# Supplementary material for: Longitudinal linked-read sequencing reveals ecological and evolutionary responses of a human gut microbiome during antibiotic treatment
Source: Genome Res. 2021 Aug;31(8):1433–46. doi: 10.1101/gr.265058.120 (PMC8327913; doi:10.1101/gr.265058.120)
Supplement: Supplemental Material [file supp_gr.265058.120_Supplemental_Data_S1.txt]

# Alistipes_finegoldii_56071
# Clusters:
# #1f77b4; -16,1783,2409; 0,327,2482; 4,869,3115; 35,163,1748; 37,151,1462; 46,165,743; 49,63,388; 92,604,968; 110,2743,2930; 118,1859,2021; 129,3679,3980; 153,1681,2139
# #ff7f0e; -16,0,41; 0,0,46; 4,6,68; 35,0,37; 37,0,31; 46,0,21; 49,0,9; 92,6,19; 110,39,60; 118,29,43; 129,64,90; 153,32,47
# Private marker SNVs:
# Preserved=49; Disrupted=2
# dN/dS:
# 1D; Observed=20; Expected=1827.0, 1856.0, 1859.0, 1847.0, 1844.0, 1818.0, 1709.0, 1849.0, 1857.0, 1847.0, 1856.0, 1859.0
# 2D; Observed=30; Expected=2620.0, 2634.0, 2639.0, 2623.0, 2633.0, 2599.0, 2441.0, 2614.0, 2638.0, 2630.0, 2641.0, 2639.0
# 3D; Observed=3; Expected=258.0, 259.0, 259.0, 259.0, 258.0, 255.0, 238.0, 259.0, 259.0, 259.0, 259.0, 259.0
# 4D; Observed=42; Expected=3622.0, 3649.0, 3656.0, 3641.0, 3641.0, 3601.0, 3391.0, 3634.0, 3654.0, 3649.0, 3656.0, 3655.0
Alistipes_finegoldii_56071	AENZ01000035|36062	4D	908612.3.peg.1151	0.828704	R	#1f77b4
Alistipes_finegoldii_56071	AENZ01000040|144141	2D	908612.3.peg.1330	0.565022	A	#1f77b4
Alistipes_finegoldii_56071	AENZ01000040|144309	2D	908612.3.peg.1330	0.445887	R	#1f77b4
Alistipes_finegoldii_56071	AENZ01000040|144363	2D	908612.3.peg.1330	0.04329	A	#1f77b4
Alistipes_finegoldii_56071	AENZ01000040|144162	4D	908612.3.peg.1330	0.811404	R	#1f77b4
Alistipes_finegoldii_56071	AENZ01000040|144318	4D	908612.3.peg.1330	0.445887	R	#1f77b4
Alistipes_finegoldii_56071	AENZ01000040|144321	4D	908612.3.peg.1330	0.445887	R	#1f77b4
Alistipes_finegoldii_56071	AENZ01000040|144714	4D	908612.3.peg.1330	0.202586	A	#1f77b4
Alistipes_finegoldii_56071	AENZ01000040|144891	4D	908612.3.peg.1330	0.257511	A	#1f77b4
Alistipes_finegoldii_56071	AENZ01000040|145621	1D	908612.3.peg.1330	0.290476	A	#1f77b4
Alistipes_finegoldii_56071	AENZ01000040|145624	1D	908612.3.peg.1330	0.395122	A	#1f77b4
Alistipes_finegoldii_56071	AENZ01000040|145925	2D	908612.3.peg.1331	0.293839	A	#1f77b4
Alistipes_finegoldii_56071	AENZ01000040|146219	2D	908612.3.peg.1331	0.4	A	#1f77b4
Alistipes_finegoldii_56071	AENZ01000040|145928	4D	908612.3.peg.1331	0.290476	A	#1f77b4
Alistipes_finegoldii_56071	AENZ01000040|145934	4D	908612.3.peg.1331	0.367647	A	#1f77b4
Alistipes_finegoldii_56071	AENZ01000040|145937	4D	908612.3.peg.1331	0.378641	A	#1f77b4
Alistipes_finegoldii_56071	AENZ01000040|146111	4D	908612.3.peg.1331	0.403587	A	#1f77b4
Alistipes_finegoldii_56071	AENZ01000040|146141	4D	908612.3.peg.1331	0.415929	A	#1f77b4
Alistipes_finegoldii_56071	AENZ01000040|147417	2D	908612.3.peg.1333	0.952381	R	#1f77b4
Alistipes_finegoldii_56071	AENZ01000040|147399	4D	908612.3.peg.1333	0.142857	A	#1f77b4
Alistipes_finegoldii_56071	AENZ01000048|73103	2D	908612.3.peg.1548	0.545064	A	#1f77b4
Alistipes_finegoldii_56071	AENZ01000048|73169	2D	908612.3.peg.1548	0.409483	A	#1f77b4
Alistipes_finegoldii_56071	AENZ01000048|73688	2D	908612.3.peg.1548	0.398268	A	#1f77b4
Alistipes_finegoldii_56071	AENZ01000048|73763	2D	908612.3.peg.1548	0.0171674	A	#1f77b4
Alistipes_finegoldii_56071	AENZ01000048|73181	4D	908612.3.peg.1548	0.145923	A	#1f77b4
Alistipes_finegoldii_56071	AENZ01000048|73764	1D	908612.3.peg.1548	0.331897	A	#1f77b4
Alistipes_finegoldii_56071	AENZ01000048|74128	2D	908612.3.peg.1549	0.165939	A	#1f77b4
Alistipes_finegoldii_56071	AENZ01000048|74212	2D	908612.3.peg.1549	0.00873362	A	#1f77b4
Alistipes_finegoldii_56071	AENZ01000048|74230	2D	908612.3.peg.1549	0.0257511	A	#1f77b4
Alistipes_finegoldii_56071	AENZ01000048|73918	4D	908612.3.peg.1549	0.5	R	#1f77b4
Alistipes_finegoldii_56071	AENZ01000048|74293	4D	908612.3.peg.1549	0.163793	A	#1f77b4
Alistipes_finegoldii_56071	AENZ01000048|74296	4D	908612.3.peg.1549	0.288793	A	#1f77b4
Alistipes_finegoldii_56071	AENZ01000048|74362	4D	908612.3.peg.1549	0.107759	A	#1f77b4
Alistipes_finegoldii_56071	AENZ01000048|74425	4D	908612.3.peg.1549	0.0130435	A	#1f77b4
Alistipes_finegoldii_56071	AENZ01000048|74373	1D	908612.3.peg.1549	0.10917	A	#1f77b4
Alistipes_finegoldii_56071	AENZ01000048|76622	4D	908612.3.peg.1552	0.227468	A	#1f77b4
Alistipes_finegoldii_56071	AENZ01000048|76573	1D	908612.3.peg.1552	0.232143	A	#1f77b4
Alistipes_finegoldii_56071	AENZ01000057|183630	4D	908612.3.peg.2145	0.685841	R	#1f77b4
Alistipes_finegoldii_56071	AENZ01000057|185738	4D	908612.3.peg.2146	0.178571	A	#1f77b4
Alistipes_finegoldii_56071	AENZ01000078|3351	4D	908612.3.peg.2787	0.718182	A	#1f77b4
Alistipes_finegoldii_56071	AENZ01000078|3387	4D	908612.3.peg.2787	0.216814	A	#1f77b4
Alistipes_finegoldii_56071	AENZ01000078|4030	1D	908612.3.peg.2787	0.76087	A	#1f77b4
Alistipes_finegoldii_56071	AENZ01000078|67108	2D	908612.3.peg.2842	0.150442	A	#1f77b4
Alistipes_finegoldii_56071	AENZ01000078|65992	4D	908612.3.peg.2842	0.0187793	A	#1f77b4
Alistipes_finegoldii_56071	AENZ01000078|66040	4D	908612.3.peg.2842	0.9419643	R	#1f77b4
Alistipes_finegoldii_56071	AENZ01000078|66559	3D	908612.3.peg.2842	0.181034	R	#1f77b4
Alistipes_finegoldii_56071	AENZ01000078|68670	2D	908612.3.peg.2845	0.5	R	#1f77b4
Alistipes_finegoldii_56071	AENZ01000078|68649	4D	908612.3.peg.2845	0.45614	R	#1f77b4
Alistipes_finegoldii_56071	AENZ01000010|7892	2D	908612.3.peg.448	0.153509	A	#1f77b4
Alistipes_finegoldii_56071	AENZ01000010|7923	1D	908612.3.peg.448	0.77619	R	#1f77b4
Alistipes_finegoldii_56071	AENZ01000002|76333	2D	908612.3.peg.62	0.235849	A	#1f77b4
Alistipes_finegoldii_56071	AENZ01000002|76162	4D	908612.3.peg.62	0.662222	R	#1f77b4
Alistipes_finegoldii_56071	AENZ01000002|76355	1D	908612.3.peg.62	0.600917	A	#1f77b4
Alistipes_finegoldii_56071	AENZ01000002|76396	1D	908612.3.peg.62	0.0307018	A	#1f77b4
Alistipes_finegoldii_56071	AENZ01000019|20003	2D	908612.3.peg.639	0.206573	A	#1f77b4
Alistipes_finegoldii_56071	AENZ01000002|83687	1D	908612.3.peg.67	1.000001	R	#1f77b4
Alistipes_finegoldii_56071	AENZ01000002|83701	1D	908612.3.peg.67	1.000001	R	#1f77b4
Alistipes_finegoldii_56071	AENZ01000023|47228	2D	908612.3.peg.877	0.515152	R	#1f77b4
Alistipes_finegoldii_56071	AENZ01000023|47255	2D	908612.3.peg.877	0.519481	R	#1f77b4
Alistipes_finegoldii_56071	AENZ01000023|47438	2D	908612.3.peg.877	0.247826	A	#1f77b4
Alistipes_finegoldii_56071	AENZ01000023|47444	4D	908612.3.peg.877	0.50655	R	#1f77b4
Alistipes_finegoldii_56071	AENZ01000023|47486	4D	908612.3.peg.877	0.253219	A	#1f77b4
Alistipes_finegoldii_56071	AENZ01000023|47498	4D	908612.3.peg.877	0.25431	A	#1f77b4
Alistipes_finegoldii_56071	AENZ01000023|47519	4D	908612.3.peg.877	0.126638	A	#1f77b4
Alistipes_finegoldii_56071	AENZ01000023|47534	4D	908612.3.peg.877	0.271552	A	#1f77b4
Alistipes_finegoldii_56071	AENZ01000023|47570	4D	908612.3.peg.877	0.0956522	A	#1f77b4
Alistipes_finegoldii_56071	AENZ01000023|47672	4D	908612.3.peg.877	0.813084	R	#1f77b4
Alistipes_finegoldii_56071	AENZ01000023|47684	4D	908612.3.peg.877	0.809735	R	#1f77b4
Alistipes_finegoldii_56071	AENZ01000023|47711	4D	908612.3.peg.877	0.450216	R	#1f77b4
Alistipes_finegoldii_56071	AENZ01000023|47969	4D	908612.3.peg.877	0.562232	R	#1f77b4
Alistipes_finegoldii_56071	AENZ01000023|47298	1D	908612.3.peg.877	0.52381	R	#1f77b4
Alistipes_finegoldii_56071	AENZ01000023|47956	1D	908612.3.peg.877	0.0815451	A	#1f77b4
Alistipes_finegoldii_56071	AENZ01000023|48037	2D	908612.3.peg.878	0.454545	R	#1f77b4
Alistipes_finegoldii_56071	AENZ01000023|48220	2D	908612.3.peg.878	0.254386	A	#1f77b4
Alistipes_finegoldii_56071	AENZ01000023|48343	2D	908612.3.peg.878	0.759259	R	#1f77b4
Alistipes_finegoldii_56071	AENZ01000023|48103	4D	908612.3.peg.878	0.252252	A	#1f77b4
Alistipes_finegoldii_56071	AENZ01000023|48026	1D	908612.3.peg.878	0.452586	R	#1f77b4
Alistipes_finegoldii_56071	AENZ01000023|48065	1D	908612.3.peg.878	0.236842	A	#1f77b4
Alistipes_finegoldii_56071	AENZ01000023|48099	1D	908612.3.peg.878	0.251121	A	#1f77b4
Alistipes_finegoldii_56071	AENZ01000023|48279	1D	908612.3.peg.878	0.817391	R	#1f77b4
Alistipes_finegoldii_56071	AENZ01000023|48328	3D	908612.3.peg.878	0.228972	A	#1f77b4
Alistipes_finegoldii_56071	AENZ01000023|48789	2D	908612.3.peg.879	0.728889	R	#1f77b4
Alistipes_finegoldii_56071	AENZ01000023|48792	2D	908612.3.peg.879	0.475771	A	#1f77b4
Alistipes_finegoldii_56071	AENZ01000023|48903	2D	908612.3.peg.879	0.288793	A	#1f77b4
Alistipes_finegoldii_56071	AENZ01000023|49032	2D	908612.3.peg.879	0.195652	A	#1f77b4
Alistipes_finegoldii_56071	AENZ01000023|49464	2D	908612.3.peg.879	0.0257511	A	#1f77b4
Alistipes_finegoldii_56071	AENZ01000023|48834	4D	908612.3.peg.879	0.0410959	A	#1f77b4
Alistipes_finegoldii_56071	AENZ01000023|49083	4D	908612.3.peg.879	0.114537	A	#1f77b4
Alistipes_finegoldii_56071	AENZ01000023|49193	1D	908612.3.peg.879	0.9823009	R	#1f77b4
Alistipes_finegoldii_56071	AENZ01000023|48855	3D	908612.3.peg.879	0.0403587	A	#1f77b4
Alistipes_finegoldii_56071	AENZ01000023|50028	2D	908612.3.peg.880	0.9741379	R	#1f77b4
Alistipes_finegoldii_56071	AENZ01000023|50184	4D	908612.3.peg.880	0.9741379	R	#1f77b4
Alistipes_finegoldii_56071	AENZ01000023|50655	4D	908612.3.peg.880	0.973913	R	#1f77b4
Alistipes_finegoldii_56071	AENZ01000078|29651	1D	908612.3.peg.2809	-1e-06	A	#ff7f0e
Alistipes_finegoldii_56071	AENZ01000009|53137	1D	908612.3.peg.302	-1e-06	A	#ff7f0e
# Alistipes_sp_60764
# Private marker SNVs:
# Preserved=36; Disrupted=0
# dN/dS:
# 1D; Observed=0; Expected=675.0, 701.0, 701.0, 691.0, 701.0, 701.0, 695.0, 701.0, 699.0, 692.0, 686.0, 701.0, 700.0, 697.0, 700.0, 686.0, 700.0
# 2D; Observed=0; Expected=794.0, 806.0, 805.0, 802.0, 806.0, 806.0, 800.0, 805.0, 803.0, 805.0, 798.0, 806.0, 805.0, 804.0, 804.0, 795.0, 806.0
# 3D; Observed=0; Expected=71.0, 72.0, 72.0, 72.0, 72.0, 72.0, 71.0, 72.0, 72.0, 72.0, 71.0, 72.0, 72.0, 72.0, 72.0, 71.0, 72.0
# 4D; Observed=0; Expected=1130.0, 1154.0, 1154.0, 1150.0, 1154.0, 1154.0, 1154.0, 1154.0, 1153.0, 1154.0, 1152.0, 1154.0, 1154.0, 1152.0, 1154.0, 1141.0, 1154.0
# Alistipes_onderdonkii_55464
# Clusters:
# #1f77b4; -16,2,97; 0,27,474; 4,37,293; 10,0,39; 25,6,154; 35,28,250; 37,4,121; 46,1,269; 49,1,91; 67,305,379; 69,72,81; 72,299,392; 74,40,58; 77,80,132; 80,110,265; 92,30,85; 110,52,177; 118,80,139; 129,193,395; 153,114,262
# #ff7f0e; -16,27,29; 0,12,144; 4,7,111; 10,0,14; 25,1,37; 35,3,64; 37,2,48; 46,2,74; 49,0,26; 67,85,102; 69,22,27; 72,104,136; 74,4,10; 77,16,28; 80,49,109; 92,5,27; 110,19,52; 118,17,32; 129,54,106; 153,25,76
# Private marker SNVs:
# Preserved=20; Disrupted=1
# dN/dS:
# 1D; Observed=2; Expected=1182.0, 1258.0, 1256.0, 1196.0, 1254.0, 1251.0, 1251.0, 1256.0, 1235.0, 1258.0, 1242.0, 1262.0, 1212.0, 1248.0, 1260.0, 1236.0, 1241.0, 1245.0, 1260.0, 1262.0
# 2D; Observed=0; Expected=1525.0, 1595.0, 1593.0, 1529.0, 1578.0, 1588.0, 1573.0, 1591.0, 1556.0, 1586.0, 1580.0, 1598.0, 1537.0, 1575.0, 1590.0, 1583.0, 1582.0, 1580.0, 1596.0, 1595.0
# 3D; Observed=0; Expected=194.0, 200.0, 200.0, 194.0, 201.0, 198.0, 196.0, 201.0, 193.0, 201.0, 200.0, 201.0, 196.0, 197.0, 200.0, 199.0, 198.0, 199.0, 199.0, 200.0
# 4D; Observed=2; Expected=2196.0, 2297.0, 2300.0, 2209.0, 2274.0, 2290.0, 2266.0, 2290.0, 2241.0, 2289.0, 2269.0, 2297.0, 2213.0, 2264.0, 2292.0, 2271.0, 2272.0, 2269.0, 2292.0, 2301.0
Alistipes_onderdonkii_55464	ARFY01000024|163354	4D	1120974.3.peg.1106	0.0776119	A	#1f77b4
Alistipes_onderdonkii_55464	ARFY01000013|4360	4D	1120974.3.peg.119	-1e-06	A	#1f77b4
Alistipes_onderdonkii_55464	ARFY01000027|85080	1D	1120974.3.peg.1545	0.0326409	A	#1f77b4
Alistipes_onderdonkii_55464	ARFY01000030|328411	1D	1120974.3.peg.2648	1.000001	R	#ff7f0e
# Eubacterium_eligens_61678
# Clusters:
# #1f77b4; -16,90,220215; 0,84941,904350; 4,192203,3151900; 10,24748,112566; 25,40648,1049538; 35,124110,1658316; 37,27858,338052; 46,54378,1416583; 49,18094,200148; 67,1961,1158202; 69,1595,288049; 72,95285,1328797; 74,1575346,1795556; 77,244288,349107; 80,4996005,5428495; 92,63240,124488; 110,130771,1255355; 118,108545,295909; 129,14721,240362; 153,47167,192642
# #ff7f0e; -16,13,5795; 0,5496,29863; 4,12258,98920; 10,1693,4419; 25,2474,32941; 35,8191,54088; 37,1697,10107; 46,3493,42194; 49,1203,6179; 67,166,33945; 69,134,8404; 72,5761,42760; 74,97866,103911; 77,14942,17652; 80,311696,323277; 92,4127,5940; 110,8482,40310; 118,7004,12030; 129,977,7349; 153,2886,7553
# #2ca02c; -16,63,6890; 0,1172,26214; 4,2694,97224; 10,319,3201; 25,631,32957; 35,1689,50632; 37,337,10441; 46,754,44774; 49,231,6144; 67,90,37466; 69,45,8976; 72,1296,40130; 74,21452,29034; 77,3235,6712; 80,68669,84455; 92,841,2758; 110,1628,37900; 118,1372,7246; 129,226,7489; 153,702,5285
# #d62728; -16,245,2960; 0,1197,11187; 4,2855,38892; 10,355,1398; 25,710,12992; 35,1960,20605; 37,434,4140; 46,839,17382; 49,268,2434; 67,230,14181; 69,90,3554; 72,1456,16524; 74,21875,24594; 77,3466,4735; 80,68935,74256; 92,890,1645; 110,1959,15599; 118,1595,3859; 129,252,2974; 153,667,2375
# #9467bd; -16,21,209; 0,147,837; 4,402,3066; 10,31,110; 25,246,1151; 35,343,1652; 37,70,335; 46,170,1392; 49,35,210; 67,280,1248; 69,54,307; 72,264,1383; 74,1612,1805; 77,275,374; 80,4936,5265; 92,54,100; 110,270,1182; 118,156,304; 129,67,257; 153,60,200
# #8c564b; -16,0,159; 0,15,655; 4,59,2432; 10,7,70; 25,15,818; 35,32,1251; 37,6,261; 46,29,1130; 49,6,154; 67,17,908; 69,7,223; 72,38,949; 74,339,490; 77,59,125; 80,0,89; 92,17,68; 110,34,873; 118,19,160; 129,15,153; 153,16,124
# #e377c2; -16,0,72; 0,44,422; 4,114,1422; 10,22,60; 25,25,446; 35,60,763; 37,16,119; 46,55,615; 49,3,72; 67,7,525; 69,0,117; 72,68,655; 74,887,1263; 77,112,220; 80,2212,3658; 92,31,53; 110,74,526; 118,52,149; 129,4,102; 153,25,76
# #7f7f7f; -16,2,31; 0,52,192; 4,157,753; 10,11,54; 25,79,283; 35,97,384; 37,16,104; 46,56,294; 49,0,37; 67,51,243; 69,10,73; 72,96,377; 74,674,906; 77,121,185; 80,2233,2965; 92,38,64; 110,126,342; 118,84,116; 129,17,38; 153,35,58
# #bcbd22; -16,11,73; 0,13,247; 4,171,1157; 10,1,39; 25,142,477; 35,361,836; 37,73,168; 46,61,499; 49,10,76; 67,350,732; 69,100,208; 72,142,562; 74,0,0; 77,59,79; 80,0,0; 92,5,12; 110,103,436; 118,23,88; 129,13,99; 153,2,56
# #17becf; -16,3,17; 0,2,45; 4,26,187; 10,0,6; 25,13,71; 35,11,96; 37,6,25; 46,8,96; 49,2,16; 67,14,74; 69,8,27; 72,13,92; 74,4,120; 77,2,19; 80,3,350; 92,5,6; 110,15,82; 118,4,12; 129,6,20; 153,0,12
# #1f77b4; -16,13,21; 0,46,91; 4,165,291; 10,2,10; 25,52,116; 35,82,177; 37,22,35; 46,84,162; 49,7,20; 67,68,124; 69,9,23; 72,91,158; 74,89,114; 77,23,30; 80,315,361; 92,8,12; 110,72,131; 118,15,28; 129,12,25; 153,8,17
# #ff7f0e; -16,13,13; 0,15,53; 4,31,170; 10,3,8; 25,15,60; 35,36,91; 37,13,23; 46,27,88; 49,2,13; 67,27,81; 69,10,18; 72,47,74; 74,97,104; 77,13,21; 80,331,355; 92,4,7; 110,21,80; 118,14,15; 129,3,12; 153,3,11
# #2ca02c; -16,0,7; 0,10,35; 4,33,138; 10,1,5; 25,12,54; 35,13,60; 37,5,9; 46,22,59; 49,2,5; 67,8,44; 69,1,11; 72,19,63; 74,81,88; 77,17,18; 80,289,297; 92,4,8; 110,21,44; 118,5,14; 129,3,11; 153,4,7
# Private marker SNVs:
# Preserved=10; Disrupted=67
# dN/dS:
# 1D; Observed=2933; Expected=3713.0, 3848.0, 3857.0, 3722.0, 3837.0, 3854.0, 3799.0, 3838.0, 3801.0, 3828.0, 3781.0, 3854.0, 3471.0, 3638.0, 3422.0, 3739.0, 3844.0, 3811.0, 3814.0, 3825.0
# 2D; Observed=7287; Expected=8931.0, 9204.0, 9229.0, 8901.0, 9195.0, 9217.0, 9090.0, 9163.0, 9106.0, 9169.0, 9047.0, 9213.0, 8551.0, 8815.0, 8455.0, 8925.0, 9204.0, 9106.0, 9088.0, 9147.0
# 3D; Observed=1185; Expected=1413.0, 1469.0, 1472.0, 1407.0, 1464.0, 1472.0, 1454.0, 1464.0, 1446.0, 1462.0, 1453.0, 1474.0, 1400.0, 1424.0, 1392.0, 1432.0, 1470.0, 1451.0, 1455.0, 1463.0
# 4D; Observed=8427; Expected=10378.0, 10704.0, 10734.0, 10397.0, 10680.0, 10731.0, 10590.0, 10679.0, 10574.0, 10671.0, 10545.0, 10733.0, 9996.0, 10308.0, 9878.0, 10390.0, 10708.0, 10607.0, 10588.0, 10647.0
Eubacterium_eligens_61678	NC_012778|1108276	4D	515620.4.peg.1028	0.827103	R	#1f77b4
Eubacterium_eligens_61678	NC_012778|131764	4D	515620.4.peg.108	0.414966	R	#1f77b4
Eubacterium_eligens_61678	NC_012778|1163883	1D	515620.4.peg.1081	1.000001	R	#1f77b4
Eubacterium_eligens_61678	NC_012778|1312990	4D	515620.4.peg.1203	0.184932	R	#1f77b4
Eubacterium_eligens_61678	NC_012778|1520702	2D	515620.4.peg.1385	0.111111	A	#1f77b4
Eubacterium_eligens_61678	NC_012778|1618626	1D	515620.4.peg.1469	0.111498	A	#1f77b4
Eubacterium_eligens_61678	NC_012778|1756598	2D	515620.4.peg.1591	0.32526	A	#1f77b4
Eubacterium_eligens_61678	NC_012778|1899902	2D	515620.4.peg.1726	0.0812721	A	#1f77b4
Eubacterium_eligens_61678	NC_012780|10821	1D	515620.4.peg.1960	0.618182	A	#1f77b4
Eubacterium_eligens_61678	NC_012780|173052	2D	515620.4.peg.2134	0.062069	A	#1f77b4
Eubacterium_eligens_61678	NC_012780|359685	4D	515620.4.peg.2306	0.538168	R	#1f77b4
Eubacterium_eligens_61678	NC_012780|464902	4D	515620.4.peg.2401	0.0434783	A	#1f77b4
Eubacterium_eligens_61678	NC_012778|385081	1D	515620.4.peg.340	0.826389	R	#1f77b4
Eubacterium_eligens_61678	NC_012778|421340	4D	515620.4.peg.370	0.165493	A	#1f77b4
Eubacterium_eligens_61678	NC_012778|502393	4D	515620.4.peg.453	0.0921502	A	#1f77b4
Eubacterium_eligens_61678	NC_012778|566693	2D	515620.4.peg.514	0.131673	A	#1f77b4
Eubacterium_eligens_61678	NC_012778|7688	2D	515620.4.peg.6	0.835616	A	#1f77b4
Eubacterium_eligens_61678	NC_012778|781085	4D	515620.4.peg.710	0.922807	A	#1f77b4
Eubacterium_eligens_61678	NC_012778|867895	4D	515620.4.peg.796	0.398625	R	#1f77b4
Eubacterium_eligens_61678	NC_012778|1061376	2D	515620.4.peg.979	0.103806	A	#1f77b4
Eubacterium_eligens_61678	NC_012778|1081804	4D	515620.4.peg.1001	0.795455	R	#1f77b4
Eubacterium_eligens_61678	NC_012778|1094894	2D	515620.4.peg.1010	0.9081272	R	#1f77b4
Eubacterium_eligens_61678	NC_012778|1094640	1D	515620.4.peg.1010	0.9038462	R	#1f77b4
Eubacterium_eligens_61678	NC_012778|1115656	2D	515620.4.peg.1034	0.741803	R	#1f77b4
Eubacterium_eligens_61678	NC_012778|1123723	1D	515620.4.peg.1042	0.984127	R	#1f77b4
Eubacterium_eligens_61678	NC_012778|1125664	4D	515620.4.peg.1044	0.778547	R	#1f77b4
Eubacterium_eligens_61678	NC_012778|1137422	4D	515620.4.peg.1056	0.477663	A	#1f77b4
Eubacterium_eligens_61678	NC_012778|1141348	2D	515620.4.peg.1060	0.875433	R	#1f77b4
Eubacterium_eligens_61678	NC_012778|1148055	2D	515620.4.peg.1065	0.771331	R	#1f77b4
Eubacterium_eligens_61678	NC_012778|1158802	4D	515620.4.peg.1075	0.0580205	A	#1f77b4
Eubacterium_eligens_61678	NC_012778|132837	1D	515620.4.peg.108	0.595238	R	#1f77b4
Eubacterium_eligens_61678	NC_012778|1196198	2D	515620.4.peg.1115	0.241758	A	#1f77b4
Eubacterium_eligens_61678	NC_012778|1196213	4D	515620.4.peg.1115	0.231618	A	#1f77b4
Eubacterium_eligens_61678	NC_012778|1199345	4D	515620.4.peg.1117	0.14966	A	#1f77b4
Eubacterium_eligens_61678	NC_012778|1231992	2D	515620.4.peg.1144	0.185567	R	#1f77b4
Eubacterium_eligens_61678	NC_012778|1233537	2D	515620.4.peg.1145	0.9553265	R	#1f77b4
Eubacterium_eligens_61678	NC_012778|1234521	4D	515620.4.peg.1145	0.28223	A	#1f77b4
Eubacterium_eligens_61678	NC_012778|1263701	4D	515620.4.peg.1172	0.114583	A	#1f77b4
Eubacterium_eligens_61678	NC_012778|1267430	4D	515620.4.peg.1174	0.513986	A	#1f77b4
Eubacterium_eligens_61678	NC_012778|1269198	2D	515620.4.peg.1176	0.143345	A	#1f77b4
Eubacterium_eligens_61678	NC_012778|1269243	2D	515620.4.peg.1176	0.141379	A	#1f77b4
Eubacterium_eligens_61678	NC_012778|1268817	4D	515620.4.peg.1176	0.113014	A	#1f77b4
Eubacterium_eligens_61678	NC_012778|1269471	4D	515620.4.peg.1176	0.298969	A	#1f77b4
Eubacterium_eligens_61678	NC_012778|1284958	4D	515620.4.peg.1183	0.637324	R	#1f77b4
Eubacterium_eligens_61678	NC_012778|1293747	4D	515620.4.peg.1189	0.305263	A	#1f77b4
Eubacterium_eligens_61678	NC_012778|1296425	4D	515620.4.peg.1191	0.158845	A	#1f77b4
Eubacterium_eligens_61678	NC_012778|1296413	3D	515620.4.peg.1191	0.163763	A	#1f77b4
Eubacterium_eligens_61678	NC_012778|1296662	3D	515620.4.peg.1191	0.161512	A	#1f77b4
Eubacterium_eligens_61678	NC_012778|1311011	1D	515620.4.peg.1201	0.202091	A	#1f77b4
Eubacterium_eligens_61678	NC_012778|1312118	2D	515620.4.peg.1202	0.239544	R	#1f77b4
Eubacterium_eligens_61678	NC_012778|1313854	2D	515620.4.peg.1204	0.174061	R	#1f77b4
Eubacterium_eligens_61678	NC_012778|1329846	3D	515620.4.peg.1220	0.139456	A	#1f77b4
Eubacterium_eligens_61678	NC_012778|1339873	2D	515620.4.peg.1229	0.377358	A	#1f77b4
Eubacterium_eligens_61678	NC_012778|1339639	4D	515620.4.peg.1229	0.211073	A	#1f77b4
Eubacterium_eligens_61678	NC_012778|1347529	2D	515620.4.peg.1239	0.0307167	A	#1f77b4
Eubacterium_eligens_61678	NC_012778|1348138	2D	515620.4.peg.1239	0.395683	R	#1f77b4
Eubacterium_eligens_61678	NC_012778|1355698	2D	515620.4.peg.1245	0.111498	A	#1f77b4
Eubacterium_eligens_61678	NC_012778|1359360	4D	515620.4.peg.1248	0.420601	A	#1f77b4
Eubacterium_eligens_61678	NC_012778|1366897	3D	515620.4.peg.1260	0.138889	A	#1f77b4
Eubacterium_eligens_61678	NC_012778|1376506	4D	515620.4.peg.1268	0.167235	R	#1f77b4
Eubacterium_eligens_61678	NC_012778|1388851	4D	515620.4.peg.1276	0.245734	R	#1f77b4
Eubacterium_eligens_61678	NC_012778|1404568	4D	515620.4.peg.1289	0.180887	A	#1f77b4
Eubacterium_eligens_61678	NC_012778|1407913	2D	515620.4.peg.1293	0.181185	A	#1f77b4
Eubacterium_eligens_61678	NC_012778|1408297	2D	515620.4.peg.1293	0.835616	R	#1f77b4
Eubacterium_eligens_61678	NC_012778|22225	1D	515620.4.peg.13	0.550877	A	#1f77b4
Eubacterium_eligens_61678	NC_012778|1424785	2D	515620.4.peg.1307	0.121528	A	#1f77b4
Eubacterium_eligens_61678	NC_012778|1425065	4D	515620.4.peg.1307	0.12628	A	#1f77b4
Eubacterium_eligens_61678	NC_012778|1425963	2D	515620.4.peg.1308	0.150685	A	#1f77b4
Eubacterium_eligens_61678	NC_012778|1430286	4D	515620.4.peg.1312	0.0634328	A	#1f77b4
Eubacterium_eligens_61678	NC_012778|1435217	4D	515620.4.peg.1314	0.588435	R	#1f77b4
Eubacterium_eligens_61678	NC_012778|1447143	4D	515620.4.peg.1325	0.468966	A	#1f77b4
Eubacterium_eligens_61678	NC_012778|1455265	4D	515620.4.peg.1332	0.0955631	A	#1f77b4
Eubacterium_eligens_61678	NC_012778|1462809	2D	515620.4.peg.1335	0.143345	A	#1f77b4
Eubacterium_eligens_61678	NC_012778|1483229	4D	515620.4.peg.1349	0.112628	A	#1f77b4
Eubacterium_eligens_61678	NC_012778|1486298	2D	515620.4.peg.1351	0.116041	A	#1f77b4
Eubacterium_eligens_61678	NC_012778|1491837	4D	515620.4.peg.1357	0.9037801	R	#1f77b4
Eubacterium_eligens_61678	NC_012778|1493885	4D	515620.4.peg.1359	0.721649	R	#1f77b4
Eubacterium_eligens_61678	NC_012778|1508764	2D	515620.4.peg.1373	0.126712	A	#1f77b4
Eubacterium_eligens_61678	NC_012778|1509673	2D	515620.4.peg.1374	0.156463	A	#1f77b4
Eubacterium_eligens_61678	NC_012778|1525205	4D	515620.4.peg.1389	0.0836237	A	#1f77b4
Eubacterium_eligens_61678	NC_012778|1529908	2D	515620.4.peg.1392	0.9006849	R	#1f77b4
Eubacterium_eligens_61678	NC_012778|1546750	4D	515620.4.peg.1407	0.873288	A	#1f77b4
Eubacterium_eligens_61678	NC_012778|1550319	2D	515620.4.peg.1410	0.0816327	A	#1f77b4
Eubacterium_eligens_61678	NC_012778|1605802	4D	515620.4.peg.1458	0.493197	A	#1f77b4
Eubacterium_eligens_61678	NC_012778|1614851	2D	515620.4.peg.1466	0.575342	A	#1f77b4
Eubacterium_eligens_61678	NC_012778|188026	4D	515620.4.peg.147	0.40411	A	#1f77b4
Eubacterium_eligens_61678	NC_012778|1630469	4D	515620.4.peg.1479	0.146758	A	#1f77b4
Eubacterium_eligens_61678	NC_012778|1631800	4D	515620.4.peg.1480	0.423208	R	#1f77b4
Eubacterium_eligens_61678	NC_012778|1633110	2D	515620.4.peg.1481	0.377551	R	#1f77b4
Eubacterium_eligens_61678	NC_012778|1637619	2D	515620.4.peg.1485	0.889655	R	#1f77b4
Eubacterium_eligens_61678	NC_012778|1637043	3D	515620.4.peg.1485	0.360825	A	#1f77b4
Eubacterium_eligens_61678	NC_012778|1638206	4D	515620.4.peg.1486	0.44898	R	#1f77b4
Eubacterium_eligens_61678	NC_012778|24182	1D	515620.4.peg.15	0.122867	A	#1f77b4
Eubacterium_eligens_61678	NC_012778|1677386	4D	515620.4.peg.1520	0.177474	A	#1f77b4
Eubacterium_eligens_61678	NC_012778|1682075	4D	515620.4.peg.1523	0.107266	A	#1f77b4
Eubacterium_eligens_61678	NC_012778|1691270	4D	515620.4.peg.1532	0.238908	R	#1f77b4
Eubacterium_eligens_61678	NC_012778|1699768	2D	515620.4.peg.1539	0.717687	A	#1f77b4
Eubacterium_eligens_61678	NC_012778|1705798	2D	515620.4.peg.1544	0.115646	A	#1f77b4
Eubacterium_eligens_61678	NC_012778|1705348	4D	515620.4.peg.1544	0.99256506	R	#1f77b4
Eubacterium_eligens_61678	NC_012778|1705657	4D	515620.4.peg.1544	0.430034	R	#1f77b4
Eubacterium_eligens_61678	NC_012778|200017	4D	515620.4.peg.157	0.173432	A	#1f77b4
Eubacterium_eligens_61678	NC_012778|1747416	2D	515620.4.peg.1583	0.0884354	A	#1f77b4
Eubacterium_eligens_61678	NC_012778|1747845	4D	515620.4.peg.1583	0.489726	R	#1f77b4
Eubacterium_eligens_61678	NC_012778|1766078	4D	515620.4.peg.1599	0.477733	R	#1f77b4
Eubacterium_eligens_61678	NC_012778|1772170	4D	515620.4.peg.1604	0.219697	A	#1f77b4
Eubacterium_eligens_61678	NC_012778|1785315	2D	515620.4.peg.1613	0.9411765	R	#1f77b4
Eubacterium_eligens_61678	NC_012778|1785165	4D	515620.4.peg.1613	0.578767	R	#1f77b4
Eubacterium_eligens_61678	NC_012778|1785225	4D	515620.4.peg.1613	0.388889	A	#1f77b4
Eubacterium_eligens_61678	NC_012778|1789737	4D	515620.4.peg.1618	0.269896	A	#1f77b4
Eubacterium_eligens_61678	NC_012778|207105	1D	515620.4.peg.162	0.0652174	A	#1f77b4
Eubacterium_eligens_61678	NC_012778|1791866	2D	515620.4.peg.1621	0.166667	A	#1f77b4
Eubacterium_eligens_61678	NC_012778|1793077	4D	515620.4.peg.1622	0.14966	A	#1f77b4
Eubacterium_eligens_61678	NC_012778|1801953	1D	515620.4.peg.1631	0.015873	A	#1f77b4
Eubacterium_eligens_61678	NC_012778|1872922	2D	515620.4.peg.1696	0.574394	R	#1f77b4
Eubacterium_eligens_61678	NC_012778|1874780	4D	515620.4.peg.1698	0.123711	A	#1f77b4
Eubacterium_eligens_61678	NC_012778|1894937	4D	515620.4.peg.1720	0.65411	R	#1f77b4
Eubacterium_eligens_61678	NC_012778|1900155	2D	515620.4.peg.1726	0.284698	A	#1f77b4
Eubacterium_eligens_61678	NC_012778|1916994	2D	515620.4.peg.1738	0.858621	R	#1f77b4
Eubacterium_eligens_61678	NC_012778|1918452	2D	515620.4.peg.1739	0.213793	A	#1f77b4
Eubacterium_eligens_61678	NC_012778|1935234	4D	515620.4.peg.1755	0.710247	R	#1f77b4
Eubacterium_eligens_61678	NC_012778|1951608	2D	515620.4.peg.1774	0.442177	R	#1f77b4
Eubacterium_eligens_61678	NC_012778|1954881	4D	515620.4.peg.1776	0.338028	A	#1f77b4
Eubacterium_eligens_61678	NC_012778|1960856	2D	515620.4.peg.1781	0.487805	R	#1f77b4
Eubacterium_eligens_61678	NC_012778|1973043	4D	515620.4.peg.1791	0.326531	R	#1f77b4
Eubacterium_eligens_61678	NC_012778|1979866	2D	515620.4.peg.1797	0.0170068	A	#1f77b4
Eubacterium_eligens_61678	NC_012778|1980937	2D	515620.4.peg.1797	0.822526	R	#1f77b4
Eubacterium_eligens_61678	NC_012778|1982346	2D	515620.4.peg.1797	0.078231	R	#1f77b4
Eubacterium_eligens_61678	NC_012778|1981858	4D	515620.4.peg.1797	0.0408163	A	#1f77b4
Eubacterium_eligens_61678	NC_012778|2005115	1D	515620.4.peg.1818	0.134276	A	#1f77b4
Eubacterium_eligens_61678	NC_012778|2006332	4D	515620.4.peg.1821	0.0582192	A	#1f77b4
Eubacterium_eligens_61678	NC_012778|2016468	4D	515620.4.peg.1833	0.170068	A	#1f77b4
Eubacterium_eligens_61678	NC_012778|230852	4D	515620.4.peg.184	0.25	A	#1f77b4
Eubacterium_eligens_61678	NC_012778|2072882	1D	515620.4.peg.1886	0.695502	R	#1f77b4
Eubacterium_eligens_61678	NC_012778|2084389	1D	515620.4.peg.1890	0.9829352	R	#1f77b4
Eubacterium_eligens_61678	NC_012778|2091975	2D	515620.4.peg.1897	0.439446	R	#1f77b4
Eubacterium_eligens_61678	NC_012778|2102376	4D	515620.4.peg.1906	0.0650685	A	#1f77b4
Eubacterium_eligens_61678	NC_012778|2118485	2D	515620.4.peg.1920	0.163823	A	#1f77b4
Eubacterium_eligens_61678	NC_012778|2137518	2D	515620.4.peg.1937	0.0931034	A	#1f77b4
Eubacterium_eligens_61678	NC_012778|2138745	2D	515620.4.peg.1937	0.100346	A	#1f77b4
Eubacterium_eligens_61678	NC_012778|2140131	2D	515620.4.peg.1938	0.0699301	A	#1f77b4
Eubacterium_eligens_61678	NC_012778|2143307	2D	515620.4.peg.1942	0.0927835	A	#1f77b4
Eubacterium_eligens_61678	NC_012780|54935	3D	515620.4.peg.2008	0.115646	A	#1f77b4
Eubacterium_eligens_61678	NC_012780|56752	2D	515620.4.peg.2009	0.221088	A	#1f77b4
Eubacterium_eligens_61678	NC_012780|57253	2D	515620.4.peg.2009	0.496094	R	#1f77b4
Eubacterium_eligens_61678	NC_012780|56512	4D	515620.4.peg.2009	0.0921502	A	#1f77b4
Eubacterium_eligens_61678	NC_012780|58737	4D	515620.4.peg.2012	0.248252	A	#1f77b4
Eubacterium_eligens_61678	NC_012778|249516	2D	515620.4.peg.204	0.0952381	A	#1f77b4
Eubacterium_eligens_61678	NC_012780|87617	1D	515620.4.peg.2047	0.620155	A	#1f77b4
Eubacterium_eligens_61678	NC_012780|102872	2D	515620.4.peg.2057	0.347826	A	#1f77b4
Eubacterium_eligens_61678	NC_012780|103752	4D	515620.4.peg.2058	0.537415	A	#1f77b4
Eubacterium_eligens_61678	NC_012780|137426	4D	515620.4.peg.2097	0.192053	A	#1f77b4
Eubacterium_eligens_61678	NC_012780|137942	4D	515620.4.peg.2097	0.0457516	A	#1f77b4
Eubacterium_eligens_61678	NC_012780|139075	4D	515620.4.peg.2098	0.865385	R	#1f77b4
Eubacterium_eligens_61678	NC_012778|254285	4D	515620.4.peg.210	0.0887372	A	#1f77b4
Eubacterium_eligens_61678	NC_012780|147509	2D	515620.4.peg.2106	0.9597315	R	#1f77b4
Eubacterium_eligens_61678	NC_012780|176370	2D	515620.4.peg.2137	0.472222	A	#1f77b4
Eubacterium_eligens_61678	NC_012780|218428	1D	515620.4.peg.2179	0.307692	A	#1f77b4
Eubacterium_eligens_61678	NC_012780|225167	4D	515620.4.peg.2191	0.884354	R	#1f77b4
Eubacterium_eligens_61678	NC_012780|232367	4D	515620.4.peg.2198	0.147766	A	#1f77b4
Eubacterium_eligens_61678	NC_012780|244578	4D	515620.4.peg.2210	0.386986	R	#1f77b4
Eubacterium_eligens_61678	NC_012780|310935	4D	515620.4.peg.2267	0.757679	R	#1f77b4
Eubacterium_eligens_61678	NC_012780|311958	4D	515620.4.peg.2268	0.0238095	A	#1f77b4
Eubacterium_eligens_61678	NC_012780|319691	4D	515620.4.peg.2272	0.746575	A	#1f77b4
Eubacterium_eligens_61678	NC_012780|323508	1D	515620.4.peg.2275	0.459184	R	#1f77b4
Eubacterium_eligens_61678	NC_012780|337874	4D	515620.4.peg.2288	0.152672	A	#1f77b4
Eubacterium_eligens_61678	NC_012780|337699	1D	515620.4.peg.2288	0.286219	A	#1f77b4
Eubacterium_eligens_61678	NC_012780|349454	4D	515620.4.peg.2298	0.168142	A	#1f77b4
Eubacterium_eligens_61678	NC_012780|350390	4D	515620.4.peg.2298	0.9522184	R	#1f77b4
Eubacterium_eligens_61678	NC_012780|352982	4D	515620.4.peg.2301	0.846416	R	#1f77b4
Eubacterium_eligens_61678	NC_012780|356684	2D	515620.4.peg.2304	0.381132	R	#1f77b4
Eubacterium_eligens_61678	NC_012780|372764	4D	515620.4.peg.2317	0.123711	R	#1f77b4
Eubacterium_eligens_61678	NC_012780|380767	2D	515620.4.peg.2324	0.0278746	A	#1f77b4
Eubacterium_eligens_61678	NC_012780|381591	2D	515620.4.peg.2325	0.782313	R	#1f77b4
Eubacterium_eligens_61678	NC_012780|385575	4D	515620.4.peg.2329	0.112628	A	#1f77b4
Eubacterium_eligens_61678	NC_012780|386553	2D	515620.4.peg.2330	0.152838	R	#1f77b4
Eubacterium_eligens_61678	NC_012780|386990	2D	515620.4.peg.2330	0.0899281	A	#1f77b4
Eubacterium_eligens_61678	NC_012780|391529	2D	515620.4.peg.2333	0.103448	A	#1f77b4
Eubacterium_eligens_61678	NC_012780|417274	4D	515620.4.peg.2356	0.170068	A	#1f77b4
Eubacterium_eligens_61678	NC_012780|433584	2D	515620.4.peg.2373	0.189003	R	#1f77b4
Eubacterium_eligens_61678	NC_012780|464043	4D	515620.4.peg.2400	0.364261	A	#1f77b4
Eubacterium_eligens_61678	NC_012780|469520	4D	515620.4.peg.2406	0.0862069	A	#1f77b4
Eubacterium_eligens_61678	NC_012780|483973	4D	515620.4.peg.2418	0.9037801	R	#1f77b4
Eubacterium_eligens_61678	NC_012780|489694	1D	515620.4.peg.2421	0.122378	A	#1f77b4
Eubacterium_eligens_61678	NC_012780|489817	1D	515620.4.peg.2421	0.880702	R	#1f77b4
Eubacterium_eligens_61678	NC_012780|499793	4D	515620.4.peg.2428	0.127586	A	#1f77b4
Eubacterium_eligens_61678	NC_012780|499471	1D	515620.4.peg.2428	0.401042	A	#1f77b4
Eubacterium_eligens_61678	NC_012780|501833	4D	515620.4.peg.2429	0.0893471	A	#1f77b4
Eubacterium_eligens_61678	NC_012780|507509	4D	515620.4.peg.2438	0.168385	A	#1f77b4
Eubacterium_eligens_61678	NC_012780|512511	4D	515620.4.peg.2443	0.132867	A	#1f77b4
Eubacterium_eligens_61678	NC_012780|524464	4D	515620.4.peg.2451	0.732639	R	#1f77b4
Eubacterium_eligens_61678	NC_012780|557406	4D	515620.4.peg.2481	0.334483	A	#1f77b4
Eubacterium_eligens_61678	NC_012780|570552	1D	515620.4.peg.2490	0.143345	A	#1f77b4
Eubacterium_eligens_61678	NC_012780|577267	3D	515620.4.peg.2498	0.191126	A	#1f77b4
Eubacterium_eligens_61678	NC_012780|581171	2D	515620.4.peg.2501	0.156997	A	#1f77b4
Eubacterium_eligens_61678	NC_012780|583604	2D	515620.4.peg.2505	0.496599	R	#1f77b4
Eubacterium_eligens_61678	NC_012778|307844	2D	515620.4.peg.260	0.251701	R	#1f77b4
Eubacterium_eligens_61678	NC_012778|312725	4D	515620.4.peg.265	0.180272	A	#1f77b4
Eubacterium_eligens_61678	NC_012778|313259	4D	515620.4.peg.265	0.119454	A	#1f77b4
Eubacterium_eligens_61678	NC_012778|326655	2D	515620.4.peg.273	0.624138	R	#1f77b4
Eubacterium_eligens_61678	NC_012778|331074	1D	515620.4.peg.278	0.0996564	A	#1f77b4
Eubacterium_eligens_61678	NC_012778|38438	3D	515620.4.peg.28	0.0306122	A	#1f77b4
Eubacterium_eligens_61678	NC_012778|43059	1D	515620.4.peg.30	0.387543	A	#1f77b4
Eubacterium_eligens_61678	NC_012778|353214	4D	515620.4.peg.314	0.9006849	R	#1f77b4
Eubacterium_eligens_61678	NC_012778|362091	4D	515620.4.peg.321	0.158845	A	#1f77b4
Eubacterium_eligens_61678	NC_012778|363002	1D	515620.4.peg.321	0.259542	A	#1f77b4
Eubacterium_eligens_61678	NC_012778|364176	4D	515620.4.peg.322	0.106996	A	#1f77b4
Eubacterium_eligens_61678	NC_012778|384870	4D	515620.4.peg.340	0.202091	A	#1f77b4
Eubacterium_eligens_61678	NC_012778|392407	2D	515620.4.peg.346	0.595238	R	#1f77b4
Eubacterium_eligens_61678	NC_012778|49955	2D	515620.4.peg.35	0.112245	A	#1f77b4
Eubacterium_eligens_61678	NC_012778|428382	1D	515620.4.peg.381	0.0721649	A	#1f77b4
Eubacterium_eligens_61678	NC_012778|3482	2D	515620.4.peg.4	0.104895	A	#1f77b4
Eubacterium_eligens_61678	NC_012778|449257	4D	515620.4.peg.400	0.105442	A	#1f77b4
Eubacterium_eligens_61678	NC_012778|449383	4D	515620.4.peg.400	0.113014	A	#1f77b4
Eubacterium_eligens_61678	NC_012778|455046	2D	515620.4.peg.406	0.725086	R	#1f77b4
Eubacterium_eligens_61678	NC_012778|458985	2D	515620.4.peg.409	0.356164	R	#1f77b4
Eubacterium_eligens_61678	NC_012778|459255	4D	515620.4.peg.409	0.173469	A	#1f77b4
Eubacterium_eligens_61678	NC_012778|464001	2D	515620.4.peg.413	0.182156	A	#1f77b4
Eubacterium_eligens_61678	NC_012778|475177	4D	515620.4.peg.423	0.758123	R	#1f77b4
Eubacterium_eligens_61678	NC_012778|478656	4D	515620.4.peg.426	0.487085	R	#1f77b4
Eubacterium_eligens_61678	NC_012778|490917	4D	515620.4.peg.441	0.363057	R	#1f77b4
Eubacterium_eligens_61678	NC_012778|502525	2D	515620.4.peg.453	0.0859107	A	#1f77b4
Eubacterium_eligens_61678	NC_012778|512052	2D	515620.4.peg.464	0.184932	R	#1f77b4
Eubacterium_eligens_61678	NC_012778|516022	2D	515620.4.peg.467	0.132404	A	#1f77b4
Eubacterium_eligens_61678	NC_012778|521456	2D	515620.4.peg.472	0.461268	R	#1f77b4
Eubacterium_eligens_61678	NC_012778|534447	2D	515620.4.peg.486	0.12628	A	#1f77b4
Eubacterium_eligens_61678	NC_012778|540658	2D	515620.4.peg.491	0.143836	A	#1f77b4
Eubacterium_eligens_61678	NC_012778|544044	4D	515620.4.peg.494	0.677419	R	#1f77b4
Eubacterium_eligens_61678	NC_012778|550259	4D	515620.4.peg.502	0.714286	R	#1f77b4
Eubacterium_eligens_61678	NC_012778|554998	4D	515620.4.peg.507	0.197279	A	#1f77b4
Eubacterium_eligens_61678	NC_012778|556649	2D	515620.4.peg.508	0.0616438	A	#1f77b4
Eubacterium_eligens_61678	NC_012778|559839	2D	515620.4.peg.511	0.113402	A	#1f77b4
Eubacterium_eligens_61678	NC_012778|564604	2D	515620.4.peg.512	0.515556	R	#1f77b4
Eubacterium_eligens_61678	NC_012778|611490	4D	515620.4.peg.552	0.100694	A	#1f77b4
Eubacterium_eligens_61678	NC_012778|612387	2D	515620.4.peg.553	0.153061	A	#1f77b4
Eubacterium_eligens_61678	NC_012778|613149	2D	515620.4.peg.554	0.225352	A	#1f77b4
Eubacterium_eligens_61678	NC_012778|68919	4D	515620.4.peg.56	0.5	A	#1f77b4
Eubacterium_eligens_61678	NC_012778|624716	4D	515620.4.peg.569	0.142336	R	#1f77b4
Eubacterium_eligens_61678	NC_012778|70523	2D	515620.4.peg.57	0.151203	A	#1f77b4
Eubacterium_eligens_61678	NC_012778|627378	1D	515620.4.peg.572	0.388316	A	#1f77b4
Eubacterium_eligens_61678	NC_012778|628916	4D	515620.4.peg.573	0.829268	R	#1f77b4
Eubacterium_eligens_61678	NC_012778|629584	1D	515620.4.peg.574	0.0859107	A	#1f77b4
Eubacterium_eligens_61678	NC_012778|646302	3D	515620.4.peg.591	0.341818	R	#1f77b4
Eubacterium_eligens_61678	NC_012778|647068	4D	515620.4.peg.592	0.148789	A	#1f77b4
Eubacterium_eligens_61678	NC_012778|7319	2D	515620.4.peg.6	0.972696	A	#1f77b4
Eubacterium_eligens_61678	NC_012778|74051	4D	515620.4.peg.61	0.156463	A	#1f77b4
Eubacterium_eligens_61678	NC_012778|663164	3D	515620.4.peg.613	0.217687	A	#1f77b4
Eubacterium_eligens_61678	NC_012778|665680	2D	515620.4.peg.615	0.106529	A	#1f77b4
Eubacterium_eligens_61678	NC_012778|671216	4D	515620.4.peg.622	0.517007	A	#1f77b4
Eubacterium_eligens_61678	NC_012778|671489	4D	515620.4.peg.622	0.238908	A	#1f77b4
Eubacterium_eligens_61678	NC_012778|682189	4D	515620.4.peg.631	0.119863	A	#1f77b4
Eubacterium_eligens_61678	NC_012778|687089	4D	515620.4.peg.636	0.187075	A	#1f77b4
Eubacterium_eligens_61678	NC_012778|703680	2D	515620.4.peg.647	0.544521	R	#1f77b4
Eubacterium_eligens_61678	NC_012778|703459	1D	515620.4.peg.647	0.168776	A	#1f77b4
Eubacterium_eligens_61678	NC_012778|80431	4D	515620.4.peg.66	0.041958	A	#1f77b4
Eubacterium_eligens_61678	NC_012778|726794	2D	515620.4.peg.667	0.072	A	#1f77b4
Eubacterium_eligens_61678	NC_012778|761163	4D	515620.4.peg.694	0.219697	A	#1f77b4
Eubacterium_eligens_61678	NC_012778|765143	4D	515620.4.peg.698	0.9659864	R	#1f77b4
Eubacterium_eligens_61678	NC_012778|767234	4D	515620.4.peg.699	0.277397	A	#1f77b4
Eubacterium_eligens_61678	NC_012778|768911	2D	515620.4.peg.700	0.391156	R	#1f77b4
Eubacterium_eligens_61678	NC_012778|768770	4D	515620.4.peg.700	0.286689	A	#1f77b4
Eubacterium_eligens_61678	NC_012778|783083	2D	515620.4.peg.711	0.132653	R	#1f77b4
Eubacterium_eligens_61678	NC_012778|785204	4D	515620.4.peg.714	0.153584	A	#1f77b4
Eubacterium_eligens_61678	NC_012778|787321	4D	515620.4.peg.717	0.244828	A	#1f77b4
Eubacterium_eligens_61678	NC_012778|86995	4D	515620.4.peg.72	0.211321	A	#1f77b4
Eubacterium_eligens_61678	NC_012778|864635	4D	515620.4.peg.794	0.566553	R	#1f77b4
Eubacterium_eligens_61678	NC_012778|866168	4D	515620.4.peg.795	0.315068	A	#1f77b4
Eubacterium_eligens_61678	NC_012778|879068	3D	515620.4.peg.797	0.9851852	R	#1f77b4
Eubacterium_eligens_61678	NC_012778|10300	2D	515620.4.peg.8	0.767123	A	#1f77b4
Eubacterium_eligens_61678	NC_012778|98763	2D	515620.4.peg.81	0.36	A	#1f77b4
Eubacterium_eligens_61678	NC_012778|98556	4D	515620.4.peg.81	0.578767	R	#1f77b4
Eubacterium_eligens_61678	NC_012778|903336	4D	515620.4.peg.825	0.0916031	A	#1f77b4
Eubacterium_eligens_61678	NC_012778|905926	1D	515620.4.peg.827	0.872852	A	#1f77b4
Eubacterium_eligens_61678	NC_012778|915959	2D	515620.4.peg.838	0.268707	A	#1f77b4
Eubacterium_eligens_61678	NC_012778|933164	4D	515620.4.peg.848	0.269625	A	#1f77b4
Eubacterium_eligens_61678	NC_012778|950426	2D	515620.4.peg.865	0.0582192	A	#1f77b4
Eubacterium_eligens_61678	NC_012778|950719	3D	515620.4.peg.866	0.9115646	R	#1f77b4
Eubacterium_eligens_61678	NC_012778|956004	1D	515620.4.peg.871	1.000001	R	#1f77b4
Eubacterium_eligens_61678	NC_012778|958559	4D	515620.4.peg.873	0.171233	A	#1f77b4
Eubacterium_eligens_61678	NC_012778|958742	4D	515620.4.peg.873	0.168385	A	#1f77b4
Eubacterium_eligens_61678	NC_012778|958751	4D	515620.4.peg.873	0.112628	A	#1f77b4
Eubacterium_eligens_61678	NC_012778|958799	4D	515620.4.peg.873	0.12585	A	#1f77b4
Eubacterium_eligens_61678	NC_012778|959458	2D	515620.4.peg.874	0.144366	R	#1f77b4
Eubacterium_eligens_61678	NC_012778|967820	4D	515620.4.peg.881	0.965753	A	#1f77b4
Eubacterium_eligens_61678	NC_012778|968057	4D	515620.4.peg.881	0.136986	A	#1f77b4
Eubacterium_eligens_61678	NC_012778|973609	2D	515620.4.peg.889	0.114583	A	#1f77b4
Eubacterium_eligens_61678	NC_012778|975080	1D	515620.4.peg.890	0.143836	A	#1f77b4
Eubacterium_eligens_61678	NC_012778|979389	2D	515620.4.peg.893	0.170648	A	#1f77b4
Eubacterium_eligens_61678	NC_012778|983217	2D	515620.4.peg.897	0.506803	R	#1f77b4
Eubacterium_eligens_61678	NC_012778|987404	4D	515620.4.peg.901	0.0273038	A	#1f77b4
Eubacterium_eligens_61678	NC_012778|987635	4D	515620.4.peg.901	0.896552	R	#1f77b4
Eubacterium_eligens_61678	NC_012778|993128	2D	515620.4.peg.908	0.214286	R	#1f77b4
Eubacterium_eligens_61678	NC_012778|995680	4D	515620.4.peg.910	0.0887372	A	#1f77b4
Eubacterium_eligens_61678	NC_012778|1005702	2D	515620.4.peg.919	0.129252	A	#1f77b4
Eubacterium_eligens_61678	NC_012778|1007289	2D	515620.4.peg.920	0.12585	A	#1f77b4
Eubacterium_eligens_61678	NC_012778|1009065	4D	515620.4.peg.920	0.10219	A	#1f77b4
Eubacterium_eligens_61678	NC_012778|1012161	2D	515620.4.peg.923	0.132867	A	#1f77b4
Eubacterium_eligens_61678	NC_012778|1034044	2D	515620.4.peg.949	0.179487	A	#1f77b4
Eubacterium_eligens_61678	NC_012778|1040142	4D	515620.4.peg.956	0.155709	A	#1f77b4
Eubacterium_eligens_61678	NC_012778|1041574	2D	515620.4.peg.958	0.127586	A	#1f77b4
Eubacterium_eligens_61678	NC_012778|1073047	2D	515620.4.peg.991	0.0928571	A	#1f77b4
# Phascolarctobacterium_sp_59817
# Clusters:
# #1f77b4; -16,0,91; 0,7,79; 4,292,508; 10,5,87; 25,25,255; 35,29,524; 37,11,154; 46,90,1324; 49,13,155; 67,485,485; 69,125,125; 72,548,548; 74,718,720; 77,197,197; 80,884,926; 92,258,270; 110,124,152; 118,74,182; 153,40,878
# Private marker SNVs:
# Preserved=34; Disrupted=0
# dN/dS:
# 1D; Observed=5; Expected=1699.0, 1689.0, 1712.0, 1684.0, 1710.0, 1709.0, 1708.0, 1712.0, 1707.0, 1710.0, 1697.0, 1710.0, 1709.0, 1705.0, 1712.0, 1706.0, 1706.0, 1694.0, 1711.0
# 2D; Observed=1; Expected=2253.0, 2240.0, 2271.0, 2231.0, 2268.0, 2268.0, 2263.0, 2271.0, 2261.0, 2267.0, 2246.0, 2271.0, 2270.0, 2261.0, 2271.0, 2264.0, 2249.0, 2258.0, 2271.0
# 3D; Observed=0; Expected=452.0, 454.0, 457.0, 451.0, 457.0, 457.0, 456.0, 457.0, 456.0, 457.0, 454.0, 456.0, 456.0, 456.0, 457.0, 456.0, 453.0, 457.0, 457.0
# 4D; Observed=1; Expected=3607.0, 3576.0, 3632.0, 3589.0, 3626.0, 3630.0, 3628.0, 3635.0, 3612.0, 3629.0, 3603.0, 3634.0, 3626.0, 3624.0, 3631.0, 3630.0, 3607.0, 3617.0, 3634.0
Phascolarctobacterium_sp_59817	CBDS010000069|68991	2D	1262914.3.peg.1229	-1e-06	A	#1f77b4
Phascolarctobacterium_sp_59817	CBDS010000075|14252	4D	1262914.3.peg.1374	-1e-06	A	#1f77b4
Phascolarctobacterium_sp_59817	CBDS010000075|28988	1D	1262914.3.peg.1390	-1e-06	A	#1f77b4
Phascolarctobacterium_sp_59817	CBDS010000079|34028	1D	1262914.3.peg.1486	-1e-06	A	#1f77b4
Phascolarctobacterium_sp_59817	CBDS010000087|25567	1D	1262914.3.peg.1568	-1e-06	A	#1f77b4
Phascolarctobacterium_sp_59817	CBDS010000087|327092	1D	1262914.3.peg.1854	-1e-06	A	#1f77b4
Phascolarctobacterium_sp_59817	CBDS010000052|34155	1D	1262914.3.peg.895	-1e-06	A	#1f77b4
# Bacteroides_coprocola_61586
# Clusters:
# #1f77b4; -16,182,223; 0,3,629; 4,5077,7068; 10,26,789; 25,35,161; 35,4022,18475; 37,354,1141; 46,10393,13302; 49,2412,3178; 67,7344,24897; 69,3089,9107; 72,9549,14899; 74,13385,15276; 77,11356,12457; 80,12587,13615; 92,4375,4908; 110,6131,6760; 118,2767,2932; 129,236,247; 153,11425,11438
# #ff7f0e; -16,0,93; 0,0,316; 4,1417,3439; 10,7,338; 25,5,69; 35,596,9023; 37,44,585; 46,1085,6393; 49,262,1639; 67,2761,12235; 69,1298,4654; 72,3967,7578; 74,5394,7398; 77,4672,6173; 80,4785,6564; 92,1273,2349; 110,437,3526; 118,167,1486; 129,58,129; 153,883,5622
# #2ca02c; -16,0,23; 0,0,72; 4,410,706; 10,4,91; 25,1,16; 35,355,1806; 37,45,118; 46,918,1226; 49,238,337; 67,675,2405; 69,312,939; 72,887,1519; 74,1180,1414; 77,1063,1228; 80,1112,1300; 92,333,486; 110,135,734; 118,67,314; 129,15,29; 153,375,1055
# Private marker SNVs:
# Preserved=150; Disrupted=11
# dN/dS:
# 1D; Observed=34; Expected=1824.0, 1920.0, 1935.0, 1930.0, 1846.0, 1934.0, 1929.0, 1932.0, 1931.0, 1935.0, 1932.0, 1935.0, 1934.0, 1935.0, 1935.0, 1934.0, 1929.0, 1925.0, 1847.0, 1933.0
# 2D; Observed=5; Expected=3208.0, 3390.0, 3398.0, 3385.0, 3252.0, 3400.0, 3389.0, 3400.0, 3395.0, 3400.0, 3398.0, 3400.0, 3400.0, 3398.0, 3400.0, 3397.0, 3390.0, 3386.0, 3267.0, 3397.0
# 3D; Observed=0; Expected=377.0, 399.0, 400.0, 396.0, 378.0, 400.0, 397.0, 400.0, 399.0, 400.0, 399.0, 400.0, 400.0, 400.0, 400.0, 400.0, 400.0, 400.0, 385.0, 400.0
# 4D; Observed=11; Expected=3545.0, 3733.0, 3739.0, 3729.0, 3589.0, 3739.0, 3732.0, 3740.0, 3736.0, 3740.0, 3738.0, 3740.0, 3738.0, 3740.0, 3739.0, 3740.0, 3736.0, 3732.0, 3594.0, 3739.0
Bacteroides_coprocola_61586	NZ_DS981457|251311	4D	470145.6.peg.1015	1.000001	R	#1f77b4
Bacteroides_coprocola_61586	NZ_DS981457|258660	4D	470145.6.peg.1018	-1e-06	A	#1f77b4
Bacteroides_coprocola_61586	NZ_DS981461|30345	4D	470145.6.peg.1333	-1e-06	A	#1f77b4
Bacteroides_coprocola_61586	NZ_DS981466|26865	1D	470145.6.peg.1594	-1e-06	A	#1f77b4
Bacteroides_coprocola_61586	NZ_DS981474|9903	4D	470145.6.peg.1794	-1e-06	A	#1f77b4
Bacteroides_coprocola_61586	NZ_DS981483|12425	1D	470145.6.peg.2045	1.000001	R	#1f77b4
Bacteroides_coprocola_61586	NZ_DS981484|28253	1D	470145.6.peg.2110	-1e-06	A	#1f77b4
Bacteroides_coprocola_61586	NZ_DS981432|7433	4D	470145.6.peg.214	1.000001	R	#1f77b4
Bacteroides_coprocola_61586	NZ_DS981432|9839	1D	470145.6.peg.216	0.0273973	A	#1f77b4
Bacteroides_coprocola_61586	NZ_DS981495|31286	1D	470145.6.peg.2760	1.000001	R	#1f77b4
Bacteroides_coprocola_61586	NZ_DS981495|114955	1D	470145.6.peg.2823	1.000001	R	#1f77b4
Bacteroides_coprocola_61586	NZ_DS981497|55001	2D	470145.6.peg.2942	-1e-06	A	#1f77b4
Bacteroides_coprocola_61586	NZ_DS981502|14578	1D	470145.6.peg.3023	-1e-06	A	#1f77b4
Bacteroides_coprocola_61586	NZ_DS981502|34895	1D	470145.6.peg.3038	-1e-06	A	#1f77b4
Bacteroides_coprocola_61586	NZ_DS981505|13887	1D	470145.6.peg.3118	-1e-06	A	#1f77b4
Bacteroides_coprocola_61586	NZ_DS981505|58461	1D	470145.6.peg.3149	-1e-06	A	#1f77b4
Bacteroides_coprocola_61586	NZ_DS981505|130320	4D	470145.6.peg.3205	-1e-06	A	#1f77b4
Bacteroides_coprocola_61586	NZ_DS981505|142557	2D	470145.6.peg.3214	1.000001	R	#1f77b4
Bacteroides_coprocola_61586	NZ_DS981506|2133	1D	470145.6.peg.3255	-1e-06	A	#1f77b4
Bacteroides_coprocola_61586	NZ_DS981507|20723	1D	470145.6.peg.3294	-1e-06	A	#1f77b4
Bacteroides_coprocola_61586	NZ_DS981509|136920	1D	470145.6.peg.3518	1.000001	R	#1f77b4
Bacteroides_coprocola_61586	NZ_DS981509|144325	1D	470145.6.peg.3521	1.000001	R	#1f77b4
Bacteroides_coprocola_61586	NZ_DS981509|153413	1D	470145.6.peg.3525	1.000001	R	#1f77b4
Bacteroides_coprocola_61586	NZ_DS981509|155558	1D	470145.6.peg.3525	-1e-06	A	#1f77b4
Bacteroides_coprocola_61586	NZ_DS981510|23750	1D	470145.6.peg.3568	-1e-06	A	#1f77b4
Bacteroides_coprocola_61586	NZ_DS981512|47092	2D	470145.6.peg.3688	-1e-06	A	#1f77b4
Bacteroides_coprocola_61586	NZ_DS981450|35141	1D	470145.6.peg.591	1.000001	R	#1f77b4
Bacteroides_coprocola_61586	NZ_DS981452|22350	1D	470145.6.peg.692	-1e-06	A	#1f77b4
Bacteroides_coprocola_61586	NZ_DS981452|36909	1D	470145.6.peg.701	-1e-06	A	#1f77b4
Bacteroides_coprocola_61586	NZ_DS981457|112686	4D	470145.6.peg.909	-1e-06	A	#1f77b4
Bacteroides_coprocola_61586	NZ_DS981457|217849	4D	470145.6.peg.990	1.000001	R	#1f77b4
Bacteroides_coprocola_61586	NZ_DS981462|98105	4D	470145.6.peg.1464	-1e-06	A	#ff7f0e
Bacteroides_coprocola_61586	NZ_DS981466|29733	1D	470145.6.peg.1598	-1e-06	A	#ff7f0e
Bacteroides_coprocola_61586	NZ_DS981469|1150	1D	470145.6.peg.1641	-1e-06	A	#ff7f0e
Bacteroides_coprocola_61586	NZ_DS981490|28823	1D	470145.6.peg.2487	-1e-06	A	#ff7f0e
Bacteroides_coprocola_61586	NZ_DS981490|133368	2D	470145.6.peg.2573	-1e-06	A	#ff7f0e
Bacteroides_coprocola_61586	NZ_DS981492|17015	2D	470145.6.peg.2645	-1e-06	A	#ff7f0e
Bacteroides_coprocola_61586	NZ_DS981493|33746	1D	470145.6.peg.2689	-1e-06	A	#ff7f0e
Bacteroides_coprocola_61586	NZ_DS981494|10587	1D	470145.6.peg.2717	-1e-06	A	#ff7f0e
Bacteroides_coprocola_61586	NZ_DS981502|19584	4D	470145.6.peg.3027	-1e-06	A	#ff7f0e
Bacteroides_coprocola_61586	NZ_DS981505|156400	1D	470145.6.peg.3226	-1e-06	A	#ff7f0e
Bacteroides_coprocola_61586	NZ_DS981506|24481	1D	470145.6.peg.3273	-1e-06	A	#ff7f0e
Bacteroides_coprocola_61586	NZ_DS981510|30026	1D	470145.6.peg.3572	-1e-06	A	#ff7f0e
Bacteroides_coprocola_61586	NZ_DS981441|15933	1D	470145.6.peg.431	-1e-06	A	#ff7f0e
Bacteroides_coprocola_61586	NZ_DS981428|48354	1D	470145.6.peg.46	-1e-06	A	#ff7f0e
Bacteroides_coprocola_61586	NZ_DS981450|95810	1D	470145.6.peg.633	-1e-06	A	#ff7f0e
Bacteroides_coprocola_61586	NZ_DS981454|11490	1D	470145.6.peg.776	-1e-06	A	#ff7f0e
Bacteroides_coprocola_61586	NZ_DS981476|26902	1D	470145.6.peg.1833	-1e-06	A	#2ca02c
Bacteroides_coprocola_61586	NZ_DS981481|11369	1D	470145.6.peg.2000	-1e-06	A	#2ca02c
Bacteroides_coprocola_61586	NZ_DS981457|225528	4D	470145.6.peg.998	-1e-06	A	#2ca02c
