# Supplementary material for: Longitudinal linked-read sequencing reveals ecological and evolutionary responses of a human gut microbiome during antibiotic treatment
Source: Genome Res. 2021 Aug;31(8):1433–46. doi: 10.1101/gr.265058.120 (PMC8327913; doi:10.1101/gr.265058.120)
Supplement: Supplemental Material [file supp_gr.265058.120_Supplemental_Data_S2.txt]

# Bacteroides_faecis_58503
# Clusters:
# #1f77b4; -16,464,514; 0,1015,1794; 4,1675,1937; 10,89,292; 25,250,2035; 35,1268,1549; 37,173,232; 46,2660,2868; 49,488,556; 67,884,2451; 69,268,548; 72,857,1079; 74,298,364; 77,1650,1999; 80,1862,2366; 92,1175,1293; 110,1706,2011; 118,993,1105; 129,650,855; 153,2109,2299
# #ff7f0e; -16,2,13; 0,29,84; 4,28,98; 10,2,16; 25,40,121; 35,28,85; 37,3,17; 46,53,137; 49,19,26; 67,53,128; 69,3,15; 72,19,57; 74,4,12; 77,28,77; 80,41,107; 92,21,62; 110,41,100; 118,18,38; 129,17,51; 153,37,103
# #2ca02c; -16,4,25; 0,17,104; 4,63,87; 10,3,20; 25,12,106; 35,62,75; 37,3,4; 46,151,171; 49,19,20; 67,52,147; 69,19,33; 72,39,55; 74,20,24; 77,84,100; 80,81,115; 92,51,63; 110,93,111; 118,58,62; 129,34,45; 153,118,133
# Private marker SNVs:
# Preserved=429; Disrupted=9
# dN/dS:
# 1D; Observed=15; Expected=1912.0, 1928.0, 1931.0, 1904.0, 1932.0, 1930.0, 1911.0, 1928.0, 1917.0, 1930.0, 1919.0, 1928.0, 1921.0, 1930.0, 1928.0, 1925.0, 1928.0, 1926.0, 1926.0, 1931.0
# 2D; Observed=4; Expected=2339.0, 2351.0, 2351.0, 2297.0, 2350.0, 2350.0, 2318.0, 2352.0, 2322.0, 2346.0, 2335.0, 2345.0, 2337.0, 2348.0, 2350.0, 2344.0, 2348.0, 2350.0, 2340.0, 2352.0
# 3D; Observed=1; Expected=295.0, 297.0, 298.0, 292.0, 298.0, 298.0, 293.0, 298.0, 294.0, 297.0, 294.0, 298.0, 297.0, 297.0, 298.0, 295.0, 297.0, 298.0, 298.0, 297.0
# 4D; Observed=0; Expected=2489.0, 2496.0, 2498.0, 2447.0, 2497.0, 2496.0, 2464.0, 2497.0, 2467.0, 2495.0, 2485.0, 2495.0, 2482.0, 2496.0, 2497.0, 2493.0, 2494.0, 2495.0, 2490.0, 2500.0
Bacteroides_faecis_58503	AGDG01000015|47456	1D	1077285.3.peg.1170	-9.99999999918e-07	A	#1f77b4
Bacteroides_faecis_58503	AGDG01000015|50124	1D	1077285.3.peg.1171	0.9876543	R	#1f77b4
Bacteroides_faecis_58503	AGDG01000015|88705	1D	1077285.3.peg.1206	1.000001	R	#1f77b4
Bacteroides_faecis_58503	AGDG01000002|19199	2D	1077285.3.peg.137	1.000001	R	#1f77b4
Bacteroides_faecis_58503	AGDG01000016|135846	1D	1077285.3.peg.1412	0.9876543	R	#1f77b4
Bacteroides_faecis_58503	AGDG01000018|149959	1D	1077285.3.peg.1564	0.0126582	A	#1f77b4
Bacteroides_faecis_58503	AGDG01000018|185802	3D	1077285.3.peg.1587	-9.99999999918e-07	A	#1f77b4
Bacteroides_faecis_58503	AGDG01000020|48048	1D	1077285.3.peg.1709	1.000001	R	#1f77b4
Bacteroides_faecis_58503	AGDG01000020|186017	1D	1077285.3.peg.1812	-9.99999999918e-07	A	#1f77b4
Bacteroides_faecis_58503	AGDG01000021|35215	1D	1077285.3.peg.1901	1.000001	R	#1f77b4
Bacteroides_faecis_58503	AGDG01000022|93367	2D	1077285.3.peg.1993	1.000001	R	#1f77b4
Bacteroides_faecis_58503	AGDG01000026|73660	2D	1077285.3.peg.2241	-9.99999999918e-07	A	#1f77b4
Bacteroides_faecis_58503	AGDG01000027|73947	1D	1077285.3.peg.2367	1.000001	R	#1f77b4
Bacteroides_faecis_58503	AGDG01000031|253341	2D	1077285.3.peg.3226	1.000001	R	#1f77b4
Bacteroides_faecis_58503	AGDG01000033|120569	1D	1077285.3.peg.3666	-9.99999999918e-07	A	#1f77b4
Bacteroides_faecis_58503	AGDG01000007|128265	1D	1077285.3.peg.577	-9.99999999918e-07	A	#1f77b4
Bacteroides_faecis_58503	AGDG01000008|181651	1D	1077285.3.peg.716	1.000001	R	#1f77b4
Bacteroides_faecis_58503	AGDG01000012|75223	1D	1077285.3.peg.993	1.000001	R	#1f77b4
Bacteroides_faecis_58503	AGDG01000008|177297	1D	1077285.3.peg.712	0.0714286	A	#ff7f0e
Bacteroides_faecis_58503	AGDG01000020|193750	1D	1077285.3.peg.1814	-1e-06	A	#2ca02c
# Bacteroides_eggerthii_54457
# Clusters:
# #1f77b4; -16,30,112; 0,110,1048; 4,630,1297; 10,7,84; 25,45,1175; 35,49,1475; 37,9,314; 46,44,1123; 49,13,253; 67,208,2044; 69,115,774; 72,981,2037; 74,432,777; 77,886,1404; 80,2378,3830; 92,562,609; 110,210,559; 118,261,475; 129,427,909; 153,2310,2769
# Private marker SNVs:
# Preserved=65; Disrupted=5
# dN/dS:
# 1D; Observed=4; Expected=239.0, 248.0, 248.0, 232.0, 246.0, 247.0, 243.0, 246.0, 242.0, 248.0, 247.0, 247.0, 247.0, 247.0, 247.0, 244.0, 248.0, 248.0, 248.0, 247.0
# 2D; Observed=3; Expected=277.0, 282.0, 283.0, 268.0, 282.0, 283.0, 283.0, 280.0, 281.0, 283.0, 283.0, 283.0, 282.0, 282.0, 282.0, 283.0, 280.0, 280.0, 282.0, 283.0
# 3D; Observed=1; Expected=28.0, 28.0, 28.0, 27.0, 27.0, 28.0, 26.0, 28.0, 26.0, 28.0, 28.0, 28.0, 28.0, 28.0, 28.0, 28.0, 28.0, 28.0, 28.0, 28.0
# 4D; Observed=2; Expected=292.0, 298.0, 299.0, 280.0, 299.0, 299.0, 297.0, 298.0, 296.0, 298.0, 299.0, 299.0, 298.0, 299.0, 299.0, 299.0, 297.0, 296.0, 299.0, 299.0
Bacteroides_eggerthii_54457	NZ_GL622540|137151	3D	665953.3.peg.1224	1.000001	R	#1f77b4
Bacteroides_eggerthii_54457	NZ_GL622538|170508	1D	665953.3.peg.145	1.000001	R	#1f77b4
Bacteroides_eggerthii_54457	NZ_GL622541|415886	4D	665953.3.peg.2030	1.000001	R	#1f77b4
Bacteroides_eggerthii_54457	NZ_GL622544|230675	2D	665953.3.peg.2909	-1e-06	A	#1f77b4
Bacteroides_eggerthii_54457	NZ_GL622546|111987	2D	665953.3.peg.3251	-1e-06	A	#1f77b4
Bacteroides_eggerthii_54457	NZ_GL622547|74133	4D	665953.3.peg.3435	1.000001	R	#1f77b4
Bacteroides_eggerthii_54457	NZ_GL622538|489738	1D	665953.3.peg.461	-1e-06	A	#1f77b4
Bacteroides_eggerthii_54457	NZ_GL622538|546938	1D	665953.3.peg.505	1.000001	R	#1f77b4
Bacteroides_eggerthii_54457	NZ_GL622538|644725	1D	665953.3.peg.575	-1e-06	A	#1f77b4
Bacteroides_eggerthii_54457	NZ_GL622539|225016	2D	665953.3.peg.803	0.125	A	#1f77b4
# Bacteroides_caccae_53434
# Clusters:
# #1f77b4; -16,16,217; 0,29,243; 4,31,643; 10,1,46; 25,51,567; 35,52,407; 37,3,499; 46,72,292; 49,12,75; 67,87,1322; 69,27,222; 72,117,724; 74,25,199; 77,36,286; 80,53,313; 92,9,61; 110,54,195; 118,48,65; 129,48,75; 153,44,104
# Private marker SNVs:
# Preserved=49; Disrupted=0
# dN/dS:
# 1D; Observed=0; Expected=1409.0, 1415.0, 1419.0, 1360.0, 1418.0, 1418.0, 1412.0, 1404.0, 1400.0, 1419.0, 1412.0, 1415.0, 1417.0, 1417.0, 1415.0, 1415.0, 1417.0, 1360.0, 1390.0, 1364.0
# 2D; Observed=3; Expected=1783.0, 1785.0, 1790.0, 1721.0, 1786.0, 1786.0, 1787.0, 1783.0, 1773.0, 1787.0, 1786.0, 1788.0, 1786.0, 1782.0, 1782.0, 1778.0, 1787.0, 1724.0, 1746.0, 1721.0
# 3D; Observed=0; Expected=197.0, 199.0, 199.0, 189.0, 198.0, 199.0, 199.0, 199.0, 198.0, 199.0, 199.0, 199.0, 199.0, 199.0, 199.0, 197.0, 199.0, 192.0, 197.0, 188.0
# 4D; Observed=3; Expected=2003.0, 2007.0, 2012.0, 1937.0, 2008.0, 2011.0, 2007.0, 2006.0, 1989.0, 2012.0, 2000.0, 2011.0, 2005.0, 2010.0, 2010.0, 2004.0, 2010.0, 1921.0, 1976.0, 1919.0
Bacteroides_caccae_53434	NZ_AAVM02000011|45991	2D	411901.7.peg.3459	0.0893855	A	#1f77b4
Bacteroides_caccae_53434	NZ_AAVM02000011|46052	2D	411901.7.peg.3459	0.0507042	A	#1f77b4
Bacteroides_caccae_53434	NZ_AAVM02000011|46009	4D	411901.7.peg.3459	0.0842697	A	#1f77b4
Bacteroides_caccae_53434	NZ_AAVM02000011|46012	4D	411901.7.peg.3459	0.017094	A	#1f77b4
Bacteroides_caccae_53434	NZ_AAVM02000011|46045	4D	411901.7.peg.3459	0.0589888	A	#1f77b4
Bacteroides_caccae_53434	NZ_AAVM02000011|46899	2D	411901.7.peg.3460	-1e-06	A	#1f77b4
# Bacteroides_stercoris_56735
# Clusters:
# #1f77b4; 0,5,49; 4,18,60; 25,15,197; 35,9,329; 37,5,15; 46,19,175; 49,3,62; 67,29,291; 69,13,55; 72,38,74; 74,5,80; 77,17,62; 80,20,105; 92,5,17; 110,23,54; 118,14,35; 129,10,62; 153,31,42
# Private marker SNVs:
# Preserved=82; Disrupted=0
# dN/dS:
# 1D; Observed=0; Expected=1728.0, 1737.0, 1737.0, 1738.0, 1697.0, 1737.0, 1729.0, 1738.0, 1715.0, 1718.0, 1735.0, 1731.0, 1734.0, 1690.0, 1723.0, 1717.0, 1727.0, 1710.0
# 2D; Observed=1; Expected=3066.0, 3077.0, 3085.0, 3088.0, 2990.0, 3088.0, 3069.0, 3088.0, 3037.0, 3050.0, 3081.0, 3069.0, 3085.0, 3025.0, 3053.0, 3040.0, 3073.0, 3035.0
# 3D; Observed=0; Expected=303.0, 303.0, 304.0, 305.0, 295.0, 304.0, 303.0, 305.0, 301.0, 302.0, 304.0, 304.0, 303.0, 294.0, 303.0, 300.0, 303.0, 300.0
# 4D; Observed=1; Expected=3422.0, 3427.0, 3438.0, 3436.0, 3336.0, 3435.0, 3422.0, 3437.0, 3403.0, 3397.0, 3428.0, 3417.0, 3431.0, 3361.0, 3400.0, 3384.0, 3414.0, 3376.0
Bacteroides_stercoris_56735	NZ_DS499670|43612	2D	449673.7.peg.631	0.213592	A	#1f77b4
Bacteroides_stercoris_56735	NZ_DS499670|43549	4D	449673.7.peg.631	0.645455	A	#1f77b4
# Bacteroides_finegoldii_57739
# Clusters:
# #1f77b4; -16,1,11; 0,0,52; 4,4,25; 25,0,52; 35,3,117; 46,17,177; 49,4,22; 67,6,22; 69,20,36; 72,36,50; 74,6,12; 77,8,11; 80,15,40; 110,5,11; 118,12,24; 129,19,23; 153,33,49
# Private marker SNVs:
# Preserved=25; Disrupted=0
# dN/dS:
# 1D; Observed=2; Expected=1352.0, 1370.0, 1360.0, 1376.0, 1373.0, 1372.0, 1361.0, 1348.0, 1358.0, 1373.0, 1290.0, 1324.0, 1373.0, 1333.0, 1367.0, 1353.0, 1374.0
# 2D; Observed=0; Expected=1586.0, 1606.0, 1585.0, 1611.0, 1612.0, 1614.0, 1581.0, 1586.0, 1592.0, 1614.0, 1518.0, 1536.0, 1612.0, 1560.0, 1604.0, 1588.0, 1609.0
# 3D; Observed=0; Expected=188.0, 195.0, 191.0, 195.0, 193.0, 192.0, 192.0, 188.0, 192.0, 193.0, 184.0, 181.0, 195.0, 190.0, 195.0, 190.0, 195.0
# 4D; Observed=0; Expected=1818.0, 1846.0, 1820.0, 1846.0, 1845.0, 1844.0, 1813.0, 1815.0, 1825.0, 1846.0, 1729.0, 1761.0, 1841.0, 1780.0, 1838.0, 1820.0, 1843.0
Bacteroides_finegoldii_57739	NZ_GG688326|228429	1D	483215.6.peg.2803	-1e-06	A	#1f77b4
Bacteroides_finegoldii_57739	NZ_GG688327|126182	1D	483215.6.peg.2916	-1e-06	A	#1f77b4
# Bacteroides_massiliensis_44749
# Clusters:
# #1f77b4; -16,136,2192; 0,558,3332; 4,835,2532; 10,53,575; 25,713,4160; 35,3173,4572; 37,518,643; 46,637,2050; 49,753,1500; 67,163,7181; 69,33,1768; 72,32,4091; 74,2,455; 77,95,2287; 80,85,2039; 92,91,951; 110,601,9860; 118,297,6771; 129,193,5191; 153,149,5161
# #ff7f0e; -16,149,231; 0,42,276; 4,75,224; 10,6,41; 25,70,347; 35,277,424; 37,44,52; 46,77,210; 49,63,127; 67,165,648; 69,17,141; 72,33,375; 74,2,39; 77,24,182; 80,33,184; 92,11,89; 110,54,879; 118,20,584; 129,46,481; 153,143,508
# #2ca02c; -16,0,27; 0,0,56; 4,8,41; 10,0,10; 25,1,88; 35,0,82; 37,0,9; 46,1,48; 49,0,26; 67,5,115; 69,2,28; 72,7,61; 74,2,8; 77,6,45; 80,6,28; 92,8,20; 110,126,156; 118,102,120; 129,52,86; 153,44,81
# Private marker SNVs:
# Preserved=18; Disrupted=32
# dN/dS:
# 1D; Observed=51; Expected=1690.0, 1720.0, 1718.0, 1673.0, 1719.0, 1721.0, 1684.0, 1715.0, 1706.0, 1715.0, 1714.0, 1716.0, 1660.0, 1713.0, 1717.0, 1699.0, 1713.0, 1712.0, 1716.0, 1718.0
# 2D; Observed=14; Expected=2521.0, 2535.0, 2537.0, 2471.0, 2542.0, 2541.0, 2468.0, 2536.0, 2528.0, 2532.0, 2535.0, 2539.0, 2480.0, 2532.0, 2534.0, 2527.0, 2537.0, 2536.0, 2541.0, 2539.0
# 3D; Observed=1; Expected=254.0, 256.0, 258.0, 254.0, 256.0, 258.0, 250.0, 256.0, 253.0, 255.0, 252.0, 258.0, 255.0, 257.0, 257.0, 257.0, 256.0, 258.0, 256.0, 257.0
# 4D; Observed=8; Expected=2622.0, 2643.0, 2646.0, 2577.0, 2645.0, 2645.0, 2577.0, 2643.0, 2633.0, 2646.0, 2639.0, 2640.0, 2582.0, 2638.0, 2646.0, 2639.0, 2647.0, 2646.0, 2642.0, 2646.0
Bacteroides_massiliensis_44749	BAJE01000007|29991	1D	1121098.7.peg.1090	-1e-06	A	#1f77b4
Bacteroides_massiliensis_44749	BAJE01000008|48478	1D	1121098.7.peg.1253	1.000001	R	#1f77b4
Bacteroides_massiliensis_44749	BAJE01000008|107933	1D	1121098.7.peg.1309	-1e-06	A	#1f77b4
Bacteroides_massiliensis_44749	BAJE01000009|69456	1D	1121098.7.peg.1391	-1e-06	A	#1f77b4
Bacteroides_massiliensis_44749	BAJE01000009|98295	4D	1121098.7.peg.1419	0.971831	R	#1f77b4
Bacteroides_massiliensis_44749	BAJE01000011|80435	1D	1121098.7.peg.1630	-1e-06	A	#1f77b4
Bacteroides_massiliensis_44749	BAJE01000011|105247	2D	1121098.7.peg.1657	-1e-06	A	#1f77b4
Bacteroides_massiliensis_44749	BAJE01000001|179342	1D	1121098.7.peg.169	1.000001	R	#1f77b4
Bacteroides_massiliensis_44749	BAJE01000001|185192	1D	1121098.7.peg.175	-1e-06	A	#1f77b4
Bacteroides_massiliensis_44749	BAJE01000013|64924	4D	1121098.7.peg.1823	1.000001	R	#1f77b4
Bacteroides_massiliensis_44749	BAJE01000013|70483	2D	1121098.7.peg.1827	1.000001	R	#1f77b4
Bacteroides_massiliensis_44749	BAJE01000014|15665	2D	1121098.7.peg.1884	-1e-06	A	#1f77b4
Bacteroides_massiliensis_44749	BAJE01000014|24102	1D	1121098.7.peg.1891	-1e-06	A	#1f77b4
Bacteroides_massiliensis_44749	BAJE01000001|1250	2D	1121098.7.peg.2	1.000001	R	#1f77b4
Bacteroides_massiliensis_44749	BAJE01000015|58566	1D	1121098.7.peg.2027	1.000001	R	#1f77b4
Bacteroides_massiliensis_44749	BAJE01000015|58911	1D	1121098.7.peg.2027	0.99530516	R	#1f77b4
Bacteroides_massiliensis_44749	BAJE01000015|58984	1D	1121098.7.peg.2027	0.0469484	A	#1f77b4
Bacteroides_massiliensis_44749	BAJE01000015|66660	1D	1121098.7.peg.2032	-1e-06	A	#1f77b4
Bacteroides_massiliensis_44749	BAJE01000017|51061	1D	1121098.7.peg.2204	-1e-06	A	#1f77b4
Bacteroides_massiliensis_44749	BAJE01000017|58288	1D	1121098.7.peg.2211	-1e-06	A	#1f77b4
Bacteroides_massiliensis_44749	BAJE01000020|22479	1D	1121098.7.peg.2408	1.000001	R	#1f77b4
Bacteroides_massiliensis_44749	BAJE01000020|27997	2D	1121098.7.peg.2414	1.000001	R	#1f77b4
Bacteroides_massiliensis_44749	BAJE01000024|11641	4D	1121098.7.peg.2706	0.00473934	A	#1f77b4
Bacteroides_massiliensis_44749	BAJE01000024|14016	1D	1121098.7.peg.2708	1.000001	R	#1f77b4
Bacteroides_massiliensis_44749	BAJE01000024|15803	1D	1121098.7.peg.2711	-1e-06	A	#1f77b4
Bacteroides_massiliensis_44749	BAJE01000024|17857	1D	1121098.7.peg.2713	0.9812207	R	#1f77b4
Bacteroides_massiliensis_44749	BAJE01000024|26878	2D	1121098.7.peg.2721	1.000001	R	#1f77b4
Bacteroides_massiliensis_44749	BAJE01000025|3183	1D	1121098.7.peg.2752	1.000001	R	#1f77b4
Bacteroides_massiliensis_44749	BAJE01000025|51137	1D	1121098.7.peg.2800	0.9812207	R	#1f77b4
Bacteroides_massiliensis_44749	BAJE01000025|51756	1D	1121098.7.peg.2800	1.000001	R	#1f77b4
Bacteroides_massiliensis_44749	BAJE01000026|3087	2D	1121098.7.peg.2802	0.99115044	R	#1f77b4
Bacteroides_massiliensis_44749	BAJE01000026|5433	2D	1121098.7.peg.2803	1.000001	R	#1f77b4
Bacteroides_massiliensis_44749	BAJE01000026|43717	1D	1121098.7.peg.2846	-1e-06	A	#1f77b4
Bacteroides_massiliensis_44749	BAJE01000027|47495	2D	1121098.7.peg.2902	1.000001	R	#1f77b4
Bacteroides_massiliensis_44749	BAJE01000027|48435	2D	1121098.7.peg.2904	-1e-06	A	#1f77b4
Bacteroides_massiliensis_44749	BAJE01000028|23723	1D	1121098.7.peg.2924	1.000001	R	#1f77b4
Bacteroides_massiliensis_44749	BAJE01000028|35357	1D	1121098.7.peg.2936	1.000001	R	#1f77b4
Bacteroides_massiliensis_44749	BAJE01000031|1496	1D	1121098.7.peg.3040	-1e-06	A	#1f77b4
Bacteroides_massiliensis_44749	BAJE01000002|71910	4D	1121098.7.peg.307	1.000001	R	#1f77b4
Bacteroides_massiliensis_44749	BAJE01000032|26848	1D	1121098.7.peg.3111	1.000001	R	#1f77b4
Bacteroides_massiliensis_44749	BAJE01000034|14775	1D	1121098.7.peg.3190	-1e-06	A	#1f77b4
Bacteroides_massiliensis_44749	BAJE01000037|30375	1D	1121098.7.peg.3326	-1e-06	A	#1f77b4
Bacteroides_massiliensis_44749	BAJE01000041|14097	1D	1121098.7.peg.3447	-1e-06	A	#1f77b4
Bacteroides_massiliensis_44749	BAJE01000041|14322	1D	1121098.7.peg.3447	-1e-06	A	#1f77b4
Bacteroides_massiliensis_44749	BAJE01000042|6101	2D	1121098.7.peg.3475	1.000001	R	#1f77b4
Bacteroides_massiliensis_44749	BAJE01000044|3837	1D	1121098.7.peg.3528	-1e-06	A	#1f77b4
Bacteroides_massiliensis_44749	BAJE01000051|8891	2D	1121098.7.peg.3718	1.000001	R	#1f77b4
Bacteroides_massiliensis_44749	BAJE01000051|12855	1D	1121098.7.peg.3720	-1e-06	A	#1f77b4
Bacteroides_massiliensis_44749	BAJE01000052|9574	3D	1121098.7.peg.3739	0.394366	A	#1f77b4
Bacteroides_massiliensis_44749	BAJE01000002|137868	1D	1121098.7.peg.375	-1e-06	A	#1f77b4
Bacteroides_massiliensis_44749	BAJE01000053|6669	1D	1121098.7.peg.3758	-1e-06	A	#1f77b4
Bacteroides_massiliensis_44749	BAJE01000053|10574	4D	1121098.7.peg.3760	-1e-06	A	#1f77b4
Bacteroides_massiliensis_44749	BAJE01000054|15913	1D	1121098.7.peg.3787	1.000001	R	#1f77b4
Bacteroides_massiliensis_44749	BAJE01000054|18409	1D	1121098.7.peg.3790	1.000001	R	#1f77b4
Bacteroides_massiliensis_44749	BAJE01000002|157331	4D	1121098.7.peg.391	1.000001	R	#1f77b4
Bacteroides_massiliensis_44749	BAJE01000002|158609	1D	1121098.7.peg.392	-1e-06	A	#1f77b4
Bacteroides_massiliensis_44749	BAJE01000071|7930	1D	1121098.7.peg.4111	1.000001	R	#1f77b4
Bacteroides_massiliensis_44749	BAJE01000002|177340	1D	1121098.7.peg.415	0.9952381	R	#1f77b4
Bacteroides_massiliensis_44749	BAJE01000002|178841	1D	1121098.7.peg.415	0.9809524	R	#1f77b4
Bacteroides_massiliensis_44749	BAJE01000002|180412	1D	1121098.7.peg.417	-1e-06	A	#1f77b4
Bacteroides_massiliensis_44749	BAJE01000002|181711	1D	1121098.7.peg.417	-1e-06	A	#1f77b4
Bacteroides_massiliensis_44749	BAJE01000002|181715	1D	1121098.7.peg.417	-1e-06	A	#1f77b4
Bacteroides_massiliensis_44749	BAJE01000098|410	1D	1121098.7.peg.4360	-1e-06	A	#1f77b4
Bacteroides_massiliensis_44749	BAJE01000004|63680	4D	1121098.7.peg.663	-1e-06	A	#1f77b4
Bacteroides_massiliensis_44749	BAJE01000005|27889	1D	1121098.7.peg.789	-1e-06	A	#1f77b4
Bacteroides_massiliensis_44749	BAJE01000005|102020	1D	1121098.7.peg.868	1.000001	R	#1f77b4
Bacteroides_massiliensis_44749	BAJE01000005|116863	1D	1121098.7.peg.879	1.000001	R	#1f77b4
Bacteroides_massiliensis_44749	BAJE01000006|80595	1D	1121098.7.peg.1000	1.000001	R	#ff7f0e
Bacteroides_massiliensis_44749	BAJE01000010|54365	2D	1121098.7.peg.1491	1.000001	R	#ff7f0e
Bacteroides_massiliensis_44749	BAJE01000014|24103	1D	1121098.7.peg.1891	1.000001	R	#ff7f0e
Bacteroides_massiliensis_44749	BAJE01000019|20730	2D	1121098.7.peg.2325	1.000001	R	#ff7f0e
Bacteroides_massiliensis_44749	BAJE01000019|47179	4D	1121098.7.peg.2357	1.000001	R	#ff7f0e
Bacteroides_massiliensis_44749	BAJE01000025|38675	1D	1121098.7.peg.2788	1.000001	R	#ff7f0e
Bacteroides_massiliensis_44749	BAJE01000004|33590	1D	1121098.7.peg.633	-1e-06	A	#2ca02c
