# Supplementary material for: Longitudinal linked-read sequencing reveals ecological and evolutionary responses of a human gut microbiome during antibiotic treatment
Source: Genome Res. 2021 Aug;31(8):1433–46. doi: 10.1101/gr.265058.120 (PMC8327913; doi:10.1101/gr.265058.120)
Supplement: Supplemental Material [file supp_gr.265058.120_Supplemental_Data_S3.txt]

# Eubacterium_siraeum_57634
# Clusters:
# #1f77b4; -16,1,136; 0,3,256; 4,15,332; 10,2,35; 25,0,145; 35,26,697; 37,1,116; 46,6,145; 49,2,47; 67,10,39; 72,14,95; 80,27,32; 92,1,74; 110,15,642; 118,25,552; 129,0,97; 153,0,530
# #ff7f0e; -16,0,42; 0,1,46; 4,17,59; 10,0,3; 25,2,31; 35,11,161; 37,2,19; 46,0,29; 49,0,10; 67,8,16; 72,11,15; 80,5,5; 92,14,19; 110,162,174; 118,152,178; 129,28,30; 153,86,122
# #2ca02c; -16,46,46; 0,8,74; 4,28,77; 10,0,11; 25,5,50; 35,11,234; 37,3,26; 46,0,29; 49,1,9; 67,1,12; 72,1,15; 80,1,7; 92,23,23; 110,224,224; 118,197,197; 129,35,35; 153,135,135
# Private marker SNVs:
# Preserved=419; Disrupted=0
# dN/dS:
# 1D; Observed=4; Expected=1971.0, 2008.0, 2014.0, 1972.0, 2011.0, 2017.0, 1993.0, 1982.0, 1979.0, 1977.0, 1991.0, 1880.0, 1998.0, 2014.0, 2016.0, 1998.0, 2017.0
# 2D; Observed=0; Expected=3909.0, 3944.0, 3946.0, 3884.0, 3943.0, 3950.0, 3920.0, 3919.0, 3905.0, 3860.0, 3919.0, 3753.0, 3917.0, 3948.0, 3951.0, 3928.0, 3952.0
# 3D; Observed=0; Expected=640.0, 647.0, 647.0, 635.0, 646.0, 648.0, 638.0, 644.0, 643.0, 639.0, 641.0, 620.0, 643.0, 647.0, 647.0, 645.0, 648.0
# 4D; Observed=1; Expected=5433.0, 5499.0, 5496.0, 5443.0, 5505.0, 5513.0, 5476.0, 5468.0, 5433.0, 5403.0, 5453.0, 5217.0, 5473.0, 5509.0, 5513.0, 5478.0, 5511.0
Eubacterium_siraeum_57634	NZ_DS499548|54114	4D	428128.7.peg.1827	0.0416667	A	#1f77b4
Eubacterium_siraeum_57634	NZ_DS499548|54085	1D	428128.7.peg.1827	0.0416667	A	#1f77b4
Eubacterium_siraeum_57634	NZ_DS499548|56158	1D	428128.7.peg.1828	0.791667	R	#1f77b4
Eubacterium_siraeum_57634	NZ_DS499516|311610	1D	428128.7.peg.533	-1e-06	A	#ff7f0e
Eubacterium_siraeum_57634	NZ_DS499550|71432	1D	428128.7.peg.2046	0.9694656	R	#2ca02c
# Eubacterium_rectale_56927
# Clusters:
# #1f77b4; 0,28,135; 4,210,546; 10,3,19; 25,24,122; 35,54,193; 37,42,124; 46,59,168; 49,10,28; 67,442,776; 69,490,891; 72,393,726; 74,63,91; 77,82,138; 80,1490,2136; 92,97,129; 110,341,427; 118,300,362; 129,55,67; 153,218,260
# #ff7f0e; 0,10,72; 4,78,309; 10,1,8; 25,15,84; 35,28,142; 37,14,73; 46,27,126; 49,3,10; 67,137,493; 69,145,528; 72,122,437; 74,28,61; 77,27,79; 80,638,1435; 92,38,75; 110,145,274; 118,190,278; 129,34,48; 153,104,183
# Private marker SNVs:
# Preserved=151; Disrupted=2
# dN/dS:
# 1D; Observed=1; Expected=2353.0, 2364.0, 2283.0, 2360.0, 2358.0, 2349.0, 2357.0, 2212.0, 2363.0, 2364.0, 2366.0, 2340.0, 2354.0, 2366.0, 2347.0, 2362.0, 2361.0, 2349.0, 2362.0
# 2D; Observed=1; Expected=3938.0, 3946.0, 3805.0, 3932.0, 3935.0, 3919.0, 3939.0, 3733.0, 3945.0, 3948.0, 3948.0, 3923.0, 3916.0, 3948.0, 3929.0, 3942.0, 3943.0, 3926.0, 3942.0
# 3D; Observed=0; Expected=688.0, 689.0, 666.0, 690.0, 690.0, 685.0, 688.0, 649.0, 690.0, 690.0, 690.0, 683.0, 685.0, 690.0, 686.0, 690.0, 689.0, 680.0, 690.0
# 4D; Observed=3; Expected=5345.0, 5362.0, 5187.0, 5345.0, 5353.0, 5331.0, 5352.0, 5035.0, 5365.0, 5365.0, 5363.0, 5329.0, 5332.0, 5367.0, 5335.0, 5359.0, 5365.0, 5326.0, 5361.0
Eubacterium_rectale_56927	FP929042|522870	4D	657318.4.peg.267	1.000001	R	#1f77b4
Eubacterium_rectale_56927	FP929042|629608	4D	657318.4.peg.377	1.000001	R	#1f77b4
Eubacterium_rectale_56927	FP929042|631515	1D	657318.4.peg.379	-1e-06	A	#1f77b4
Eubacterium_rectale_56927	FP929042|656178	4D	657318.4.peg.405	0.00414938	A	#ff7f0e
Eubacterium_rectale_56927	FP929042|657382	2D	657318.4.peg.406	0.557851	A	#ff7f0e
# Barnesiella_intestinihominis_62208
# Clusters:
# #1f77b4; -16,291,305; 0,112,949; 4,211,857; 10,9,128; 25,70,554; 35,305,1200; 37,110,435; 46,362,1026; 49,139,328; 67,88,703; 69,21,220; 72,76,628; 74,12,207; 77,28,327; 80,146,982; 92,61,247; 110,142,401; 118,191,381; 129,98,364; 153,235,305
# #ff7f0e; -16,90,95; 0,43,233; 4,73,237; 10,2,24; 25,35,118; 35,95,301; 37,35,117; 46,122,246; 49,53,78; 67,66,164; 69,23,62; 72,57,146; 74,23,56; 77,30,87; 80,62,204; 92,25,69; 110,43,94; 118,49,97; 129,36,74; 153,62,85
# #2ca02c; -16,43,85; 0,21,270; 4,29,248; 10,3,37; 25,5,139; 35,25,312; 37,12,136; 46,8,286; 49,5,94; 67,4,222; 69,1,70; 72,3,179; 74,3,51; 77,4,88; 80,23,286; 92,9,68; 110,46,129; 118,65,116; 129,28,124; 153,92,111
# Private marker SNVs:
# Preserved=12; Disrupted=5
# dN/dS:
# 1D; Observed=15; Expected=3303.0, 3321.0, 3323.0, 3272.0, 3318.0, 3328.0, 3313.0, 3326.0, 3303.0, 3320.0, 3313.0, 3327.0, 3293.0, 3315.0, 3325.0, 3315.0, 3323.0, 3314.0, 3307.0, 3310.0
# 2D; Observed=1; Expected=4785.0, 4798.0, 4798.0, 4721.0, 4796.0, 4801.0, 4791.0, 4804.0, 4775.0, 4795.0, 4787.0, 4794.0, 4765.0, 4787.0, 4804.0, 4791.0, 4792.0, 4790.0, 4776.0, 4776.0
# 3D; Observed=0; Expected=570.0, 572.0, 573.0, 565.0, 572.0, 573.0, 572.0, 573.0, 571.0, 572.0, 571.0, 572.0, 568.0, 571.0, 572.0, 573.0, 572.0, 570.0, 571.0, 571.0
# 4D; Observed=1; Expected=6149.0, 6178.0, 6170.0, 6099.0, 6170.0, 6178.0, 6164.0, 6174.0, 6142.0, 6167.0, 6164.0, 6173.0, 6145.0, 6158.0, 6175.0, 6153.0, 6158.0, 6162.0, 6151.0, 6155.0
Barnesiella_intestinihominis_62208	ADLE01000008|228765	1D	742726.3.peg.1224	1.000001	R	#1f77b4
Barnesiella_intestinihominis_62208	ADLE01000011|40978	1D	742726.3.peg.1674	1.000001	R	#1f77b4
Barnesiella_intestinihominis_62208	ADLE01000015|270124	1D	742726.3.peg.2391	0.05	A	#1f77b4
Barnesiella_intestinihominis_62208	ADLE01000015|270125	1D	742726.3.peg.2391	0.05	A	#1f77b4
Barnesiella_intestinihominis_62208	ADLE01000016|37114	1D	742726.3.peg.2512	0.0217391	A	#1f77b4
Barnesiella_intestinihominis_62208	ADLE01000018|372152	4D	742726.3.peg.2964	1.000001	R	#1f77b4
Barnesiella_intestinihominis_62208	ADLE01000001|389247	1D	742726.3.peg.373	0.9848485	R	#1f77b4
Barnesiella_intestinihominis_62208	ADLE01000001|469022	1D	742726.3.peg.437	1.000001	R	#1f77b4
Barnesiella_intestinihominis_62208	ADLE01000001|469064	1D	742726.3.peg.437	-9.99999999918e-07	A	#1f77b4
Barnesiella_intestinihominis_62208	ADLE01000001|470725	1D	742726.3.peg.438	-9.99999999918e-07	A	#1f77b4
Barnesiella_intestinihominis_62208	ADLE01000001|119602	1D	742726.3.peg.92	-9.99999999918e-07	A	#1f77b4
Barnesiella_intestinihominis_62208	ADLE01000015|181913	1D	742726.3.peg.2325	1.000001	R	#ff7f0e
Barnesiella_intestinihominis_62208	ADLE01000001|774817	1D	742726.3.peg.694	-9.99999999918e-07	A	#ff7f0e
Barnesiella_intestinihominis_62208	ADLE01000001|789529	1D	742726.3.peg.704	0.9752322	R	#ff7f0e
Barnesiella_intestinihominis_62208	ADLE01000008|185291	1D	742726.3.peg.1190	0.0155763	A	#2ca02c
Barnesiella_intestinihominis_62208	ADLE01000016|80215	2D	742726.3.peg.2550	-1e-06	A	#2ca02c
Barnesiella_intestinihominis_62208	ADLE01000016|82772	1D	742726.3.peg.2552	-1e-06	A	#2ca02c
# Butyrivibrio_crossotus_61674
# Clusters:
# #1f77b4; -16,0,478; 0,5,194; 4,7,161; 10,4,49; 25,28,370; 35,23,416; 37,4,90; 46,16,203; 49,3,24; 110,369,679; 118,10,18; 129,16,23; 153,27,32
# Private marker SNVs:
# Preserved=449; Disrupted=0
# dN/dS:
# 1D; Observed=1; Expected=3271.0, 3305.0, 3305.0, 3301.0, 3305.0, 3305.0, 3305.0, 3305.0, 3293.0, 3305.0, 3269.0, 3299.0, 3264.0
# 2D; Observed=1; Expected=4728.0, 4757.0, 4756.0, 4749.0, 4757.0, 4757.0, 4755.0, 4757.0, 4748.0, 4757.0, 4722.0, 4747.0, 4721.0
# 3D; Observed=0; Expected=688.0, 690.0, 690.0, 688.0, 690.0, 690.0, 690.0, 690.0, 689.0, 690.0, 688.0, 687.0, 687.0
# 4D; Observed=0; Expected=5410.0, 5437.0, 5438.0, 5426.0, 5438.0, 5438.0, 5438.0, 5437.0, 5411.0, 5438.0, 5402.0, 5425.0, 5404.0
Butyrivibrio_crossotus_61674	NZ_GG663522|191418	2D	511680.4.peg.1035	0.0727273	A	#1f77b4
Butyrivibrio_crossotus_61674	NZ_GG663524|574443	1D	511680.4.peg.1959	-1e-06	A	#1f77b4
# Paraprevotella_clara_33712
# Clusters:
# #1f77b4; -16,0,24; 0,14,84; 4,24,225; 10,8,30; 25,60,179; 35,46,116; 46,69,181; 49,54,129; 67,61,305; 69,12,84; 72,26,274; 74,13,98; 77,8,59; 80,13,325; 92,6,146; 110,2,19; 118,9,14; 129,11,52; 153,7,105
# Private marker SNVs:
# Preserved=1107; Disrupted=0
# dN/dS:
# 1D; Observed=1; Expected=2575.0, 2644.0, 2672.0, 2595.0, 2675.0, 2669.0, 2675.0, 2656.0, 2679.0, 2652.0, 2678.0, 2660.0, 2613.0, 2676.0, 2663.0, 2542.0, 2406.0, 2611.0, 2657.0
# 2D; Observed=0; Expected=3547.0, 3580.0, 3627.0, 3492.0, 3626.0, 3609.0, 3610.0, 3592.0, 3624.0, 3590.0, 3629.0, 3611.0, 3540.0, 3624.0, 3622.0, 3425.0, 3211.0, 3508.0, 3625.0
# 3D; Observed=0; Expected=306.0, 311.0, 314.0, 304.0, 315.0, 313.0, 315.0, 315.0, 315.0, 312.0, 314.0, 311.0, 307.0, 316.0, 313.0, 295.0, 288.0, 307.0, 314.0
# 4D; Observed=1; Expected=4301.0, 4353.0, 4411.0, 4267.0, 4410.0, 4394.0, 4411.0, 4377.0, 4415.0, 4377.0, 4411.0, 4395.0, 4311.0, 4417.0, 4404.0, 4181.0, 3935.0, 4255.0, 4395.0
Paraprevotella_clara_33712	AFFY01000022|74592	4D	762968.3.peg.1372	0.018182	R	#1f77b4
Paraprevotella_clara_33712	AFFY01000045|297541	1D	762968.3.peg.2640	-1e-06	A	#1f77b4
# Alistipes_senegalensis_58364
# Clusters:
# #1f77b4; 0,18,27; 4,4,39; 25,5,10; 35,13,58; 37,1,23; 46,10,23; 67,75,87; 69,13,17; 72,17,27; 77,3,14; 80,6,36; 110,10,20; 118,6,27; 129,28,46; 153,5,14
# Private marker SNVs:
# Preserved=151; Disrupted=0
# dN/dS:
# 1D; Observed=2; Expected=2036.0, 2034.0, 1920.0, 2036.0, 2027.0, 2007.0, 2037.0, 1974.0, 2022.0, 1934.0, 2035.0, 2000.0, 1991.0, 2035.0, 1981.0
# 2D; Observed=0; Expected=3595.0, 3595.0, 3354.0, 3607.0, 3566.0, 3547.0, 3597.0, 3503.0, 3584.0, 3433.0, 3587.0, 3526.0, 3506.0, 3589.0, 3494.0
# 3D; Observed=0; Expected=374.0, 374.0, 349.0, 373.0, 372.0, 368.0, 375.0, 363.0, 373.0, 360.0, 371.0, 370.0, 359.0, 374.0, 365.0
# 4D; Observed=0; Expected=4343.0, 4350.0, 4068.0, 4359.0, 4322.0, 4286.0, 4356.0, 4223.0, 4328.0, 4148.0, 4342.0, 4269.0, 4241.0, 4351.0, 4223.0
Alistipes_senegalensis_58364	CAHI01000009|106415	1D	1033732.3.peg.747	0.866667	R	#1f77b4
Alistipes_senegalensis_58364	CAHI01000009|124600	1D	1033732.3.peg.756	-1e-06	A	#1f77b4
