# Supplementary material for: Longitudinal linked-read sequencing reveals ecological and evolutionary responses of a human gut microbiome during antibiotic treatment
Source: Genome Res. 2021 Aug;31(8):1433–46. doi: 10.1101/gr.265058.120 (PMC8327913; doi:10.1101/gr.265058.120)
Supplement: Supplemental Material [file supp_gr.265058.120_Supplemental_Data_S4.txt]

Created by plot_all_model_allele_gene_barcodes.py
from /Users/bgood/highres_microbiome_timecourse_barcode_data_022119/barcode_trajectories/sweeps_figure.p
Focal feature: Alistipes_finegoldii_56071, AENZ01000002|76333
Total barcodes:
A: 5, 2, 0, 0, 2, 0, 1, 1, 0, 0, 0, 0, 0, 0, 1, 20, 7, 17, 10
R: 10, 24, 2, 3, 10, 19, 6, 2, 0, 0, 0, 1, 0, 1, 2, 1, 1, 2, 5
Alistipes_finegoldii_56071->self AENZ01000002|76355 (130)
AA: 4, 1, 0, 0, 2, 0, 1, 1, 0, 0, 0, 0, 0, 0, 0, 17, 7, 13, 9
RR: 9, 19, 2, 3, 9, 14, 6, 2, 0, 0, 0, 0, 0, 1, 2, 1, 1, 1, 5
Alistipes_finegoldii_56071->self AENZ01000002|76396 (91)
AA: 4, 1, 0, 0, 1, 0, 1, 1, 0, 0, 0, 0, 0, 0, 1, 16, 5, 9, 9
RR: 6, 8, 1, 1, 6, 6, 5, 1, 0, 0, 0, 0, 0, 1, 1, 0, 1, 1, 5
Alistipes_finegoldii_56071->self 908612.3.peg.65 (22)
A: 0, 1, 0, 0, 0, 0, 0, 0, 0, 0, 0, 0, 0, 0, 1, 2, 1, 1, 2
R: 0, 5, 0, 1, 2, 3, 0, 1, 0, 0, 0, 0, 0, 0, 1, 0, 0, 0, 1
Alistipes_finegoldii_56071->self 908612.3.peg.69 (16)
A: 0, 1, 0, 0, 0, 0, 0, 1, 0, 0, 0, 0, 0, 0, 0, 1, 1, 0, 2
R: 0, 4, 0, 2, 0, 3, 0, 1, 0, 0, 0, 0, 0, 0, 0, 0, 0, 0, 0
Alistipes_finegoldii_56071->self 908612.3.peg.68 (12)
A: 0, 1, 0, 0, 0, 0, 0, 0, 0, 0, 0, 0, 0, 0, 0, 0, 0, 0, 2
R: 0, 4, 0, 1, 1, 3, 0, 0, 0, 0, 0, 0, 0, 0, 0, 0, 0, 0, 0
Alistipes_finegoldii_56071->self AENZ01000002|78597 (12)
AR: 1, 0, 0, 0, 0, 0, 0, 0, 0, 0, 0, 0, 0, 0, 0, 1, 0, 0, 1
RA: 0, 4, 0, 1, 2, 2, 0, 0, 0, 0, 0, 0, 0, 0, 0, 0, 0, 0, 0
Alistipes_finegoldii_56071->self AENZ01000002|78689 (9)
AR: 0, 0, 0, 0, 0, 0, 0, 0, 0, 0, 0, 0, 0, 0, 0, 1, 0, 0, 2
RA: 0, 1, 0, 1, 2, 1, 0, 0, 0, 0, 0, 0, 0, 0, 0, 0, 0, 0, 1
Alistipes_finegoldii_56071->self AENZ01000002|78688 (8)
AR: 0, 0, 0, 0, 0, 0, 0, 0, 0, 0, 0, 0, 0, 0, 0, 1, 0, 0, 1
RA: 0, 1, 0, 1, 2, 1, 0, 0, 0, 0, 0, 0, 0, 0, 0, 0, 0, 0, 1
-


Focal feature: Alistipes_finegoldii_56071, AENZ01000002|76355
Total barcodes:
A: 5, 1, 0, 0, 2, 0, 1, 2, 0, 0, 0, 0, 0, 0, 0, 19, 7, 16, 11
R: 13, 27, 2, 3, 12, 17, 8, 2, 0, 0, 0, 0, 0, 1, 4, 2, 2, 3, 7
Alistipes_finegoldii_56071->self AENZ01000002|76333 (130)
AA: 4, 1, 0, 0, 2, 0, 1, 1, 0, 0, 0, 0, 0, 0, 0, 17, 7, 13, 9
RR: 9, 19, 2, 3, 9, 14, 6, 2, 0, 0, 0, 0, 0, 1, 2, 1, 1, 1, 5
Alistipes_finegoldii_56071->self AENZ01000002|76396 (113)
AA: 4, 0, 0, 0, 1, 0, 1, 2, 0, 0, 0, 0, 0, 0, 0, 14, 5, 11, 10
RR: 6, 16, 1, 1, 9, 9, 5, 1, 0, 0, 0, 0, 0, 1, 3, 1, 2, 3, 7
Alistipes_finegoldii_56071->self 908612.3.peg.65 (24)
A: 0, 0, 0, 0, 0, 0, 0, 0, 0, 0, 0, 0, 0, 0, 0, 2, 1, 1, 2
R: 0, 6, 0, 1, 3, 2, 0, 1, 0, 0, 0, 0, 0, 0, 3, 0, 0, 1, 1
Alistipes_finegoldii_56071->self 908612.3.peg.69 (19)
A: 0, 1, 0, 0, 0, 0, 0, 1, 0, 0, 0, 0, 0, 0, 0, 1, 1, 1, 2
R: 0, 5, 0, 2, 1, 3, 0, 1, 0, 0, 0, 0, 0, 0, 0, 0, 0, 0, 0
Alistipes_finegoldii_56071->self 908612.3.peg.59 (12)
A: 0, 0, 0, 0, 0, 0, 0, 0, 0, 0, 0, 0, 0, 0, 0, 0, 1, 0, 1
R: 0, 4, 0, 2, 0, 3, 0, 0, 0, 0, 0, 0, 0, 0, 0, 0, 0, 0, 1
Alistipes_finegoldii_56071->self AENZ01000002|78597 (12)
AR: 1, 0, 0, 0, 0, 0, 0, 0, 0, 0, 0, 0, 0, 0, 0, 1, 0, 1, 0
RA: 0, 4, 0, 1, 2, 2, 0, 0, 0, 0, 0, 0, 0, 0, 0, 0, 0, 0, 0
Alistipes_finegoldii_56071->self AENZ01000002|78689 (10)
AR: 0, 0, 0, 0, 0, 0, 0, 0, 0, 0, 0, 0, 0, 0, 0, 1, 0, 1, 1
RA: 0, 1, 0, 1, 3, 1, 0, 0, 0, 0, 0, 0, 0, 0, 0, 0, 0, 0, 1
Alistipes_finegoldii_56071->self AENZ01000002|78688 (9)
AR: 0, 0, 0, 0, 0, 0, 0, 0, 0, 0, 0, 0, 0, 0, 0, 1, 0, 1, 0
RA: 0, 1, 0, 1, 3, 1, 0, 0, 0, 0, 0, 0, 0, 0, 0, 0, 0, 0, 1
Alistipes_finegoldii_56071->self AENZ01000002|83701 (3)
RA: 0, 1, 0, 0, 1, 0, 0, 0, 0, 0, 0, 0, 0, 0, 0, 0, 0, 0, 0
RR: 0, 0, 0, 1, 0, 0, 0, 0, 0, 0, 0, 0, 0, 0, 0, 0, 0, 0, 0
-


Focal feature: Alistipes_finegoldii_56071, AENZ01000002|76396
Total barcodes:
A: 5, 3, 0, 0, 1, 1, 1, 2, 0, 0, 0, 0, 0, 0, 2, 19, 12, 17, 18
R: 13, 28, 2, 3, 16, 17, 9, 2, 0, 0, 0, 0, 0, 1, 3, 1, 2, 3, 9
Alistipes_finegoldii_56071->self AENZ01000002|76355 (113)
AA: 4, 0, 0, 0, 1, 0, 1, 2, 0, 0, 0, 0, 0, 0, 0, 14, 5, 11, 10
RR: 6, 16, 1, 1, 9, 9, 5, 1, 0, 0, 0, 0, 0, 1, 3, 1, 2, 3, 7
Alistipes_finegoldii_56071->self AENZ01000002|76333 (91)
AA: 4, 1, 0, 0, 1, 0, 1, 1, 0, 0, 0, 0, 0, 0, 1, 16, 5, 9, 9
RR: 6, 8, 1, 1, 6, 6, 5, 1, 0, 0, 0, 0, 0, 1, 1, 0, 1, 1, 5
Alistipes_finegoldii_56071->self 908612.3.peg.65 (33)
A: 0, 2, 0, 0, 0, 1, 0, 0, 0, 0, 0, 0, 0, 0, 1, 2, 1, 2, 4
R: 1, 5, 0, 2, 4, 2, 0, 1, 0, 0, 0, 0, 0, 0, 2, 0, 0, 1, 2
Alistipes_finegoldii_56071->self 908612.3.peg.69 (17)
A: 0, 0, 0, 0, 0, 0, 0, 1, 0, 0, 0, 0, 0, 0, 0, 0, 1, 1, 4
R: 0, 4, 0, 1, 2, 2, 0, 1, 0, 0, 0, 0, 0, 0, 0, 0, 0, 0, 0
Alistipes_finegoldii_56071->self 908612.3.peg.68 (15)
A: 0, 1, 0, 0, 0, 1, 0, 0, 0, 0, 0, 0, 0, 0, 0, 0, 0, 1, 3
R: 0, 3, 0, 1, 2, 3, 0, 0, 0, 0, 0, 0, 0, 0, 0, 0, 0, 0, 0
Alistipes_finegoldii_56071->self AENZ01000002|78597 (13)
AR: 1, 0, 0, 0, 0, 0, 0, 0, 0, 0, 0, 0, 0, 0, 0, 1, 0, 1, 2
RA: 0, 3, 0, 1, 3, 1, 0, 0, 0, 0, 0, 0, 0, 0, 0, 0, 0, 0, 0
Alistipes_finegoldii_56071->self AENZ01000002|78689 (11)
AR: 0, 0, 0, 0, 0, 0, 0, 0, 0, 0, 0, 0, 0, 0, 0, 0, 0, 1, 3
RA: 0, 1, 0, 1, 3, 1, 0, 0, 0, 0, 0, 0, 0, 0, 0, 0, 0, 0, 1
Alistipes_finegoldii_56071->self AENZ01000002|78688 (10)
AR: 0, 0, 0, 0, 0, 0, 0, 0, 0, 0, 0, 0, 0, 0, 0, 0, 0, 1, 2
RA: 0, 1, 0, 1, 3, 1, 0, 0, 0, 0, 0, 0, 0, 0, 0, 0, 0, 0, 1
Alistipes_finegoldii_56071->self AENZ01000002|83701 (3)
RA: 0, 0, 0, 0, 2, 0, 0, 0, 0, 0, 0, 0, 0, 0, 0, 0, 0, 0, 0
RR: 0, 0, 0, 1, 0, 0, 0, 0, 0, 0, 0, 0, 0, 0, 0, 0, 0, 0, 0
-


Focal feature: Alistipes_finegoldii_56071, AENZ01000002|78597
Total barcodes:
A: 22, 32, 4, 3, 22, 17, 7, 6, 0, 0, 0, 0, 0, 0, 7, 3, 3, 3, 3
R: 3, 7, 0, 1, 3, 2, 1, 1, 0, 0, 0, 0, 0, 0, 5, 28, 23, 40, 17
Alistipes_finegoldii_56071->self AENZ01000002|78688 (89)
AA: 10, 4, 2, 1, 9, 1, 2, 2, 0, 0, 0, 0, 0, 0, 1, 0, 1, 1, 2
RR: 1, 2, 0, 1, 1, 1, 1, 0, 0, 0, 0, 0, 0, 0, 1, 12, 7, 16, 10
Alistipes_finegoldii_56071->self AENZ01000002|78689 (87)
AA: 10, 5, 2, 1, 9, 1, 2, 2, 0, 0, 0, 0, 0, 0, 2, 0, 1, 1, 2
RR: 1, 2, 0, 0, 1, 1, 1, 0, 0, 0, 0, 0, 0, 0, 1, 11, 6, 15, 10
Alistipes_finegoldii_56071->self 908612.3.peg.65 (47)
A: 1, 8, 1, 1, 8, 5, 0, 0, 0, 0, 0, 0, 0, 0, 0, 0, 0, 1, 1
R: 0, 3, 0, 1, 0, 0, 0, 0, 0, 0, 0, 0, 0, 0, 2, 7, 2, 4, 2
Alistipes_finegoldii_56071->self 908612.3.peg.69 (19)
A: 1, 2, 0, 1, 1, 2, 0, 0, 0, 0, 0, 0, 0, 0, 0, 0, 0, 0, 0
R: 0, 0, 0, 1, 0, 0, 0, 0, 0, 0, 0, 0, 0, 0, 0, 4, 0, 5, 2
Alistipes_finegoldii_56071->self 908612.3.peg.68 (15)
A: 1, 3, 1, 1, 0, 1, 0, 0, 0, 0, 0, 0, 0, 0, 0, 0, 0, 0, 0
R: 0, 0, 0, 1, 0, 0, 0, 0, 0, 0, 0, 0, 0, 0, 0, 1, 0, 5, 1
Alistipes_finegoldii_56071->self AENZ01000002|76396 (13)
AR: 0, 3, 0, 1, 3, 1, 0, 0, 0, 0, 0, 0, 0, 0, 0, 0, 0, 0, 0
RA: 1, 0, 0, 0, 0, 0, 0, 0, 0, 0, 0, 0, 0, 0, 0, 1, 0, 1, 2
Alistipes_finegoldii_56071->self AENZ01000002|76333 (12)
AR: 0, 4, 0, 1, 2, 2, 0, 0, 0, 0, 0, 0, 0, 0, 0, 0, 0, 0, 0
RA: 1, 0, 0, 0, 0, 0, 0, 0, 0, 0, 0, 0, 0, 0, 0, 1, 0, 0, 1
Alistipes_finegoldii_56071->self AENZ01000002|76355 (12)
AR: 0, 4, 0, 1, 2, 2, 0, 0, 0, 0, 0, 0, 0, 0, 0, 0, 0, 0, 0
RA: 1, 0, 0, 0, 0, 0, 0, 0, 0, 0, 0, 0, 0, 0, 0, 1, 0, 1, 0
Alistipes_finegoldii_56071->self AENZ01000002|83701 (5)
AA: 0, 1, 0, 0, 0, 0, 0, 0, 0, 0, 0, 0, 0, 0, 0, 0, 0, 0, 0
AR: 0, 0, 0, 1, 0, 0, 0, 0, 0, 0, 0, 0, 0, 0, 0, 0, 0, 0, 0
RR: 0, 0, 0, 0, 0, 0, 0, 0, 0, 0, 0, 0, 0, 0, 0, 2, 0, 1, 0
-


Focal feature: Alistipes_finegoldii_56071, AENZ01000002|78688
Total barcodes:
A: 27, 19, 5, 4, 20, 9, 11, 3, 0, 0, 0, 0, 0, 0, 4, 1, 2, 2, 5
R: 3, 5, 0, 1, 3, 1, 4, 0, 0, 0, 0, 1, 0, 1, 3, 31, 26, 49, 24
Alistipes_finegoldii_56071->self AENZ01000002|78689 (254)
AA: 26, 19, 5, 4, 20, 9, 11, 3, 0, 0, 0, 0, 0, 0, 4, 1, 2, 2, 5
RR: 3, 5, 0, 0, 3, 1, 4, 0, 0, 0, 0, 1, 0, 1, 3, 29, 24, 46, 23
Alistipes_finegoldii_56071->self AENZ01000002|78597 (89)
AA: 10, 4, 2, 1, 9, 1, 2, 2, 0, 0, 0, 0, 0, 0, 1, 0, 1, 1, 2
RR: 1, 2, 0, 1, 1, 1, 1, 0, 0, 0, 0, 0, 0, 0, 1, 12, 7, 16, 10
Alistipes_finegoldii_56071->self 908612.3.peg.65 (50)
A: 4, 5, 0, 2, 6, 4, 1, 0, 0, 0, 0, 0, 0, 0, 0, 0, 0, 2, 1
R: 0, 2, 0, 1, 0, 0, 0, 0, 0, 0, 0, 0, 0, 1, 1, 5, 3, 5, 7
Alistipes_finegoldii_56071->self 908612.3.peg.69 (29)
A: 1, 2, 0, 1, 2, 1, 0, 0, 0, 0, 0, 0, 0, 0, 0, 0, 0, 1, 0
R: 0, 1, 0, 1, 1, 0, 0, 0, 0, 0, 0, 0, 0, 0, 0, 6, 0, 6, 6
Alistipes_finegoldii_56071->self 908612.3.peg.68 (20)
A: 1, 1, 0, 1, 2, 0, 1, 0, 0, 0, 0, 0, 0, 0, 0, 1, 0, 1, 0
R: 0, 1, 0, 1, 0, 0, 0, 0, 0, 0, 0, 0, 0, 0, 1, 3, 0, 2, 4
Alistipes_finegoldii_56071->self AENZ01000002|76396 (10)
AR: 0, 1, 0, 1, 3, 1, 0, 0, 0, 0, 0, 0, 0, 0, 0, 0, 0, 0, 1
RA: 0, 0, 0, 0, 0, 0, 0, 0, 0, 0, 0, 0, 0, 0, 0, 0, 0, 1, 2
Alistipes_finegoldii_56071->self AENZ01000002|83701 (10)
AA: 0, 0, 0, 0, 1, 0, 0, 0, 0, 0, 0, 0, 0, 0, 0, 0, 0, 0, 0
AR: 0, 0, 0, 1, 0, 0, 0, 0, 0, 0, 0, 0, 0, 0, 0, 0, 0, 0, 0
RR: 0, 2, 0, 0, 0, 0, 0, 0, 0, 0, 0, 0, 0, 0, 1, 1, 1, 1, 2
Alistipes_finegoldii_56071->self AENZ01000002|76355 (9)
AR: 0, 1, 0, 1, 3, 1, 0, 0, 0, 0, 0, 0, 0, 0, 0, 0, 0, 0, 1
RA: 0, 0, 0, 0, 0, 0, 0, 0, 0, 0, 0, 0, 0, 0, 0, 1, 0, 1, 0
Alistipes_finegoldii_56071->self AENZ01000002|83687 (9)
AA: 0, 0, 0, 0, 1, 0, 0, 0, 0, 0, 0, 0, 0, 0, 0, 0, 0, 0, 0
RR: 0, 2, 0, 0, 0, 0, 0, 0, 0, 0, 0, 0, 0, 0, 1, 0, 0, 2, 3
Alistipes_finegoldii_56071->self AENZ01000002|76333 (8)
AR: 0, 1, 0, 1, 2, 1, 0, 0, 0, 0, 0, 0, 0, 0, 0, 0, 0, 0, 1
RA: 0, 0, 0, 0, 0, 0, 0, 0, 0, 0, 0, 0, 0, 0, 0, 1, 0, 0, 1
-


Focal feature: Alistipes_finegoldii_56071, AENZ01000002|78689
Total barcodes:
A: 28, 20, 5, 4, 21, 9, 11, 4, 0, 0, 0, 0, 0, 0, 5, 1, 2, 2, 7
R: 3, 6, 0, 0, 3, 2, 4, 0, 0, 0, 0, 1, 0, 1, 3, 30, 24, 47, 25
Alistipes_finegoldii_56071->self AENZ01000002|78688 (254)
AA: 26, 19, 5, 4, 20, 9, 11, 3, 0, 0, 0, 0, 0, 0, 4, 1, 2, 2, 5
RR: 3, 5, 0, 0, 3, 1, 4, 0, 0, 0, 0, 1, 0, 1, 3, 29, 24, 46, 23
Alistipes_finegoldii_56071->self AENZ01000002|78597 (87)
AA: 10, 5, 2, 1, 9, 1, 2, 2, 0, 0, 0, 0, 0, 0, 2, 0, 1, 1, 2
RR: 1, 2, 0, 0, 1, 1, 1, 0, 0, 0, 0, 0, 0, 0, 1, 11, 6, 15, 10
Alistipes_finegoldii_56071->self 908612.3.peg.65 (47)
A: 4, 5, 0, 2, 6, 4, 1, 0, 0, 0, 0, 0, 0, 0, 0, 0, 0, 2, 1
R: 0, 2, 0, 0, 0, 0, 0, 0, 0, 0, 0, 0, 0, 1, 1, 4, 3, 5, 6
Alistipes_finegoldii_56071->self 908612.3.peg.69 (27)
A: 1, 2, 0, 1, 2, 1, 0, 0, 0, 0, 0, 0, 0, 0, 0, 0, 0, 1, 0
R: 0, 1, 0, 0, 1, 0, 0, 0, 0, 0, 0, 0, 0, 0, 0, 6, 0, 6, 5
Alistipes_finegoldii_56071->self 908612.3.peg.68 (18)
A: 1, 1, 0, 1, 2, 0, 1, 0, 0, 0, 0, 0, 0, 0, 0, 1, 0, 1, 0
R: 0, 1, 0, 0, 0, 0, 0, 0, 0, 0, 0, 0, 0, 0, 1, 2, 0, 2, 4
Alistipes_finegoldii_56071->self AENZ01000002|76396 (11)
AR: 0, 1, 0, 1, 3, 1, 0, 0, 0, 0, 0, 0, 0, 0, 0, 0, 0, 0, 1
RA: 0, 0, 0, 0, 0, 0, 0, 0, 0, 0, 0, 0, 0, 0, 0, 0, 0, 1, 3
Alistipes_finegoldii_56071->self AENZ01000002|76355 (10)
AR: 0, 1, 0, 1, 3, 1, 0, 0, 0, 0, 0, 0, 0, 0, 0, 0, 0, 0, 1
RA: 0, 0, 0, 0, 0, 0, 0, 0, 0, 0, 0, 0, 0, 0, 0, 1, 0, 1, 1
Alistipes_finegoldii_56071->self AENZ01000002|83701 (10)
AA: 0, 0, 0, 0, 1, 0, 0, 0, 0, 0, 0, 0, 0, 0, 0, 0, 0, 0, 0
AR: 0, 0, 0, 1, 0, 0, 0, 0, 0, 0, 0, 0, 0, 0, 0, 0, 0, 0, 0
RR: 0, 2, 0, 0, 0, 0, 0, 0, 0, 0, 0, 0, 0, 0, 1, 1, 1, 1, 2
Alistipes_finegoldii_56071->self AENZ01000002|76333 (9)
AR: 0, 1, 0, 1, 2, 1, 0, 0, 0, 0, 0, 0, 0, 0, 0, 0, 0, 0, 1
RA: 0, 0, 0, 0, 0, 0, 0, 0, 0, 0, 0, 0, 0, 0, 0, 1, 0, 0, 2
Alistipes_finegoldii_56071->self AENZ01000002|83687 (8)
AA: 0, 0, 0, 0, 1, 0, 0, 0, 0, 0, 0, 0, 0, 0, 0, 0, 0, 0, 0
RR: 0, 2, 0, 0, 0, 0, 0, 0, 0, 0, 0, 0, 0, 0, 1, 0, 0, 2, 2
-


Focal feature: Alistipes_finegoldii_56071, AENZ01000002|83687
Total barcodes:
A: 27, 14, 4, 3, 20, 9, 2, 3, 0, 0, 0, 0, 0, 0, 3, 0, 0, 0, 1
R: 2, 14, 0, 1, 6, 3, 4, 1, 0, 0, 0, 0, 0, 3, 11, 35, 18, 40, 22
Alistipes_finegoldii_56071->self AENZ01000002|83701 (203)
AA: 24, 12, 4, 3, 13, 9, 2, 2, 0, 0, 0, 0, 0, 0, 1, 0, 0, 0, 1
AR: 0, 0, 0, 0, 1, 0, 0, 0, 0, 0, 0, 0, 0, 0, 0, 0, 0, 0, 0
RR: 2, 12, 0, 0, 5, 3, 4, 0, 0, 0, 0, 0, 0, 2, 9, 28, 16, 32, 18
Alistipes_finegoldii_56071->self 908612.3.peg.67 (68)
A: 9, 4, 2, 0, 5, 4, 0, 0, 0, 0, 0, 0, 0, 0, 0, 0, 0, 0, 0
R: 1, 4, 0, 1, 3, 1, 0, 1, 0, 0, 0, 0, 0, 2, 3, 8, 5, 8, 7
Alistipes_finegoldii_56071->self 908612.3.peg.69 (65)
A: 8, 4, 1, 0, 8, 1, 0, 0, 0, 0, 0, 0, 0, 0, 2, 0, 0, 0, 0
R: 0, 6, 0, 1, 3, 2, 0, 0, 0, 0, 0, 0, 0, 0, 4, 8, 1, 7, 9
Alistipes_finegoldii_56071->self 908612.3.peg.68 (52)
A: 12, 0, 1, 0, 4, 0, 1, 0, 0, 0, 0, 0, 0, 0, 0, 0, 0, 0, 0
R: 0, 4, 0, 0, 4, 1, 1, 0, 0, 0, 0, 0, 0, 0, 3, 9, 2, 4, 6
Alistipes_finegoldii_56071->self 908612.3.peg.65 (44)
A: 3, 1, 0, 0, 7, 1, 0, 1, 0, 0, 0, 0, 0, 0, 0, 0, 0, 0, 0
R: 0, 4, 0, 0, 1, 1, 0, 0, 0, 0, 0, 0, 0, 0, 3, 4, 1, 10, 7
Alistipes_finegoldii_56071->self AENZ01000002|78688 (9)
AA: 0, 0, 0, 0, 1, 0, 0, 0, 0, 0, 0, 0, 0, 0, 0, 0, 0, 0, 0
RR: 0, 2, 0, 0, 0, 0, 0, 0, 0, 0, 0, 0, 0, 0, 1, 0, 0, 2, 3
Alistipes_finegoldii_56071->self AENZ01000002|78689 (8)
AA: 0, 0, 0, 0, 1, 0, 0, 0, 0, 0, 0, 0, 0, 0, 0, 0, 0, 0, 0
RR: 0, 2, 0, 0, 0, 0, 0, 0, 0, 0, 0, 0, 0, 0, 1, 0, 0, 2, 2
-


Focal feature: Alistipes_finegoldii_56071, AENZ01000002|83701
Total barcodes:
A: 25, 16, 4, 3, 14, 11, 3, 2, 0, 0, 0, 0, 0, 0, 2, 0, 0, 0, 1
R: 3, 15, 0, 1, 5, 4, 5, 0, 0, 0, 0, 0, 0, 2, 11, 37, 24, 38, 22
Alistipes_finegoldii_56071->self AENZ01000002|83687 (203)
AA: 24, 12, 4, 3, 13, 9, 2, 2, 0, 0, 0, 0, 0, 0, 1, 0, 0, 0, 1
RA: 0, 0, 0, 0, 1, 0, 0, 0, 0, 0, 0, 0, 0, 0, 0, 0, 0, 0, 0
RR: 2, 12, 0, 0, 5, 3, 4, 0, 0, 0, 0, 0, 0, 2, 9, 28, 16, 32, 18
Alistipes_finegoldii_56071->self 908612.3.peg.67 (68)
A: 8, 6, 2, 0, 2, 4, 1, 0, 0, 0, 0, 0, 0, 0, 1, 0, 0, 0, 0
R: 2, 2, 0, 1, 3, 1, 0, 0, 0, 0, 0, 0, 0, 2, 1, 10, 7, 8, 7
Alistipes_finegoldii_56071->self 908612.3.peg.69 (61)
A: 8, 4, 1, 0, 5, 2, 0, 0, 0, 0, 0, 0, 0, 0, 1, 0, 0, 0, 0
R: 0, 5, 0, 1, 3, 2, 0, 0, 0, 0, 0, 0, 0, 0, 3, 10, 2, 6, 8
Alistipes_finegoldii_56071->self 908612.3.peg.68 (57)
A: 12, 2, 1, 0, 3, 1, 2, 0, 0, 0, 0, 0, 0, 0, 0, 0, 0, 0, 0
R: 0, 5, 0, 1, 3, 1, 1, 0, 0, 0, 0, 0, 0, 0, 4, 10, 2, 2, 7
Alistipes_finegoldii_56071->self 908612.3.peg.65 (46)
A: 4, 3, 0, 0, 6, 1, 1, 1, 0, 0, 0, 0, 0, 0, 1, 0, 0, 0, 0
R: 0, 3, 0, 1, 1, 1, 0, 0, 0, 0, 0, 0, 0, 0, 2, 4, 2, 8, 7
Alistipes_finegoldii_56071->self AENZ01000002|78688 (10)
AA: 0, 0, 0, 0, 1, 0, 0, 0, 0, 0, 0, 0, 0, 0, 0, 0, 0, 0, 0
RA: 0, 0, 0, 1, 0, 0, 0, 0, 0, 0, 0, 0, 0, 0, 0, 0, 0, 0, 0
RR: 0, 2, 0, 0, 0, 0, 0, 0, 0, 0, 0, 0, 0, 0, 1, 1, 1, 1, 2
Alistipes_finegoldii_56071->self AENZ01000002|78689 (10)
AA: 0, 0, 0, 0, 1, 0, 0, 0, 0, 0, 0, 0, 0, 0, 0, 0, 0, 0, 0
RA: 0, 0, 0, 1, 0, 0, 0, 0, 0, 0, 0, 0, 0, 0, 0, 0, 0, 0, 0
RR: 0, 2, 0, 0, 0, 0, 0, 0, 0, 0, 0, 0, 0, 0, 1, 1, 1, 1, 2
Alistipes_finegoldii_56071->self AENZ01000002|78597 (5)
AA: 0, 1, 0, 0, 0, 0, 0, 0, 0, 0, 0, 0, 0, 0, 0, 0, 0, 0, 0
RA: 0, 0, 0, 1, 0, 0, 0, 0, 0, 0, 0, 0, 0, 0, 0, 0, 0, 0, 0
RR: 0, 0, 0, 0, 0, 0, 0, 0, 0, 0, 0, 0, 0, 0, 0, 2, 0, 1, 0
Alistipes_finegoldii_56071->self AENZ01000002|76355 (3)
AR: 0, 1, 0, 0, 1, 0, 0, 0, 0, 0, 0, 0, 0, 0, 0, 0, 0, 0, 0
RR: 0, 0, 0, 1, 0, 0, 0, 0, 0, 0, 0, 0, 0, 0, 0, 0, 0, 0, 0
Alistipes_finegoldii_56071->self AENZ01000002|76396 (3)
AR: 0, 0, 0, 0, 2, 0, 0, 0, 0, 0, 0, 0, 0, 0, 0, 0, 0, 0, 0
RR: 0, 0, 0, 1, 0, 0, 0, 0, 0, 0, 0, 0, 0, 0, 0, 0, 0, 0, 0
-


Focal feature: Alistipes_finegoldii_56071, AENZ01000010|7892
Total barcodes:
A: 2, 11, 0, 0, 3, 2, 0, 2, 0, 0, 0, 0, 0, 0, 4, 34, 21, 32, 22
R: 15, 16, 2, 1, 10, 8, 4, 4, 0, 0, 1, 0, 0, 1, 2, 0, 0, 4, 3
Alistipes_finegoldii_56071->self 908612.3.peg.448 (172)
A: 2, 9, 0, 0, 3, 2, 0, 2, 0, 0, 0, 0, 0, 0, 3, 29, 16, 29, 21
R: 14, 13, 2, 1, 7, 7, 1, 4, 0, 0, 1, 0, 0, 1, 0, 0, 0, 3, 2
Alistipes_finegoldii_56071->self AENZ01000010|7923 (143)
AR: 2, 8, 0, 0, 3, 2, 0, 1, 0, 0, 0, 0, 0, 0, 3, 23, 16, 21, 17
RA: 12, 11, 1, 0, 5, 5, 3, 3, 0, 0, 0, 0, 0, 0, 2, 0, 0, 2, 3
Alistipes_finegoldii_56071->self 908612.3.peg.449 (56)
A: 0, 1, 0, 0, 2, 0, 0, 0, 0, 0, 0, 0, 0, 0, 0, 9, 7, 7, 7
R: 6, 4, 1, 1, 2, 1, 3, 2, 0, 0, 0, 0, 0, 0, 0, 0, 0, 2, 1
Alistipes_finegoldii_56071->self 908612.3.peg.450 (52)
A: 1, 1, 0, 0, 2, 0, 0, 0, 0, 0, 0, 0, 0, 0, 1, 11, 5, 10, 6
R: 4, 4, 1, 0, 1, 0, 2, 1, 0, 0, 0, 0, 0, 0, 0, 0, 0, 2, 0
Alistipes_finegoldii_56071->self 908612.3.peg.442 (22)
A: 1, 2, 0, 0, 1, 0, 0, 0, 0, 0, 0, 0, 0, 0, 1, 4, 1, 1, 5
R: 0, 1, 0, 0, 3, 1, 1, 0, 0, 0, 0, 0, 0, 0, 0, 0, 0, 0, 0
-


Focal feature: Alistipes_finegoldii_56071, AENZ01000010|7923
Total barcodes:
A: 15, 15, 1, 0, 6, 8, 6, 3, 0, 0, 0, 0, 0, 0, 2, 0, 0, 2, 4
R: 3, 11, 1, 0, 4, 3, 0, 1, 0, 0, 0, 0, 0, 1, 5, 31, 25, 41, 23
Alistipes_finegoldii_56071->self 908612.3.peg.448 (160)
A: 13, 10, 1, 0, 3, 5, 2, 3, 0, 0, 0, 0, 0, 0, 0, 0, 0, 1, 3
R: 3, 8, 0, 0, 4, 2, 0, 1, 0, 0, 0, 0, 0, 0, 3, 26, 19, 33, 20
Alistipes_finegoldii_56071->self AENZ01000010|7892 (143)
AR: 12, 11, 1, 0, 5, 5, 3, 3, 0, 0, 0, 0, 0, 0, 2, 0, 0, 2, 3
RA: 2, 8, 0, 0, 3, 2, 0, 1, 0, 0, 0, 0, 0, 0, 3, 23, 16, 21, 17
Alistipes_finegoldii_56071->self 908612.3.peg.449 (65)
A: 7, 6, 1, 0, 2, 3, 3, 1, 0, 0, 0, 0, 0, 0, 0, 0, 0, 1, 1
R: 1, 2, 0, 0, 2, 1, 0, 0, 0, 0, 0, 0, 0, 0, 0, 9, 6, 10, 9
Alistipes_finegoldii_56071->self 908612.3.peg.450 (57)
A: 5, 5, 0, 0, 1, 1, 1, 1, 0, 0, 0, 0, 0, 0, 0, 0, 0, 0, 0
R: 1, 1, 0, 0, 2, 0, 0, 0, 0, 0, 0, 0, 0, 0, 1, 9, 7, 13, 9
Alistipes_finegoldii_56071->self 908612.3.peg.442 (19)
A: 0, 1, 0, 0, 2, 0, 0, 0, 0, 0, 0, 0, 0, 0, 0, 0, 0, 0, 0
R: 1, 1, 0, 0, 1, 1, 0, 0, 0, 0, 0, 0, 0, 0, 0, 3, 1, 4, 4
-


Focal feature: Alistipes_finegoldii_56071, AENZ01000019|20003
Total barcodes:
A: 6, 13, 0, 1, 0, 2, 1, 1, 0, 0, 0, 0, 0, 0, 9, 29, 20, 49, 18
R: 27, 26, 7, 4, 33, 16, 4, 5, 0, 0, 0, 0, 0, 0, 2, 5, 3, 6, 6
Alistipes_finegoldii_56071->self 908612.3.peg.637 (47)
A: 0, 3, 0, 0, 0, 1, 0, 0, 0, 0, 0, 0, 0, 0, 2, 4, 0, 5, 6
R: 3, 4, 1, 1, 10, 3, 1, 0, 0, 0, 0, 0, 0, 0, 0, 1, 0, 0, 2
Alistipes_finegoldii_56071->self 908612.3.peg.645 (29)
A: 0, 0, 0, 0, 0, 0, 0, 0, 0, 0, 0, 0, 0, 0, 0, 3, 1, 5, 4
R: 2, 3, 0, 0, 4, 2, 0, 1, 0, 0, 0, 0, 0, 0, 1, 1, 0, 0, 2
Alistipes_finegoldii_56071->self 908612.3.peg.646 (24)
A: 0, 1, 0, 0, 0, 0, 0, 0, 0, 0, 0, 0, 0, 0, 0, 1, 2, 3, 5
R: 1, 3, 0, 0, 2, 2, 0, 0, 0, 0, 0, 0, 0, 0, 1, 1, 0, 1, 1
Alistipes_finegoldii_56071->self 908612.3.peg.638 (8)
A: 0, 0, 0, 0, 0, 0, 0, 0, 0, 0, 0, 0, 0, 0, 0, 2, 0, 0, 1
R: 2, 0, 0, 0, 3, 0, 0, 0, 0, 0, 0, 0, 0, 0, 0, 0, 0, 0, 0
Alistipes_finegoldii_56071->self 908612.3.peg.650 (6)
A: 0, 0, 0, 0, 0, 0, 0, 0, 0, 0, 0, 0, 0, 0, 0, 0, 0, 0, 2
R: 0, 2, 0, 0, 0, 1, 0, 1, 0, 0, 0, 0, 0, 0, 0, 0, 0, 0, 0
-


Focal feature: Alistipes_finegoldii_56071, AENZ01000023|47228
Total barcodes:
A: 27, 22, 3, 2, 16, 17, 6, 5, 0, 0, 0, 0, 0, 1, 2, 1, 1, 5, 6
R: 4, 9, 0, 0, 0, 0, 2, 0, 0, 0, 0, 0, 0, 0, 8, 33, 19, 51, 20
Alistipes_finegoldii_56071->self 908612.3.peg.877 (260)
A: 27, 22, 3, 2, 16, 17, 6, 5, 0, 0, 0, 0, 0, 1, 2, 1, 1, 5, 6
R: 4, 9, 0, 0, 0, 0, 2, 0, 0, 0, 0, 0, 0, 0, 8, 33, 19, 51, 20
Alistipes_finegoldii_56071->self AENZ01000023|47255 (175)
AA: 21, 13, 2, 2, 12, 10, 4, 4, 0, 0, 0, 0, 0, 0, 1, 0, 0, 4, 3
RR: 3, 6, 0, 0, 0, 0, 2, 0, 0, 0, 0, 0, 0, 0, 5, 21, 13, 37, 12
Alistipes_finegoldii_56071->self AENZ01000023|47298 (104)
AA: 11, 6, 0, 0, 5, 5, 1, 4, 0, 0, 0, 0, 0, 0, 0, 0, 1, 3, 4
RR: 2, 5, 0, 0, 0, 0, 1, 0, 0, 0, 0, 0, 0, 0, 4, 13, 8, 21, 10
Alistipes_finegoldii_56071->self AENZ01000023|47570 (61)
AR: 7, 4, 1, 0, 8, 4, 0, 0, 0, 0, 0, 0, 0, 0, 0, 0, 0, 1, 4
RA: 2, 1, 0, 0, 0, 0, 0, 0, 0, 0, 0, 0, 0, 0, 1, 9, 6, 7, 6
Alistipes_finegoldii_56071->self AENZ01000023|47519 (45)
AR: 8, 2, 1, 0, 4, 1, 1, 0, 0, 0, 0, 0, 0, 0, 1, 0, 0, 0, 4
RA: 1, 0, 0, 0, 0, 0, 0, 0, 0, 0, 0, 0, 0, 0, 0, 3, 4, 9, 6
Alistipes_finegoldii_56071->self AENZ01000023|47486 (44)
AR: 6, 3, 0, 0, 4, 2, 2, 1, 0, 0, 0, 0, 0, 0, 1, 0, 0, 0, 3
RA: 0, 0, 0, 0, 0, 0, 0, 0, 0, 0, 0, 0, 0, 0, 0, 5, 5, 9, 3
Alistipes_finegoldii_56071->self AENZ01000023|47639 (44)
AA: 2, 3, 0, 0, 6, 3, 1, 0, 0, 0, 0, 0, 0, 0, 0, 0, 0, 0, 3
RR: 1, 1, 0, 0, 0, 0, 1, 0, 0, 0, 0, 0, 0, 0, 1, 6, 5, 7, 4
Alistipes_finegoldii_56071->self AENZ01000023|47498 (38)
AR: 8, 2, 0, 0, 4, 1, 2, 0, 0, 0, 0, 0, 0, 0, 1, 0, 0, 0, 3
RA: 0, 0, 0, 0, 0, 0, 0, 0, 0, 0, 0, 0, 0, 0, 0, 2, 4, 8, 3
Alistipes_finegoldii_56071->self AENZ01000023|47956 (33)
AR: 4, 0, 0, 0, 8, 0, 1, 0, 0, 0, 0, 0, 0, 0, 0, 0, 0, 0, 1
RA: 1, 2, 0, 0, 0, 0, 0, 0, 0, 0, 0, 0, 0, 0, 2, 2, 3, 5, 4
Alistipes_finegoldii_56071->self AENZ01000023|47969 (33)
AA: 4, 0, 0, 0, 8, 0, 1, 0, 0, 0, 0, 0, 0, 0, 0, 0, 0, 0, 2
RR: 1, 2, 0, 0, 0, 0, 0, 0, 0, 0, 0, 0, 0, 0, 2, 2, 1, 5, 5
Alistipes_finegoldii_56071->self AENZ01000023|48099 (27)
AR: 4, 1, 0, 0, 4, 1, 1, 0, 0, 0, 0, 0, 0, 1, 0, 0, 0, 1, 1
RA: 0, 1, 0, 0, 0, 0, 0, 0, 0, 0, 0, 0, 0, 0, 1, 0, 2, 4, 5
Alistipes_finegoldii_56071->self AENZ01000023|48103 (27)
AR: 4, 1, 0, 0, 5, 1, 1, 0, 0, 0, 0, 0, 0, 1, 0, 0, 0, 1, 0
RA: 0, 1, 0, 0, 0, 0, 0, 0, 0, 0, 0, 0, 0, 0, 1, 1, 2, 3, 5
Alistipes_finegoldii_56071->self AENZ01000023|48343 (26)
AA: 1, 2, 0, 0, 6, 0, 0, 0, 0, 0, 0, 0, 0, 1, 1, 0, 0, 1, 3
RR: 0, 1, 0, 0, 0, 0, 0, 0, 0, 0, 0, 0, 0, 0, 1, 1, 1, 3, 4
Alistipes_finegoldii_56071->self AENZ01000023|48279 (24)
AA: 2, 3, 0, 0, 5, 1, 0, 0, 0, 0, 0, 0, 0, 1, 1, 0, 0, 1, 0
RR: 0, 0, 0, 0, 0, 0, 0, 0, 0, 0, 0, 0, 0, 0, 0, 1, 2, 3, 4
Alistipes_finegoldii_56071->self AENZ01000023|48026 (21)
AA: 1, 0, 0, 0, 6, 0, 1, 1, 0, 0, 0, 0, 0, 1, 0, 0, 0, 1, 1
RR: 0, 0, 0, 0, 0, 0, 0, 0, 0, 0, 0, 0, 0, 0, 0, 1, 1, 1, 6
Alistipes_finegoldii_56071->self AENZ01000023|48037 (21)
AA: 1, 0, 0, 0, 6, 0, 1, 1, 0, 0, 0, 0, 0, 1, 0, 0, 0, 1, 1
RR: 0, 0, 0, 0, 0, 0, 0, 0, 0, 0, 0, 0, 0, 0, 0, 1, 1, 1, 6
Alistipes_finegoldii_56071->self AENZ01000023|48065 (21)
AR: 2, 0, 0, 0, 5, 0, 1, 1, 0, 0, 0, 0, 0, 1, 0, 0, 0, 1, 1
RA: 0, 0, 0, 0, 0, 0, 0, 0, 0, 0, 0, 0, 0, 0, 0, 1, 2, 1, 5
Alistipes_finegoldii_56071->self AENZ01000023|49032 (20)
AR: 5, 0, 0, 0, 3, 0, 1, 0, 0, 0, 0, 0, 0, 0, 0, 0, 0, 0, 0
RA: 0, 1, 0, 0, 0, 0, 0, 0, 0, 0, 0, 0, 0, 0, 1, 3, 3, 2, 1
Alistipes_finegoldii_56071->self AENZ01000023|48903 (19)
AR: 4, 1, 0, 0, 3, 0, 1, 0, 0, 0, 0, 0, 0, 0, 1, 0, 0, 1, 2
RA: 0, 0, 0, 0, 0, 0, 0, 0, 0, 0, 0, 0, 0, 0, 0, 3, 1, 1, 1
Alistipes_finegoldii_56071->self AENZ01000023|48220 (18)
AR: 2, 1, 0, 0, 3, 1, 0, 0, 0, 0, 0, 0, 0, 0, 0, 0, 0, 1, 0
RA: 0, 0, 0, 0, 0, 0, 0, 0, 0, 0, 0, 0, 0, 0, 0, 1, 3, 4, 2
Alistipes_finegoldii_56071->self AENZ01000023|49464 (18)
AR: 3, 3, 0, 0, 1, 1, 0, 0, 0, 0, 0, 0, 0, 0, 1, 0, 0, 1, 2
RA: 0, 0, 0, 0, 0, 0, 1, 0, 0, 0, 0, 0, 0, 0, 0, 1, 2, 1, 1
Alistipes_finegoldii_56071->self AENZ01000023|49083 (17)
AR: 3, 1, 0, 0, 2, 0, 1, 0, 0, 0, 0, 0, 0, 0, 0, 0, 0, 0, 1
RA: 0, 1, 0, 0, 0, 0, 0, 0, 0, 0, 0, 0, 0, 0, 1, 0, 3, 3, 1
Alistipes_finegoldii_56071->self AENZ01000023|49326 (17)
AR: 1, 3, 0, 0, 2, 1, 1, 0, 0, 0, 0, 0, 0, 0, 1, 0, 0, 1, 2
RA: 0, 0, 0, 0, 0, 0, 0, 0, 0, 0, 0, 0, 0, 0, 0, 2, 2, 1, 0
Alistipes_finegoldii_56071->self AENZ01000023|50655 (17)
AA: 1, 0, 0, 0, 2, 0, 0, 1, 0, 0, 0, 0, 0, 0, 0, 0, 0, 0, 1
RR: 0, 2, 0, 0, 0, 0, 0, 0, 0, 0, 0, 0, 0, 0, 2, 0, 2, 5, 1
Alistipes_finegoldii_56071->self AENZ01000023|48855 (16)
AR: 3, 2, 0, 0, 2, 0, 1, 0, 0, 0, 0, 0, 0, 0, 1, 0, 0, 0, 2
RA: 0, 0, 0, 0, 0, 0, 0, 0, 0, 0, 0, 0, 0, 0, 0, 2, 2, 0, 1
Alistipes_finegoldii_56071->self AENZ01000023|50184 (16)
AA: 0, 1, 0, 0, 1, 0, 1, 0, 0, 0, 0, 0, 0, 0, 1, 0, 0, 0, 4
RR: 0, 0, 0, 0, 0, 0, 0, 0, 0, 0, 0, 0, 0, 0, 0, 1, 1, 3, 3
Alistipes_finegoldii_56071->self AENZ01000023|48792 (13)
AR: 2, 1, 0, 0, 1, 0, 0, 0, 0, 0, 0, 0, 0, 0, 0, 0, 0, 0, 3
RA: 0, 0, 0, 0, 0, 0, 0, 0, 0, 0, 0, 0, 0, 0, 0, 1, 2, 1, 2
Alistipes_finegoldii_56071->self AENZ01000023|49193 (13)
AA: 2, 0, 0, 0, 3, 0, 1, 0, 0, 0, 0, 0, 0, 0, 0, 0, 0, 1, 1
RR: 0, 0, 0, 0, 0, 0, 1, 0, 0, 0, 0, 0, 0, 0, 0, 1, 2, 0, 1
Alistipes_finegoldii_56071->self AENZ01000023|50028 (13)
AA: 0, 1, 0, 0, 0, 0, 1, 0, 0, 0, 0, 0, 0, 0, 0, 0, 0, 0, 2
RR: 0, 0, 0, 0, 0, 0, 0, 0, 0, 0, 0, 0, 0, 0, 0, 5, 1, 1, 2
Alistipes_finegoldii_56071->self AENZ01000023|48789 (12)
AA: 2, 1, 0, 0, 1, 0, 0, 0, 0, 0, 0, 0, 0, 0, 0, 0, 0, 0, 2
RR: 0, 0, 0, 0, 0, 0, 0, 0, 0, 0, 0, 0, 0, 0, 0, 1, 2, 1, 2
Alistipes_finegoldii_56071->self AENZ01000023|48834 (12)
AR: 2, 1, 0, 0, 2, 0, 1, 0, 0, 0, 0, 0, 0, 0, 0, 0, 0, 0, 1
RA: 0, 0, 0, 0, 0, 0, 0, 0, 0, 0, 0, 0, 0, 0, 0, 2, 2, 0, 1
-


Focal feature: Alistipes_finegoldii_56071, AENZ01000023|47255
Total barcodes:
A: 30, 20, 4, 4, 15, 14, 5, 4, 0, 0, 0, 0, 0, 0, 3, 0, 0, 6, 5
R: 3, 10, 0, 0, 2, 1, 2, 0, 0, 0, 0, 0, 0, 0, 8, 29, 15, 42, 16
Alistipes_finegoldii_56071->self 908612.3.peg.877 (238)
A: 30, 20, 4, 4, 15, 14, 5, 4, 0, 0, 0, 0, 0, 0, 3, 0, 0, 6, 5
R: 3, 10, 0, 0, 2, 1, 2, 0, 0, 0, 0, 0, 0, 0, 8, 29, 15, 42, 16
Alistipes_finegoldii_56071->self AENZ01000023|47228 (175)
AA: 21, 13, 2, 2, 12, 10, 4, 4, 0, 0, 0, 0, 0, 0, 1, 0, 0, 4, 3
RR: 3, 6, 0, 0, 0, 0, 2, 0, 0, 0, 0, 0, 0, 0, 5, 21, 13, 37, 12
Alistipes_finegoldii_56071->self AENZ01000023|47298 (136)
AA: 18, 9, 2, 1, 7, 6, 0, 4, 0, 0, 0, 0, 0, 0, 1, 0, 0, 5, 4
RR: 2, 7, 0, 0, 2, 1, 1, 0, 0, 0, 0, 0, 0, 0, 5, 19, 9, 23, 10
Alistipes_finegoldii_56071->self AENZ01000023|47570 (63)
AR: 11, 6, 0, 1, 8, 5, 0, 0, 0, 0, 0, 0, 0, 0, 0, 0, 0, 1, 3
RA: 2, 1, 0, 0, 1, 0, 0, 0, 0, 0, 0, 0, 0, 0, 1, 7, 4, 6, 6
Alistipes_finegoldii_56071->self AENZ01000023|47639 (54)
AA: 3, 8, 0, 0, 7, 5, 1, 0, 0, 0, 0, 0, 0, 0, 2, 0, 0, 0, 3
RR: 1, 1, 0, 0, 1, 0, 1, 0, 0, 0, 0, 0, 0, 0, 1, 6, 2, 7, 5
Alistipes_finegoldii_56071->self AENZ01000023|47486 (45)
AR: 7, 3, 1, 2, 6, 2, 1, 1, 0, 0, 0, 0, 0, 0, 0, 0, 0, 0, 1
RA: 0, 0, 0, 0, 0, 0, 0, 0, 0, 0, 0, 0, 0, 0, 0, 4, 5, 8, 4
Alistipes_finegoldii_56071->self AENZ01000023|47519 (45)
AR: 10, 2, 1, 1, 5, 1, 0, 0, 0, 0, 0, 0, 0, 0, 0, 0, 0, 0, 2
RA: 1, 0, 0, 0, 0, 0, 0, 0, 0, 0, 0, 0, 0, 0, 0, 4, 4, 8, 6
Alistipes_finegoldii_56071->self AENZ01000023|47498 (42)
AR: 10, 2, 1, 1, 5, 1, 1, 0, 0, 0, 0, 0, 0, 0, 0, 0, 0, 0, 2
RA: 0, 0, 0, 0, 0, 0, 0, 0, 0, 0, 0, 0, 0, 0, 0, 3, 4, 8, 4
Alistipes_finegoldii_56071->self AENZ01000023|47956 (32)
AR: 6, 0, 0, 0, 7, 0, 1, 0, 0, 0, 0, 0, 0, 0, 0, 0, 0, 0, 2
RA: 1, 1, 0, 0, 0, 0, 0, 0, 0, 0, 0, 0, 0, 0, 1, 3, 3, 4, 3
Alistipes_finegoldii_56071->self AENZ01000023|48065 (29)
AR: 3, 2, 0, 0, 4, 1, 1, 1, 0, 0, 0, 0, 0, 0, 1, 0, 0, 3, 1
RA: 0, 2, 0, 0, 0, 1, 0, 0, 0, 0, 0, 0, 0, 0, 1, 0, 2, 1, 5
Alistipes_finegoldii_56071->self AENZ01000023|48099 (29)
AR: 4, 1, 0, 0, 3, 0, 1, 0, 0, 0, 0, 0, 0, 0, 1, 0, 0, 3, 2
RA: 0, 2, 0, 0, 0, 1, 0, 0, 0, 0, 0, 0, 0, 0, 1, 0, 2, 4, 4
Alistipes_finegoldii_56071->self AENZ01000023|47969 (28)
AA: 5, 0, 0, 0, 7, 0, 1, 0, 0, 0, 0, 0, 0, 0, 0, 0, 0, 0, 2
RR: 1, 1, 0, 0, 0, 0, 0, 0, 0, 0, 0, 0, 0, 0, 1, 2, 1, 3, 4
Alistipes_finegoldii_56071->self AENZ01000023|48037 (27)
AA: 3, 2, 0, 0, 4, 1, 1, 1, 0, 0, 0, 0, 0, 0, 1, 0, 0, 2, 1
RR: 0, 2, 0, 0, 0, 1, 0, 0, 0, 0, 0, 0, 0, 0, 1, 0, 1, 1, 5
Alistipes_finegoldii_56071->self AENZ01000023|48103 (27)
AR: 5, 1, 0, 0, 3, 0, 1, 0, 0, 0, 0, 0, 0, 0, 1, 0, 0, 2, 1
RA: 0, 2, 0, 0, 0, 1, 0, 0, 0, 0, 0, 0, 0, 0, 1, 0, 2, 3, 4
Alistipes_finegoldii_56071->self AENZ01000023|48026 (24)
AA: 3, 2, 0, 0, 4, 1, 1, 1, 0, 0, 0, 0, 0, 0, 1, 0, 0, 2, 0
RR: 0, 1, 0, 0, 0, 0, 0, 0, 0, 0, 0, 0, 0, 0, 1, 0, 1, 1, 5
Alistipes_finegoldii_56071->self AENZ01000023|48279 (24)
AA: 3, 1, 0, 0, 5, 0, 0, 0, 0, 0, 0, 0, 0, 0, 0, 0, 0, 1, 0
RR: 0, 2, 0, 0, 0, 1, 0, 0, 0, 0, 0, 0, 0, 0, 1, 2, 2, 3, 3
Alistipes_finegoldii_56071->self AENZ01000023|49464 (20)
AR: 2, 3, 0, 1, 1, 1, 0, 0, 0, 0, 0, 0, 0, 0, 0, 0, 0, 1, 2
RA: 0, 1, 0, 0, 0, 1, 1, 0, 0, 0, 0, 0, 0, 0, 0, 2, 1, 1, 2
Alistipes_finegoldii_56071->self AENZ01000023|48343 (19)
AA: 1, 1, 0, 0, 6, 0, 0, 0, 0, 0, 0, 0, 0, 0, 0, 0, 0, 1, 1
RR: 0, 1, 0, 0, 0, 1, 0, 0, 0, 0, 0, 0, 0, 0, 0, 0, 1, 3, 3
Alistipes_finegoldii_56071->self AENZ01000023|48789 (17)
AA: 4, 2, 0, 0, 2, 0, 0, 0, 0, 0, 0, 0, 0, 0, 1, 0, 0, 0, 1
RR: 0, 0, 0, 0, 0, 0, 0, 0, 0, 0, 0, 0, 0, 0, 0, 3, 2, 0, 2
Alistipes_finegoldii_56071->self AENZ01000023|48792 (17)
AR: 4, 2, 0, 0, 2, 0, 0, 0, 0, 0, 0, 0, 0, 0, 1, 0, 0, 0, 1
RA: 0, 0, 0, 0, 0, 0, 0, 0, 0, 0, 0, 0, 0, 0, 0, 3, 2, 0, 2
Alistipes_finegoldii_56071->self AENZ01000023|49032 (17)
AR: 5, 0, 0, 0, 3, 0, 0, 0, 0, 0, 0, 0, 0, 0, 0, 0, 0, 0, 0
RA: 0, 1, 0, 0, 0, 0, 0, 0, 0, 0, 0, 0, 0, 0, 1, 2, 3, 2, 0
Alistipes_finegoldii_56071->self AENZ01000023|49083 (17)
AR: 5, 2, 0, 1, 2, 0, 0, 0, 0, 0, 0, 0, 0, 0, 0, 0, 0, 0, 0
RA: 0, 1, 0, 0, 0, 0, 0, 0, 0, 0, 0, 0, 0, 0, 1, 0, 2, 3, 0
Alistipes_finegoldii_56071->self AENZ01000023|48834 (16)
AR: 5, 2, 0, 0, 2, 0, 0, 0, 0, 0, 0, 0, 0, 0, 1, 0, 0, 0, 0
RA: 0, 0, 0, 0, 0, 0, 0, 0, 0, 0, 0, 0, 0, 0, 0, 2, 2, 0, 2
Alistipes_finegoldii_56071->self AENZ01000023|48855 (16)
AR: 5, 2, 0, 0, 1, 0, 0, 0, 0, 0, 0, 0, 0, 0, 1, 0, 0, 0, 1
RA: 0, 0, 0, 0, 0, 0, 0, 0, 0, 0, 0, 0, 0, 0, 0, 2, 2, 0, 2
Alistipes_finegoldii_56071->self AENZ01000023|48903 (16)
AR: 6, 1, 0, 0, 2, 0, 0, 0, 0, 0, 0, 0, 0, 0, 1, 0, 0, 1, 1
RA: 0, 0, 0, 0, 0, 0, 0, 0, 0, 0, 0, 0, 0, 0, 0, 1, 1, 1, 1
Alistipes_finegoldii_56071->self AENZ01000023|48220 (15)
AR: 3, 0, 0, 0, 2, 0, 0, 0, 0, 0, 0, 0, 0, 0, 0, 0, 0, 1, 0
RA: 0, 0, 0, 0, 0, 0, 0, 0, 0, 0, 0, 0, 0, 0, 0, 1, 3, 4, 1
Alistipes_finegoldii_56071->self AENZ01000023|50655 (15)
AA: 1, 0, 0, 0, 1, 0, 0, 1, 0, 0, 0, 0, 0, 0, 0, 0, 0, 0, 1
RR: 0, 2, 0, 0, 0, 1, 0, 0, 0, 0, 0, 0, 0, 0, 1, 0, 1, 5, 1
Alistipes_finegoldii_56071->self AENZ01000023|50184 (14)
AA: 1, 0, 0, 0, 1, 0, 1, 0, 0, 0, 0, 0, 0, 0, 0, 0, 0, 1, 2
RR: 0, 0, 0, 0, 0, 0, 0, 0, 0, 0, 0, 0, 0, 0, 0, 1, 1, 3, 3
Alistipes_finegoldii_56071->self AENZ01000023|49326 (13)
AR: 2, 1, 0, 1, 1, 0, 0, 0, 0, 0, 0, 0, 0, 0, 0, 0, 0, 1, 1
RA: 0, 0, 0, 0, 0, 0, 0, 0, 0, 0, 0, 0, 0, 0, 0, 2, 3, 1, 0
Alistipes_finegoldii_56071->self AENZ01000023|50028 (13)
AA: 2, 2, 0, 0, 0, 0, 1, 0, 0, 0, 0, 0, 0, 0, 0, 0, 0, 0, 1
RR: 0, 0, 0, 0, 0, 0, 0, 0, 0, 0, 0, 0, 0, 0, 0, 3, 1, 1, 2
Alistipes_finegoldii_56071->self AENZ01000023|49193 (10)
AA: 2, 0, 0, 0, 2, 0, 0, 0, 0, 0, 0, 0, 0, 0, 0, 0, 0, 1, 1
RR: 0, 0, 0, 0, 0, 0, 1, 0, 0, 0, 0, 0, 0, 0, 0, 0, 2, 0, 1
-


Focal feature: Alistipes_finegoldii_56071, AENZ01000023|47298
Total barcodes:
A: 28, 24, 3, 4, 16, 15, 2, 7, 0, 0, 0, 0, 0, 0, 1, 0, 1, 8, 6
R: 5, 10, 0, 0, 2, 2, 1, 0, 0, 0, 0, 0, 0, 0, 7, 34, 16, 50, 18
Alistipes_finegoldii_56071->self 908612.3.peg.877 (260)
A: 28, 24, 3, 4, 16, 15, 2, 7, 0, 0, 0, 0, 0, 0, 1, 0, 1, 8, 6
R: 5, 10, 0, 0, 2, 2, 1, 0, 0, 0, 0, 0, 0, 0, 7, 34, 16, 50, 18
Alistipes_finegoldii_56071->self AENZ01000023|47255 (136)
AA: 18, 9, 2, 1, 7, 6, 0, 4, 0, 0, 0, 0, 0, 0, 1, 0, 0, 5, 4
RR: 2, 7, 0, 0, 2, 1, 1, 0, 0, 0, 0, 0, 0, 0, 5, 19, 9, 23, 10
Alistipes_finegoldii_56071->self AENZ01000023|47228 (104)
AA: 11, 6, 0, 0, 5, 5, 1, 4, 0, 0, 0, 0, 0, 0, 0, 0, 1, 3, 4
RR: 2, 5, 0, 0, 0, 0, 1, 0, 0, 0, 0, 0, 0, 0, 4, 13, 8, 21, 10
Alistipes_finegoldii_56071->self AENZ01000023|47570 (76)
AR: 13, 6, 0, 1, 6, 5, 0, 1, 0, 0, 0, 0, 0, 0, 0, 0, 0, 1, 4
RA: 3, 2, 0, 0, 1, 0, 0, 0, 0, 0, 0, 0, 0, 0, 2, 6, 4, 13, 8
Alistipes_finegoldii_56071->self AENZ01000023|47639 (64)
AA: 3, 9, 0, 0, 6, 6, 0, 0, 0, 0, 0, 0, 0, 0, 1, 0, 0, 0, 4
RR: 3, 2, 0, 0, 1, 1, 0, 0, 0, 0, 0, 0, 0, 0, 1, 8, 2, 11, 6
Alistipes_finegoldii_56071->self AENZ01000023|47519 (60)
AR: 11, 4, 1, 2, 3, 1, 2, 1, 0, 0, 0, 0, 0, 0, 0, 0, 0, 0, 4
RA: 1, 1, 0, 0, 0, 0, 0, 0, 0, 0, 0, 0, 0, 0, 1, 2, 4, 14, 8
Alistipes_finegoldii_56071->self AENZ01000023|47498 (51)
AR: 9, 4, 1, 2, 2, 1, 2, 1, 0, 0, 0, 0, 0, 0, 0, 0, 0, 0, 4
RA: 0, 0, 0, 0, 0, 0, 0, 0, 0, 0, 0, 0, 0, 0, 0, 4, 4, 13, 4
Alistipes_finegoldii_56071->self AENZ01000023|47486 (48)
AR: 6, 4, 1, 2, 3, 1, 2, 2, 0, 0, 0, 0, 0, 0, 0, 0, 0, 0, 3
RA: 0, 0, 0, 0, 0, 0, 0, 0, 0, 0, 0, 0, 0, 0, 0, 4, 4, 12, 4
Alistipes_finegoldii_56071->self AENZ01000023|48099 (34)
AR: 7, 1, 0, 0, 4, 1, 0, 0, 0, 0, 0, 0, 0, 0, 0, 0, 0, 3, 2
RA: 0, 2, 0, 0, 0, 1, 0, 0, 0, 0, 0, 0, 0, 0, 1, 0, 2, 3, 7
Alistipes_finegoldii_56071->self AENZ01000023|47956 (33)
AR: 10, 0, 0, 1, 4, 0, 0, 0, 0, 0, 0, 0, 0, 0, 0, 0, 0, 0, 2
RA: 2, 1, 0, 0, 0, 0, 0, 0, 0, 0, 0, 0, 0, 0, 1, 1, 2, 4, 5
Alistipes_finegoldii_56071->self AENZ01000023|48065 (33)
AR: 6, 1, 0, 0, 4, 1, 0, 1, 0, 0, 0, 0, 0, 0, 0, 0, 0, 3, 1
RA: 0, 2, 0, 0, 0, 1, 0, 0, 0, 0, 0, 0, 0, 0, 1, 1, 2, 3, 6
Alistipes_finegoldii_56071->self AENZ01000023|48103 (31)
AR: 6, 1, 0, 0, 3, 1, 0, 0, 0, 0, 0, 0, 0, 0, 0, 0, 0, 2, 1
RA: 0, 2, 0, 0, 0, 1, 0, 0, 0, 0, 0, 0, 0, 0, 1, 1, 2, 3, 7
Alistipes_finegoldii_56071->self AENZ01000023|47969 (29)
AA: 8, 0, 0, 1, 4, 0, 0, 0, 0, 0, 0, 0, 0, 0, 0, 0, 0, 0, 2
RR: 2, 1, 0, 0, 0, 0, 0, 0, 0, 0, 0, 0, 0, 0, 1, 0, 1, 4, 5
Alistipes_finegoldii_56071->self AENZ01000023|48343 (28)
AA: 2, 5, 0, 0, 3, 3, 0, 0, 0, 0, 0, 0, 0, 0, 0, 0, 0, 2, 2
RR: 0, 1, 0, 0, 0, 1, 0, 0, 0, 0, 0, 0, 0, 0, 0, 1, 1, 3, 4
Alistipes_finegoldii_56071->self AENZ01000023|48037 (27)
AA: 4, 1, 0, 0, 3, 1, 0, 1, 0, 0, 0, 0, 0, 0, 0, 0, 0, 2, 1
RR: 0, 2, 0, 0, 0, 1, 0, 0, 0, 0, 0, 0, 0, 0, 1, 1, 1, 4, 4
Alistipes_finegoldii_56071->self AENZ01000023|48279 (24)
AA: 4, 2, 0, 0, 2, 1, 0, 0, 0, 0, 0, 0, 0, 0, 0, 0, 0, 1, 0
RR: 0, 1, 0, 0, 0, 1, 0, 0, 0, 0, 0, 0, 0, 0, 0, 1, 3, 4, 4
Alistipes_finegoldii_56071->self AENZ01000023|48026 (23)
AA: 4, 1, 0, 0, 3, 1, 0, 1, 0, 0, 0, 0, 0, 0, 0, 0, 0, 2, 0
RR: 0, 1, 0, 0, 0, 0, 0, 0, 0, 0, 0, 0, 0, 0, 1, 1, 1, 3, 4
Alistipes_finegoldii_56071->self AENZ01000023|49464 (23)
AR: 2, 3, 0, 0, 2, 1, 0, 0, 0, 0, 0, 0, 0, 0, 0, 0, 0, 0, 2
RA: 0, 2, 0, 0, 0, 1, 1, 0, 0, 0, 0, 0, 0, 0, 1, 2, 2, 1, 3
Alistipes_finegoldii_56071->self AENZ01000023|48792 (20)
AR: 5, 1, 0, 0, 2, 0, 0, 0, 0, 0, 0, 0, 0, 0, 0, 0, 0, 0, 2
RA: 0, 0, 0, 0, 0, 0, 0, 0, 0, 0, 0, 0, 0, 0, 0, 3, 2, 2, 3
Alistipes_finegoldii_56071->self AENZ01000023|48855 (19)
AR: 4, 1, 0, 0, 3, 0, 1, 0, 0, 0, 0, 0, 0, 0, 0, 0, 0, 0, 1
RA: 0, 1, 0, 0, 0, 0, 0, 0, 0, 0, 0, 0, 0, 0, 1, 2, 1, 1, 3
Alistipes_finegoldii_56071->self AENZ01000023|49032 (19)
AR: 5, 0, 0, 0, 2, 0, 1, 0, 0, 0, 0, 0, 0, 0, 0, 0, 0, 0, 0
RA: 1, 1, 0, 0, 0, 0, 0, 0, 0, 0, 0, 0, 0, 0, 1, 1, 3, 3, 1
Alistipes_finegoldii_56071->self AENZ01000023|48789 (18)
AA: 5, 1, 0, 0, 2, 0, 0, 0, 0, 0, 0, 0, 0, 0, 0, 0, 0, 0, 1
RR: 0, 0, 0, 0, 0, 0, 0, 0, 0, 0, 0, 0, 0, 0, 0, 3, 2, 1, 3
Alistipes_finegoldii_56071->self AENZ01000023|48834 (18)
AR: 4, 1, 0, 0, 3, 0, 1, 0, 0, 0, 0, 0, 0, 0, 0, 0, 0, 0, 0
RA: 0, 1, 0, 0, 0, 0, 0, 0, 0, 0, 0, 0, 0, 0, 1, 2, 1, 1, 3
Alistipes_finegoldii_56071->self AENZ01000023|49083 (18)
AR: 5, 2, 0, 0, 2, 0, 1, 0, 0, 0, 0, 0, 0, 0, 0, 0, 0, 0, 0
RA: 1, 1, 0, 0, 0, 0, 0, 0, 0, 0, 0, 0, 0, 0, 1, 0, 2, 2, 1
Alistipes_finegoldii_56071->self AENZ01000023|50184 (17)
AA: 1, 2, 0, 0, 1, 2, 0, 0, 0, 0, 0, 0, 0, 0, 0, 0, 0, 1, 2
RR: 0, 1, 0, 0, 0, 0, 0, 0, 0, 0, 0, 0, 0, 0, 1, 2, 0, 1, 3
Alistipes_finegoldii_56071->self AENZ01000023|48220 (16)
AR: 5, 0, 0, 0, 1, 0, 0, 0, 0, 0, 0, 0, 0, 0, 0, 0, 0, 1, 0
RA: 0, 0, 0, 0, 0, 0, 0, 0, 0, 0, 0, 0, 0, 0, 0, 0, 2, 5, 2
Alistipes_finegoldii_56071->self AENZ01000023|48903 (16)
AR: 6, 0, 0, 0, 2, 0, 1, 0, 0, 0, 0, 0, 0, 0, 0, 0, 0, 0, 1
RA: 0, 1, 0, 0, 0, 0, 0, 0, 0, 0, 0, 0, 0, 0, 1, 1, 0, 2, 1
Alistipes_finegoldii_56071->self AENZ01000023|49326 (15)
AR: 2, 3, 0, 0, 0, 1, 1, 0, 0, 0, 0, 0, 0, 0, 0, 0, 0, 0, 1
RA: 1, 0, 0, 0, 0, 0, 0, 0, 0, 0, 0, 0, 0, 0, 0, 1, 4, 1, 0
Alistipes_finegoldii_56071->self AENZ01000023|50655 (15)
AA: 1, 0, 0, 0, 1, 0, 0, 1, 0, 0, 0, 0, 0, 0, 0, 0, 0, 0, 1
RR: 1, 2, 0, 0, 0, 1, 0, 0, 0, 0, 0, 0, 0, 0, 1, 0, 1, 4, 1
Alistipes_finegoldii_56071->self AENZ01000023|50028 (13)
AA: 2, 3, 0, 0, 0, 0, 0, 0, 0, 0, 0, 0, 0, 0, 0, 0, 0, 0, 1
RR: 0, 0, 0, 0, 0, 0, 0, 0, 0, 0, 0, 0, 0, 0, 0, 3, 1, 2, 1
Alistipes_finegoldii_56071->self AENZ01000023|49193 (11)
AA: 2, 1, 0, 0, 1, 0, 1, 0, 0, 0, 0, 0, 0, 0, 0, 0, 0, 0, 1
RR: 0, 0, 0, 0, 0, 0, 1, 0, 0, 0, 0, 0, 0, 0, 0, 1, 2, 0, 1
-


Focal feature: Alistipes_finegoldii_56071, AENZ01000023|47486
Total barcodes:
A: 2, 4, 0, 0, 1, 2, 1, 0, 0, 0, 0, 0, 0, 1, 2, 27, 22, 37, 13
R: 19, 25, 4, 5, 15, 13, 10, 5, 0, 0, 0, 0, 0, 1, 6, 2, 1, 2, 9
Alistipes_finegoldii_56071->self 908612.3.peg.877 (229)
A: 2, 4, 0, 0, 1, 2, 1, 0, 0, 0, 0, 0, 0, 1, 2, 27, 22, 37, 13
R: 19, 25, 4, 5, 15, 13, 10, 5, 0, 0, 0, 0, 0, 1, 6, 2, 1, 2, 9
Alistipes_finegoldii_56071->self AENZ01000023|47498 (182)
AA: 2, 2, 0, 0, 0, 2, 1, 0, 0, 0, 0, 0, 0, 1, 0, 19, 15, 31, 12
RR: 17, 20, 3, 4, 12, 8, 10, 3, 0, 0, 0, 0, 0, 1, 6, 2, 1, 2, 8
Alistipes_finegoldii_56071->self AENZ01000023|47519 (149)
AA: 2, 2, 0, 0, 1, 1, 1, 0, 0, 0, 0, 0, 0, 0, 1, 13, 12, 24, 9
RR: 14, 19, 3, 3, 11, 8, 8, 2, 0, 0, 0, 0, 0, 1, 5, 2, 1, 0, 6
Alistipes_finegoldii_56071->self AENZ01000023|47570 (73)
AA: 1, 1, 0, 0, 0, 0, 0, 0, 0, 0, 0, 0, 0, 0, 1, 7, 8, 10, 7
RR: 4, 11, 1, 1, 4, 5, 2, 2, 0, 0, 0, 0, 0, 1, 3, 0, 1, 0, 3
Alistipes_finegoldii_56071->self AENZ01000023|47298 (48)
AR: 0, 0, 0, 0, 0, 0, 0, 0, 0, 0, 0, 0, 0, 0, 0, 4, 4, 12, 4
RA: 6, 4, 1, 2, 3, 1, 2, 2, 0, 0, 0, 0, 0, 0, 0, 0, 0, 0, 3
Alistipes_finegoldii_56071->self AENZ01000023|47255 (45)
AR: 0, 0, 0, 0, 0, 0, 0, 0, 0, 0, 0, 0, 0, 0, 0, 4, 5, 8, 4
RA: 7, 3, 1, 2, 6, 2, 1, 1, 0, 0, 0, 0, 0, 0, 0, 0, 0, 0, 1
Alistipes_finegoldii_56071->self AENZ01000023|47228 (44)
AR: 0, 0, 0, 0, 0, 0, 0, 0, 0, 0, 0, 0, 0, 0, 0, 5, 5, 9, 3
RA: 6, 3, 0, 0, 4, 2, 2, 1, 0, 0, 0, 0, 0, 0, 1, 0, 0, 0, 3
Alistipes_finegoldii_56071->self AENZ01000023|47639 (44)
AR: 0, 3, 0, 0, 1, 1, 0, 0, 0, 0, 0, 0, 0, 0, 2, 0, 6, 6, 6
RA: 2, 4, 0, 1, 2, 1, 1, 0, 0, 0, 0, 0, 0, 0, 1, 1, 0, 1, 3
RR: 0, 1, 0, 0, 0, 0, 0, 0, 0, 0, 0, 0, 0, 0, 1, 0, 0, 0, 0
Alistipes_finegoldii_56071->self AENZ01000023|48343 (32)
AR: 0, 0, 0, 0, 0, 0, 0, 0, 0, 0, 0, 0, 0, 0, 0, 2, 2, 4, 3
RA: 4, 4, 0, 0, 6, 0, 0, 0, 0, 0, 0, 0, 0, 0, 3, 0, 0, 1, 3
Alistipes_finegoldii_56071->self AENZ01000023|47956 (31)
AA: 1, 0, 0, 0, 0, 0, 0, 0, 0, 0, 0, 0, 0, 1, 0, 4, 3, 1, 1
RR: 7, 2, 1, 0, 5, 0, 0, 0, 0, 0, 0, 0, 0, 1, 1, 0, 0, 0, 3
Alistipes_finegoldii_56071->self AENZ01000023|47969 (30)
AR: 1, 0, 0, 0, 0, 0, 0, 0, 0, 0, 0, 0, 0, 1, 0, 3, 3, 2, 2
RA: 5, 3, 1, 0, 4, 1, 0, 0, 0, 0, 0, 0, 0, 0, 1, 0, 0, 0, 3
Alistipes_finegoldii_56071->self AENZ01000023|48279 (27)
AR: 1, 1, 0, 0, 0, 0, 0, 0, 0, 0, 0, 0, 0, 0, 1, 2, 0, 4, 2
RA: 4, 2, 0, 0, 7, 0, 0, 0, 0, 0, 0, 0, 0, 0, 2, 0, 0, 1, 0
Alistipes_finegoldii_56071->self AENZ01000023|48037 (23)
AR: 1, 0, 0, 0, 0, 0, 0, 0, 0, 0, 0, 0, 0, 0, 0, 1, 2, 3, 2
RA: 2, 3, 0, 0, 4, 2, 0, 1, 0, 0, 0, 0, 0, 0, 1, 0, 0, 0, 1
Alistipes_finegoldii_56071->self AENZ01000023|48065 (23)
AA: 0, 0, 0, 0, 0, 0, 0, 0, 0, 0, 0, 0, 0, 0, 0, 1, 1, 4, 2
RR: 2, 3, 0, 0, 4, 1, 0, 1, 0, 0, 0, 0, 0, 0, 2, 1, 0, 0, 1
Alistipes_finegoldii_56071->self AENZ01000023|48099 (23)
AA: 0, 0, 0, 0, 0, 0, 0, 0, 0, 0, 0, 0, 0, 0, 0, 0, 2, 6, 1
RR: 2, 3, 0, 0, 4, 2, 0, 0, 0, 0, 0, 0, 0, 0, 1, 1, 0, 0, 1
Alistipes_finegoldii_56071->self AENZ01000023|48026 (21)
AR: 1, 0, 0, 0, 0, 0, 0, 0, 0, 0, 0, 0, 0, 0, 0, 1, 2, 3, 2
RA: 2, 2, 0, 0, 4, 2, 0, 1, 0, 0, 0, 0, 0, 0, 0, 0, 0, 0, 1
Alistipes_finegoldii_56071->self AENZ01000023|48103 (21)
AA: 0, 0, 0, 0, 0, 0, 0, 0, 0, 0, 0, 0, 0, 0, 0, 1, 2, 5, 1
RR: 2, 3, 0, 0, 3, 2, 0, 0, 0, 0, 0, 0, 0, 0, 1, 1, 0, 0, 0
Alistipes_finegoldii_56071->self AENZ01000023|49326 (19)
AA: 0, 1, 0, 0, 0, 1, 0, 0, 0, 0, 0, 0, 0, 1, 0, 1, 2, 4, 0
RR: 1, 2, 0, 1, 2, 0, 1, 0, 0, 0, 0, 0, 0, 0, 1, 0, 0, 0, 1
Alistipes_finegoldii_56071->self AENZ01000023|49464 (18)
AA: 0, 0, 0, 0, 0, 0, 0, 0, 0, 0, 0, 0, 0, 1, 0, 0, 1, 1, 1
RR: 2, 4, 0, 1, 2, 2, 0, 1, 0, 0, 0, 0, 0, 0, 1, 0, 0, 0, 1
Alistipes_finegoldii_56071->self AENZ01000023|48789 (17)
AR: 0, 0, 0, 0, 0, 0, 0, 0, 0, 0, 0, 0, 0, 0, 0, 2, 4, 1, 1
RA: 3, 0, 0, 0, 4, 0, 0, 1, 0, 0, 0, 0, 0, 0, 0, 0, 0, 0, 1
Alistipes_finegoldii_56071->self AENZ01000023|48220 (16)
AA: 1, 1, 0, 0, 0, 0, 0, 0, 0, 0, 0, 0, 0, 0, 1, 0, 2, 5, 1
RR: 2, 2, 0, 0, 1, 0, 0, 0, 0, 0, 0, 0, 0, 0, 0, 0, 0, 0, 0
Alistipes_finegoldii_56071->self AENZ01000023|48792 (16)
AA: 0, 0, 0, 0, 0, 0, 0, 0, 0, 0, 0, 0, 0, 0, 0, 1, 4, 1, 0
RR: 3, 0, 0, 0, 4, 0, 0, 1, 0, 0, 0, 0, 0, 0, 0, 0, 0, 0, 2
Alistipes_finegoldii_56071->self AENZ01000023|49083 (16)
AA: 0, 0, 0, 0, 0, 0, 0, 0, 0, 0, 0, 0, 0, 0, 0, 1, 4, 3, 0
RR: 2, 1, 0, 1, 3, 0, 1, 0, 0, 0, 0, 0, 0, 0, 0, 0, 0, 0, 0
Alistipes_finegoldii_56071->self AENZ01000023|48855 (13)
AA: 0, 0, 0, 0, 0, 0, 0, 0, 0, 0, 0, 0, 0, 0, 0, 1, 2, 0, 1
RR: 2, 1, 0, 0, 3, 0, 1, 0, 0, 0, 0, 0, 0, 0, 1, 0, 0, 0, 1
Alistipes_finegoldii_56071->self AENZ01000023|49032 (13)
AA: 0, 0, 0, 0, 0, 0, 0, 0, 0, 0, 0, 0, 0, 0, 0, 0, 4, 4, 0
RR: 1, 0, 0, 0, 2, 0, 1, 0, 0, 0, 0, 0, 0, 0, 0, 0, 0, 0, 1
Alistipes_finegoldii_56071->self AENZ01000023|50655 (13)
AR: 0, 0, 0, 0, 0, 0, 0, 0, 0, 0, 0, 0, 0, 0, 0, 3, 1, 3, 0
RA: 1, 0, 0, 0, 2, 0, 1, 1, 0, 0, 0, 0, 0, 0, 0, 0, 0, 0, 1
Alistipes_finegoldii_56071->self AENZ01000023|48834 (12)
AA: 0, 0, 0, 0, 0, 0, 0, 0, 0, 0, 0, 0, 0, 0, 0, 1, 2, 1, 1
RR: 1, 0, 0, 0, 4, 0, 1, 1, 0, 0, 0, 0, 0, 0, 0, 0, 0, 0, 0
Alistipes_finegoldii_56071->self AENZ01000023|48903 (12)
AA: 0, 0, 0, 0, 0, 0, 0, 0, 0, 0, 0, 0, 0, 0, 0, 1, 3, 0, 1
RR: 1, 1, 0, 0, 1, 0, 2, 0, 0, 0, 0, 0, 0, 0, 1, 0, 0, 0, 1
Alistipes_finegoldii_56071->self AENZ01000023|49193 (12)
AR: 0, 1, 0, 0, 0, 1, 0, 0, 0, 0, 0, 0, 0, 0, 0, 0, 1, 1, 0
RA: 2, 1, 0, 0, 2, 0, 1, 0, 0, 0, 0, 0, 0, 0, 0, 0, 0, 0, 2
Alistipes_finegoldii_56071->self AENZ01000023|50028 (11)
AR: 0, 0, 0, 0, 0, 0, 0, 0, 0, 0, 0, 0, 0, 0, 0, 2, 2, 0, 1
RA: 0, 3, 0, 0, 2, 1, 0, 0, 0, 0, 0, 0, 0, 0, 0, 0, 0, 0, 0
Alistipes_finegoldii_56071->self AENZ01000023|50184 (11)
AR: 0, 0, 0, 0, 0, 0, 0, 0, 0, 0, 0, 0, 0, 0, 0, 0, 1, 3, 1
RA: 0, 2, 0, 0, 0, 0, 0, 0, 0, 0, 0, 0, 0, 0, 1, 0, 0, 0, 3
-


Focal feature: Alistipes_finegoldii_56071, AENZ01000023|47498
Total barcodes:
A: 2, 3, 1, 1, 0, 2, 1, 0, 0, 0, 0, 0, 0, 1, 1, 22, 16, 39, 13
R: 25, 29, 5, 4, 15, 13, 13, 3, 0, 0, 0, 0, 0, 1, 6, 3, 2, 5, 9
Alistipes_finegoldii_56071->self 908612.3.peg.877 (235)
A: 2, 3, 1, 1, 0, 2, 1, 0, 0, 0, 0, 0, 0, 1, 1, 22, 16, 39, 13
R: 25, 29, 5, 4, 15, 13, 13, 3, 0, 0, 0, 0, 0, 1, 6, 3, 2, 5, 9
Alistipes_finegoldii_56071->self AENZ01000023|47486 (182)
AA: 2, 2, 0, 0, 0, 2, 1, 0, 0, 0, 0, 0, 0, 1, 0, 19, 15, 31, 12
RR: 17, 20, 3, 4, 12, 8, 10, 3, 0, 0, 0, 0, 0, 1, 6, 2, 1, 2, 8
Alistipes_finegoldii_56071->self AENZ01000023|47519 (182)
AA: 2, 2, 1, 1, 0, 1, 1, 0, 0, 0, 0, 0, 0, 0, 1, 14, 10, 24, 10
RR: 21, 27, 5, 3, 14, 13, 10, 2, 0, 0, 0, 0, 0, 1, 5, 3, 2, 2, 7
Alistipes_finegoldii_56071->self AENZ01000023|47570 (102)
AA: 1, 1, 0, 1, 0, 0, 0, 0, 0, 0, 0, 0, 0, 0, 1, 6, 7, 14, 8
RR: 10, 17, 2, 1, 7, 8, 4, 1, 0, 0, 0, 0, 0, 1, 3, 1, 2, 2, 4
Alistipes_finegoldii_56071->self AENZ01000023|47298 (51)
AR: 0, 0, 0, 0, 0, 0, 0, 0, 0, 0, 0, 0, 0, 0, 0, 4, 4, 13, 4
RA: 9, 4, 1, 2, 2, 1, 2, 1, 0, 0, 0, 0, 0, 0, 0, 0, 0, 0, 4
Alistipes_finegoldii_56071->self AENZ01000023|47255 (42)
AR: 0, 0, 0, 0, 0, 0, 0, 0, 0, 0, 0, 0, 0, 0, 0, 3, 4, 8, 4
RA: 10, 2, 1, 1, 5, 1, 1, 0, 0, 0, 0, 0, 0, 0, 0, 0, 0, 0, 2
Alistipes_finegoldii_56071->self AENZ01000023|47639 (40)
AR: 0, 1, 0, 0, 0, 1, 0, 0, 0, 0, 0, 0, 0, 0, 0, 0, 5, 7, 6
RA: 4, 4, 0, 1, 1, 0, 2, 0, 0, 0, 0, 0, 0, 0, 1, 1, 0, 1, 3
RR: 0, 1, 0, 0, 0, 0, 0, 0, 0, 0, 0, 0, 0, 0, 1, 0, 0, 0, 0
Alistipes_finegoldii_56071->self AENZ01000023|47228 (38)
AR: 0, 0, 0, 0, 0, 0, 0, 0, 0, 0, 0, 0, 0, 0, 0, 2, 4, 8, 3
RA: 8, 2, 0, 0, 4, 1, 2, 0, 0, 0, 0, 0, 0, 0, 1, 0, 0, 0, 3
Alistipes_finegoldii_56071->self AENZ01000023|47956 (36)
AA: 1, 0, 0, 0, 0, 0, 0, 0, 0, 0, 0, 0, 0, 1, 0, 4, 2, 2, 1
RR: 8, 3, 1, 0, 6, 1, 0, 0, 0, 0, 0, 0, 0, 1, 1, 0, 0, 1, 3
Alistipes_finegoldii_56071->self AENZ01000023|48343 (33)
AR: 0, 0, 0, 0, 0, 0, 0, 0, 0, 0, 0, 0, 0, 0, 0, 2, 2, 3, 3
RA: 5, 4, 0, 0, 7, 0, 0, 0, 0, 0, 0, 0, 0, 0, 3, 0, 0, 1, 3
Alistipes_finegoldii_56071->self AENZ01000023|47969 (29)
AR: 1, 0, 0, 0, 0, 0, 0, 0, 0, 0, 0, 0, 0, 1, 0, 3, 1, 3, 2
RA: 6, 2, 1, 0, 5, 0, 0, 0, 0, 0, 0, 0, 0, 0, 1, 0, 0, 1, 2
Alistipes_finegoldii_56071->self AENZ01000023|48279 (29)
AR: 1, 0, 0, 0, 0, 0, 0, 0, 0, 0, 0, 0, 0, 0, 0, 2, 0, 4, 2
RA: 6, 3, 0, 0, 7, 1, 0, 0, 0, 0, 0, 0, 0, 0, 2, 0, 0, 1, 0
Alistipes_finegoldii_56071->self AENZ01000023|48099 (23)
AA: 0, 0, 0, 0, 0, 0, 0, 0, 0, 0, 0, 0, 0, 0, 0, 0, 2, 6, 1
RR: 4, 2, 0, 0, 4, 1, 0, 0, 0, 0, 0, 0, 0, 0, 1, 1, 0, 0, 1
Alistipes_finegoldii_56071->self AENZ01000023|48103 (23)
AA: 0, 0, 0, 0, 0, 0, 0, 0, 0, 0, 0, 0, 0, 0, 0, 1, 2, 5, 1
RR: 4, 2, 0, 0, 5, 1, 0, 0, 0, 0, 0, 0, 0, 0, 1, 1, 0, 0, 0
Alistipes_finegoldii_56071->self AENZ01000023|48065 (22)
AA: 0, 0, 0, 0, 0, 0, 0, 0, 0, 0, 0, 0, 0, 0, 0, 1, 1, 4, 2
RR: 4, 2, 0, 0, 5, 0, 0, 0, 0, 0, 0, 0, 0, 0, 2, 1, 0, 0, 0
Alistipes_finegoldii_56071->self AENZ01000023|48037 (20)
AR: 1, 0, 0, 0, 0, 0, 0, 0, 0, 0, 0, 0, 0, 0, 0, 1, 2, 4, 2
RA: 3, 1, 0, 0, 5, 0, 0, 0, 0, 0, 0, 0, 0, 0, 1, 0, 0, 0, 0
Alistipes_finegoldii_56071->self AENZ01000023|48789 (20)
AR: 0, 0, 1, 0, 0, 0, 0, 0, 0, 0, 0, 0, 0, 0, 0, 2, 3, 1, 2
RA: 3, 2, 0, 0, 3, 1, 0, 1, 0, 0, 0, 0, 0, 0, 0, 0, 0, 0, 1
Alistipes_finegoldii_56071->self AENZ01000023|48792 (19)
AA: 0, 0, 1, 0, 0, 0, 0, 0, 0, 0, 0, 0, 0, 0, 0, 1, 3, 1, 1
RR: 3, 2, 0, 0, 3, 1, 0, 1, 0, 0, 0, 0, 0, 0, 0, 0, 0, 0, 2
Alistipes_finegoldii_56071->self AENZ01000023|49326 (18)
AA: 0, 1, 0, 0, 0, 1, 0, 0, 0, 0, 0, 0, 0, 1, 0, 1, 1, 2, 0
RR: 2, 2, 0, 0, 3, 0, 2, 0, 0, 0, 0, 0, 0, 0, 1, 0, 0, 0, 1
Alistipes_finegoldii_56071->self AENZ01000023|48026 (17)
AR: 1, 0, 0, 0, 0, 0, 0, 0, 0, 0, 0, 0, 0, 0, 0, 1, 1, 4, 2
RA: 3, 0, 0, 0, 5, 0, 0, 0, 0, 0, 0, 0, 0, 0, 0, 0, 0, 0, 0
Alistipes_finegoldii_56071->self AENZ01000023|48834 (17)
AA: 0, 0, 1, 0, 0, 0, 0, 0, 0, 0, 0, 0, 0, 0, 0, 1, 2, 2, 1
RR: 3, 2, 0, 0, 2, 1, 1, 1, 0, 0, 0, 0, 0, 0, 0, 0, 0, 0, 0
Alistipes_finegoldii_56071->self AENZ01000023|48220 (16)
AA: 1, 0, 0, 0, 0, 0, 0, 0, 0, 0, 0, 0, 0, 0, 0, 0, 1, 4, 1
RR: 3, 3, 0, 0, 2, 1, 0, 0, 0, 0, 0, 0, 0, 0, 0, 0, 0, 0, 0
Alistipes_finegoldii_56071->self AENZ01000023|48903 (16)
AA: 0, 0, 0, 0, 0, 0, 0, 0, 0, 0, 0, 0, 0, 0, 0, 2, 2, 1, 1
RR: 4, 1, 0, 0, 1, 0, 2, 0, 0, 0, 0, 0, 0, 0, 1, 0, 0, 0, 1
Alistipes_finegoldii_56071->self AENZ01000023|49032 (16)
AA: 0, 0, 0, 0, 0, 0, 0, 0, 0, 0, 0, 0, 0, 0, 0, 0, 2, 5, 1
RR: 3, 1, 0, 0, 2, 0, 1, 0, 0, 0, 0, 0, 0, 0, 0, 0, 0, 0, 1
Alistipes_finegoldii_56071->self AENZ01000023|48855 (15)
AA: 0, 0, 0, 0, 0, 0, 0, 0, 0, 0, 0, 0, 0, 0, 0, 2, 1, 1, 1
RR: 4, 1, 0, 0, 2, 0, 1, 0, 0, 0, 0, 0, 0, 0, 1, 0, 0, 0, 1
Alistipes_finegoldii_56071->self AENZ01000023|50655 (15)
AR: 0, 0, 0, 0, 0, 0, 0, 0, 0, 0, 0, 0, 0, 0, 0, 1, 1, 4, 0
RA: 2, 1, 0, 0, 1, 1, 1, 0, 0, 0, 0, 0, 0, 0, 0, 1, 0, 0, 2
Alistipes_finegoldii_56071->self AENZ01000023|49193 (14)
AR: 0, 1, 0, 0, 0, 1, 0, 0, 0, 0, 0, 0, 0, 0, 0, 0, 1, 2, 0
RA: 2, 1, 0, 0, 3, 0, 1, 0, 0, 0, 0, 0, 0, 0, 0, 0, 0, 0, 2
Alistipes_finegoldii_56071->self AENZ01000023|49464 (14)
AA: 0, 0, 0, 0, 0, 0, 0, 0, 0, 0, 0, 0, 0, 1, 0, 0, 1, 0, 1
RR: 3, 3, 0, 0, 1, 1, 0, 1, 0, 0, 0, 0, 0, 0, 1, 0, 0, 0, 1
Alistipes_finegoldii_56071->self AENZ01000023|49083 (11)
AA: 0, 0, 0, 0, 0, 0, 0, 0, 0, 0, 0, 0, 0, 0, 0, 0, 2, 3, 0
RR: 3, 1, 0, 0, 1, 0, 1, 0, 0, 0, 0, 0, 0, 0, 0, 0, 0, 0, 0
Alistipes_finegoldii_56071->self AENZ01000023|50028 (11)
AR: 0, 0, 0, 0, 0, 0, 0, 0, 0, 0, 0, 0, 0, 0, 0, 1, 2, 1, 1
RA: 0, 3, 0, 0, 2, 1, 0, 0, 0, 0, 0, 0, 0, 0, 0, 0, 0, 0, 0
Alistipes_finegoldii_56071->self AENZ01000023|50184 (11)
AR: 0, 0, 0, 0, 0, 0, 0, 0, 0, 0, 0, 0, 0, 0, 0, 0, 0, 3, 1
RA: 1, 2, 0, 0, 0, 0, 0, 0, 0, 0, 0, 0, 0, 0, 1, 0, 0, 0, 3
-


Focal feature: Alistipes_finegoldii_56071, AENZ01000023|47519
Total barcodes:
A: 3, 7, 1, 1, 1, 2, 1, 0, 0, 0, 0, 0, 0, 0, 5, 21, 17, 38, 18
R: 27, 28, 6, 4, 15, 13, 10, 4, 0, 0, 0, 0, 0, 1, 6, 3, 3, 2, 8
Alistipes_finegoldii_56071->self 908612.3.peg.877 (244)
A: 3, 7, 1, 1, 1, 2, 1, 0, 0, 0, 0, 0, 0, 0, 5, 21, 17, 38, 18
R: 27, 28, 6, 4, 15, 13, 10, 4, 0, 0, 0, 0, 0, 1, 6, 3, 2, 2, 8
Alistipes_finegoldii_56071->self AENZ01000023|47498 (182)
AA: 2, 2, 1, 1, 0, 1, 1, 0, 0, 0, 0, 0, 0, 0, 1, 14, 10, 24, 10
RR: 21, 27, 5, 3, 14, 13, 10, 2, 0, 0, 0, 0, 0, 1, 5, 3, 2, 2, 7
Alistipes_finegoldii_56071->self AENZ01000023|47486 (149)
AA: 2, 2, 0, 0, 1, 1, 1, 0, 0, 0, 0, 0, 0, 0, 1, 13, 12, 24, 9
RR: 14, 19, 3, 3, 11, 8, 8, 2, 0, 0, 0, 0, 0, 1, 5, 2, 1, 0, 6
Alistipes_finegoldii_56071->self AENZ01000023|47570 (148)
AA: 2, 6, 0, 1, 0, 1, 0, 0, 0, 0, 0, 0, 0, 0, 5, 12, 11, 21, 15
RR: 16, 17, 3, 2, 8, 8, 3, 3, 0, 0, 0, 0, 0, 1, 3, 1, 2, 2, 5
Alistipes_finegoldii_56071->self AENZ01000023|47298 (60)
AR: 1, 1, 0, 0, 0, 0, 0, 0, 0, 0, 0, 0, 0, 0, 1, 2, 4, 14, 8
RA: 11, 4, 1, 2, 3, 1, 2, 1, 0, 0, 0, 0, 0, 0, 0, 0, 0, 0, 4
Alistipes_finegoldii_56071->self AENZ01000023|47228 (45)
AR: 1, 0, 0, 0, 0, 0, 0, 0, 0, 0, 0, 0, 0, 0, 0, 3, 4, 9, 6
RA: 8, 2, 1, 0, 4, 1, 1, 0, 0, 0, 0, 0, 0, 0, 1, 0, 0, 0, 4
Alistipes_finegoldii_56071->self AENZ01000023|47255 (45)
AR: 1, 0, 0, 0, 0, 0, 0, 0, 0, 0, 0, 0, 0, 0, 0, 4, 4, 8, 6
RA: 10, 2, 1, 1, 5, 1, 0, 0, 0, 0, 0, 0, 0, 0, 0, 0, 0, 0, 2
Alistipes_finegoldii_56071->self AENZ01000023|47956 (38)
AA: 1, 0, 0, 0, 0, 0, 0, 0, 0, 0, 0, 0, 0, 0, 0, 5, 2, 2, 3
RR: 9, 3, 1, 0, 7, 1, 0, 0, 0, 0, 0, 0, 0, 1, 1, 0, 0, 1, 1
Alistipes_finegoldii_56071->self AENZ01000023|47639 (37)
AR: 0, 1, 0, 0, 1, 0, 0, 0, 0, 0, 0, 0, 0, 0, 1, 0, 3, 5, 8
RA: 6, 3, 0, 1, 2, 0, 0, 0, 0, 0, 0, 0, 0, 0, 0, 1, 0, 0, 3
RR: 0, 1, 0, 0, 0, 0, 0, 0, 0, 0, 0, 0, 0, 0, 1, 0, 0, 0, 0
Alistipes_finegoldii_56071->self AENZ01000023|48279 (35)
AR: 1, 1, 0, 0, 0, 0, 0, 0, 0, 0, 0, 0, 0, 0, 1, 2, 0, 3, 4
RA: 6, 4, 0, 1, 8, 1, 0, 0, 0, 0, 0, 0, 0, 0, 3, 0, 0, 0, 0
Alistipes_finegoldii_56071->self AENZ01000023|48343 (33)
AR: 0, 0, 0, 0, 0, 0, 0, 0, 0, 0, 0, 0, 0, 0, 0, 1, 1, 4, 4
RA: 5, 3, 0, 1, 8, 0, 0, 0, 0, 0, 0, 0, 0, 0, 3, 0, 0, 0, 3
Alistipes_finegoldii_56071->self AENZ01000023|48099 (30)
AA: 0, 0, 0, 0, 0, 0, 0, 0, 0, 0, 0, 0, 0, 0, 0, 1, 2, 6, 3
RR: 6, 2, 0, 1, 5, 1, 0, 0, 0, 0, 0, 0, 0, 0, 1, 1, 0, 0, 1
Alistipes_finegoldii_56071->self AENZ01000023|48103 (30)
AA: 0, 0, 0, 0, 0, 0, 0, 0, 0, 0, 0, 0, 0, 0, 0, 1, 2, 6, 3
RR: 6, 2, 0, 1, 6, 1, 0, 0, 0, 0, 0, 0, 0, 0, 1, 1, 0, 0, 0
Alistipes_finegoldii_56071->self AENZ01000023|47969 (29)
AR: 1, 0, 0, 0, 0, 0, 0, 0, 0, 0, 0, 0, 0, 0, 0, 3, 1, 2, 4
RA: 8, 1, 1, 0, 6, 0, 0, 0, 0, 0, 0, 0, 0, 0, 0, 0, 0, 1, 1
Alistipes_finegoldii_56071->self AENZ01000023|48065 (28)
AA: 0, 0, 0, 0, 0, 0, 0, 0, 0, 0, 0, 0, 0, 0, 0, 0, 1, 5, 4
RR: 6, 2, 0, 1, 6, 0, 0, 0, 0, 0, 0, 0, 0, 0, 2, 1, 0, 0, 0
Alistipes_finegoldii_56071->self AENZ01000023|49326 (23)
AA: 0, 1, 0, 0, 0, 0, 0, 0, 0, 0, 0, 0, 0, 0, 1, 3, 0, 5, 1
RR: 2, 2, 0, 0, 3, 0, 2, 0, 0, 0, 0, 0, 0, 0, 1, 0, 0, 0, 2
Alistipes_finegoldii_56071->self AENZ01000023|48037 (22)
AR: 1, 0, 0, 0, 0, 0, 0, 0, 0, 0, 0, 0, 0, 0, 0, 1, 2, 4, 2
RA: 4, 1, 0, 0, 6, 0, 0, 0, 0, 0, 0, 0, 0, 0, 1, 0, 0, 0, 0
Alistipes_finegoldii_56071->self AENZ01000023|48792 (22)
AA: 0, 0, 1, 0, 0, 0, 0, 0, 0, 0, 0, 0, 0, 0, 0, 1, 2, 2, 2
RR: 4, 2, 0, 1, 3, 1, 0, 0, 0, 0, 0, 0, 0, 0, 0, 0, 0, 0, 3
Alistipes_finegoldii_56071->self AENZ01000023|48789 (21)
AR: 0, 0, 1, 0, 0, 0, 0, 0, 0, 0, 0, 0, 0, 0, 0, 2, 2, 2, 2
RA: 4, 2, 0, 0, 3, 1, 0, 0, 0, 0, 0, 0, 0, 0, 0, 0, 0, 0, 2
Alistipes_finegoldii_56071->self AENZ01000023|49464 (20)
AA: 0, 1, 0, 0, 0, 0, 0, 0, 0, 0, 0, 0, 0, 0, 1, 0, 1, 1, 3
RR: 3, 3, 0, 1, 2, 1, 0, 0, 0, 0, 0, 0, 0, 0, 1, 0, 0, 0, 2
Alistipes_finegoldii_56071->self AENZ01000023|48026 (19)
AR: 1, 0, 0, 0, 0, 0, 0, 0, 0, 0, 0, 0, 0, 0, 0, 1, 1, 4, 2
RA: 4, 0, 0, 0, 6, 0, 0, 0, 0, 0, 0, 0, 0, 0, 0, 0, 0, 0, 0
Alistipes_finegoldii_56071->self AENZ01000023|48903 (19)
AA: 0, 1, 0, 0, 0, 0, 0, 0, 0, 0, 0, 0, 0, 0, 1, 2, 1, 1, 2
RR: 4, 1, 0, 0, 2, 0, 1, 0, 0, 0, 0, 0, 0, 0, 1, 0, 0, 0, 2
Alistipes_finegoldii_56071->self AENZ01000023|48834 (18)
AA: 0, 1, 1, 0, 0, 0, 0, 0, 0, 0, 0, 0, 0, 0, 1, 1, 2, 1, 1
RR: 2, 2, 0, 1, 2, 1, 1, 0, 0, 0, 0, 0, 0, 0, 0, 0, 0, 0, 1
Alistipes_finegoldii_56071->self AENZ01000023|48220 (17)
AA: 1, 1, 0, 0, 0, 0, 0, 0, 0, 0, 0, 0, 0, 0, 1, 0, 1, 3, 0
RR: 3, 3, 0, 0, 2, 1, 0, 0, 0, 0, 0, 0, 0, 0, 1, 0, 0, 0, 0
Alistipes_finegoldii_56071->self AENZ01000023|48855 (17)
AA: 0, 1, 0, 0, 0, 0, 0, 0, 0, 0, 0, 0, 0, 0, 1, 2, 1, 0, 1
RR: 3, 1, 0, 1, 2, 0, 1, 0, 0, 0, 0, 0, 0, 0, 1, 0, 0, 0, 2
Alistipes_finegoldii_56071->self AENZ01000023|49032 (17)
AA: 0, 0, 0, 0, 0, 0, 0, 0, 0, 0, 0, 0, 0, 0, 0, 0, 0, 5, 2
RR: 3, 1, 0, 1, 3, 0, 1, 0, 0, 0, 0, 0, 0, 0, 0, 0, 0, 0, 1
Alistipes_finegoldii_56071->self AENZ01000023|49083 (15)
AA: 0, 0, 0, 0, 0, 0, 0, 0, 0, 0, 0, 0, 0, 0, 0, 0, 1, 4, 1
RR: 3, 1, 0, 1, 2, 0, 1, 0, 0, 0, 0, 0, 0, 0, 0, 0, 0, 0, 1
Alistipes_finegoldii_56071->self AENZ01000023|49193 (15)
AR: 0, 1, 0, 0, 0, 0, 0, 0, 0, 0, 0, 0, 0, 0, 1, 1, 0, 1, 2
RA: 2, 1, 0, 0, 3, 0, 1, 0, 0, 0, 0, 0, 0, 0, 0, 0, 0, 0, 2
Alistipes_finegoldii_56071->self AENZ01000023|50655 (15)
AR: 0, 2, 0, 0, 0, 0, 0, 0, 0, 0, 0, 0, 0, 0, 2, 1, 1, 2, 0
RA: 2, 1, 0, 0, 1, 1, 0, 0, 0, 0, 0, 0, 0, 0, 0, 1, 0, 0, 1
Alistipes_finegoldii_56071->self AENZ01000023|50028 (14)
AR: 0, 1, 0, 0, 0, 0, 0, 0, 0, 0, 0, 0, 0, 0, 1, 1, 1, 1, 2
RA: 0, 3, 0, 0, 2, 1, 0, 0, 0, 0, 0, 0, 0, 0, 0, 0, 0, 0, 1
Alistipes_finegoldii_56071->self AENZ01000023|50184 (13)
AR: 0, 1, 0, 0, 0, 0, 0, 0, 0, 0, 0, 0, 0, 0, 1, 0, 0, 2, 1
RA: 1, 2, 0, 0, 1, 0, 0, 0, 0, 0, 0, 0, 0, 0, 1, 0, 0, 0, 3
-


Focal feature: Alistipes_finegoldii_56071, AENZ01000023|47570
Total barcodes:
A: 5, 11, 0, 1, 1, 1, 2, 0, 0, 0, 0, 0, 0, 0, 10, 34, 26, 45, 23
R: 29, 32, 4, 3, 19, 21, 4, 5, 0, 0, 0, 0, 0, 1, 4, 1, 3, 4, 6
Alistipes_finegoldii_56071->self 908612.3.peg.877 (295)
A: 5, 11, 0, 1, 1, 1, 2, 0, 0, 0, 0, 0, 0, 0, 10, 34, 26, 45, 23
R: 29, 32, 4, 3, 19, 21, 4, 5, 0, 0, 0, 0, 0, 1, 4, 1, 3, 4, 6
Alistipes_finegoldii_56071->self AENZ01000023|47519 (148)
AA: 2, 6, 0, 1, 0, 1, 0, 0, 0, 0, 0, 0, 0, 0, 5, 12, 11, 21, 15
RR: 16, 17, 3, 2, 8, 8, 3, 3, 0, 0, 0, 0, 0, 1, 3, 1, 2, 2, 5
Alistipes_finegoldii_56071->self AENZ01000023|47639 (129)
AR: 3, 4, 0, 0, 1, 0, 2, 0, 0, 0, 0, 0, 0, 0, 4, 14, 15, 17, 10
RA: 10, 15, 1, 1, 12, 10, 1, 1, 0, 0, 0, 0, 0, 0, 1, 0, 0, 1, 4
RR: 0, 1, 0, 0, 0, 0, 0, 0, 0, 0, 0, 0, 0, 0, 1, 0, 0, 0, 0
Alistipes_finegoldii_56071->self AENZ01000023|47498 (102)
AA: 1, 1, 0, 1, 0, 0, 0, 0, 0, 0, 0, 0, 0, 0, 1, 6, 7, 14, 8
RR: 10, 17, 2, 1, 7, 8, 4, 1, 0, 0, 0, 0, 0, 1, 3, 1, 2, 2, 4
Alistipes_finegoldii_56071->self AENZ01000023|47298 (76)
AR: 3, 2, 0, 0, 1, 0, 0, 0, 0, 0, 0, 0, 0, 0, 2, 6, 4, 13, 8
RA: 13, 6, 0, 1, 6, 5, 0, 1, 0, 0, 0, 0, 0, 0, 0, 0, 0, 1, 4
Alistipes_finegoldii_56071->self AENZ01000023|47486 (73)
AA: 1, 1, 0, 0, 0, 0, 0, 0, 0, 0, 0, 0, 0, 0, 1, 7, 8, 10, 7
RR: 4, 11, 1, 1, 4, 5, 2, 2, 0, 0, 0, 0, 0, 1, 3, 0, 1, 0, 3
Alistipes_finegoldii_56071->self AENZ01000023|47956 (66)
AA: 2, 1, 0, 0, 0, 0, 1, 0, 0, 0, 0, 0, 0, 0, 1, 4, 6, 5, 6
RR: 11, 6, 2, 1, 11, 3, 0, 0, 0, 0, 0, 0, 0, 1, 2, 0, 0, 1, 2
Alistipes_finegoldii_56071->self AENZ01000023|47255 (63)
AR: 2, 1, 0, 0, 1, 0, 0, 0, 0, 0, 0, 0, 0, 0, 1, 7, 4, 6, 6
RA: 11, 6, 0, 1, 8, 5, 0, 0, 0, 0, 0, 0, 0, 0, 0, 0, 0, 1, 3
Alistipes_finegoldii_56071->self AENZ01000023|47228 (61)
AR: 2, 1, 0, 0, 0, 0, 0, 0, 0, 0, 0, 0, 0, 0, 1, 9, 6, 7, 6
RA: 7, 4, 1, 0, 8, 4, 0, 0, 0, 0, 0, 0, 0, 0, 0, 0, 0, 1, 4
Alistipes_finegoldii_56071->self AENZ01000023|47969 (55)
AR: 2, 1, 0, 0, 0, 0, 1, 0, 0, 0, 0, 0, 0, 0, 1, 3, 2, 5, 6
RA: 10, 4, 2, 1, 11, 2, 0, 0, 0, 0, 0, 0, 0, 0, 1, 0, 0, 1, 2
Alistipes_finegoldii_56071->self AENZ01000023|48103 (37)
AA: 0, 0, 0, 0, 0, 0, 0, 0, 0, 0, 0, 0, 0, 0, 0, 2, 2, 3, 5
RR: 10, 1, 0, 1, 10, 0, 0, 0, 0, 0, 0, 0, 0, 0, 1, 0, 1, 0, 1
Alistipes_finegoldii_56071->self AENZ01000023|48343 (37)
AR: 0, 0, 0, 0, 0, 0, 0, 0, 0, 0, 0, 0, 0, 0, 0, 1, 4, 3, 5
RA: 5, 5, 0, 1, 7, 2, 0, 0, 0, 0, 0, 0, 0, 0, 1, 0, 0, 0, 3
Alistipes_finegoldii_56071->self AENZ01000023|48065 (36)
AA: 0, 0, 0, 0, 0, 0, 0, 0, 0, 0, 0, 0, 0, 0, 0, 0, 2, 4, 5
RR: 10, 2, 0, 1, 8, 1, 0, 0, 0, 0, 0, 0, 0, 0, 1, 0, 1, 0, 1
Alistipes_finegoldii_56071->self AENZ01000023|48099 (35)
AA: 0, 0, 0, 0, 0, 0, 0, 0, 0, 0, 0, 0, 0, 0, 0, 1, 2, 3, 5
RR: 10, 1, 0, 1, 8, 0, 0, 0, 0, 0, 0, 0, 0, 0, 1, 0, 1, 0, 2
Alistipes_finegoldii_56071->self AENZ01000023|48037 (34)
AR: 1, 0, 0, 0, 0, 0, 1, 0, 0, 0, 0, 0, 0, 0, 0, 1, 2, 5, 4
RA: 8, 2, 0, 0, 7, 1, 0, 0, 0, 0, 0, 0, 0, 0, 1, 0, 0, 0, 1
Alistipes_finegoldii_56071->self AENZ01000023|48279 (32)
AR: 1, 1, 0, 0, 0, 0, 0, 0, 0, 0, 0, 0, 0, 0, 1, 0, 1, 3, 4
RA: 5, 5, 0, 2, 5, 2, 0, 0, 0, 0, 0, 0, 0, 0, 2, 0, 0, 0, 0
Alistipes_finegoldii_56071->self AENZ01000023|48026 (31)
AR: 1, 0, 0, 0, 0, 0, 1, 0, 0, 0, 0, 0, 0, 0, 0, 2, 2, 4, 4
RA: 8, 1, 0, 0, 7, 1, 0, 0, 0, 0, 0, 0, 0, 0, 0, 0, 0, 0, 0
Alistipes_finegoldii_56071->self AENZ01000023|48792 (30)
AA: 0, 1, 0, 0, 0, 0, 0, 0, 0, 0, 0, 0, 0, 0, 1, 2, 0, 6, 3
RR: 6, 2, 0, 1, 3, 1, 0, 0, 0, 0, 0, 0, 0, 0, 0, 0, 1, 0, 3
Alistipes_finegoldii_56071->self AENZ01000023|48789 (29)
AR: 0, 1, 0, 0, 0, 0, 0, 0, 0, 0, 0, 0, 0, 0, 1, 2, 0, 6, 4
RA: 6, 2, 0, 0, 3, 1, 0, 0, 0, 0, 0, 0, 0, 0, 0, 0, 1, 0, 2
Alistipes_finegoldii_56071->self AENZ01000023|49326 (27)
AA: 0, 1, 0, 0, 0, 0, 0, 0, 0, 0, 0, 0, 0, 0, 1, 5, 3, 3, 1
RR: 4, 0, 0, 0, 6, 0, 1, 0, 0, 0, 0, 0, 0, 0, 0, 0, 0, 0, 2
Alistipes_finegoldii_56071->self AENZ01000023|48220 (25)
AA: 1, 1, 0, 0, 0, 0, 0, 0, 0, 0, 0, 0, 0, 0, 1, 0, 3, 2, 1
RR: 4, 4, 0, 1, 4, 1, 0, 1, 0, 0, 0, 0, 0, 0, 1, 0, 0, 0, 0
Alistipes_finegoldii_56071->self AENZ01000023|48903 (24)
AA: 0, 1, 0, 0, 0, 0, 0, 0, 0, 0, 0, 0, 0, 0, 1, 1, 1, 3, 4
RR: 8, 0, 0, 0, 2, 0, 1, 0, 0, 0, 0, 0, 0, 0, 0, 0, 0, 0, 2
Alistipes_finegoldii_56071->self AENZ01000023|49464 (21)
AA: 0, 1, 0, 0, 0, 0, 0, 0, 0, 0, 0, 0, 0, 0, 1, 3, 0, 1, 3
RR: 3, 2, 0, 1, 2, 1, 0, 0, 0, 0, 0, 0, 0, 0, 0, 0, 0, 0, 3
Alistipes_finegoldii_56071->self AENZ01000023|48834 (20)
AA: 0, 1, 0, 0, 0, 0, 0, 0, 0, 0, 0, 0, 0, 0, 1, 0, 1, 3, 3
RR: 3, 2, 0, 1, 2, 1, 0, 0, 0, 0, 0, 0, 0, 0, 0, 0, 1, 0, 1
Alistipes_finegoldii_56071->self AENZ01000023|49032 (20)
AA: 0, 0, 0, 0, 0, 0, 0, 0, 0, 0, 0, 0, 0, 0, 0, 2, 2, 3, 2
RR: 4, 1, 0, 1, 4, 0, 0, 0, 0, 0, 0, 0, 0, 0, 0, 0, 1, 0, 0
Alistipes_finegoldii_56071->self AENZ01000023|48855 (18)
AA: 0, 1, 0, 0, 0, 0, 0, 0, 0, 0, 0, 0, 0, 0, 1, 1, 2, 2, 3
RR: 4, 0, 0, 1, 1, 0, 0, 0, 0, 0, 0, 0, 0, 0, 0, 0, 0, 0, 2
Alistipes_finegoldii_56071->self AENZ01000023|50184 (18)
AR: 0, 1, 0, 0, 0, 0, 0, 0, 0, 0, 0, 0, 0, 0, 1, 1, 0, 4, 0
RA: 1, 3, 0, 0, 2, 2, 0, 0, 0, 0, 0, 0, 0, 0, 0, 0, 0, 0, 3
Alistipes_finegoldii_56071->self AENZ01000023|49193 (17)
AR: 0, 1, 0, 0, 0, 0, 0, 0, 0, 0, 0, 0, 0, 0, 1, 1, 1, 2, 3
RA: 2, 0, 0, 0, 5, 0, 0, 0, 0, 0, 0, 0, 0, 0, 0, 0, 0, 0, 1
Alistipes_finegoldii_56071->self AENZ01000023|50655 (17)
AR: 0, 2, 0, 0, 0, 0, 0, 0, 0, 0, 0, 0, 0, 0, 2, 0, 0, 2, 0
RA: 2, 1, 0, 0, 4, 1, 1, 0, 0, 0, 0, 0, 0, 0, 0, 1, 0, 0, 1
Alistipes_finegoldii_56071->self AENZ01000023|49083 (14)
AA: 0, 0, 0, 0, 0, 0, 0, 0, 0, 0, 0, 0, 0, 0, 0, 0, 2, 3, 1
RR: 4, 1, 0, 1, 1, 0, 0, 0, 0, 0, 0, 0, 0, 0, 0, 0, 0, 0, 1
Alistipes_finegoldii_56071->self AENZ01000023|50028 (14)
AR: 0, 1, 0, 0, 0, 0, 0, 0, 0, 0, 0, 0, 0, 0, 1, 3, 1, 2, 1
RA: 2, 1, 0, 0, 1, 0, 0, 0, 0, 0, 0, 0, 0, 0, 0, 0, 0, 0, 1
-


Focal feature: Alistipes_finegoldii_56071, AENZ01000023|47639
Total barcodes:
A: 17, 31, 2, 3, 17, 21, 4, 3, 0, 0, 0, 0, 0, 0, 4, 3, 0, 4, 7
R: 5, 14, 0, 0, 2, 2, 3, 0, 0, 1, 0, 0, 0, 0, 12, 30, 29, 50, 24
Alistipes_finegoldii_56071->self 908612.3.peg.877 (288)
A: 17, 31, 2, 3, 17, 21, 4, 3, 0, 0, 0, 0, 0, 0, 4, 3, 0, 4, 7
R: 5, 14, 0, 0, 2, 2, 3, 0, 0, 1, 0, 0, 0, 0, 12, 30, 29, 50, 24
Alistipes_finegoldii_56071->self AENZ01000023|47570 (129)
AR: 10, 15, 1, 1, 12, 10, 1, 1, 0, 0, 0, 0, 0, 0, 1, 0, 0, 1, 4
RA: 3, 4, 0, 0, 1, 0, 2, 0, 0, 0, 0, 0, 0, 0, 4, 14, 15, 17, 10
RR: 0, 1, 0, 0, 0, 0, 0, 0, 0, 0, 0, 0, 0, 0, 1, 0, 0, 0, 0
Alistipes_finegoldii_56071->self AENZ01000023|47956 (66)
AR: 6, 5, 2, 1, 11, 3, 2, 0, 0, 0, 0, 0, 0, 0, 2, 1, 0, 1, 3
RA: 3, 1, 0, 0, 0, 0, 1, 0, 0, 0, 0, 0, 0, 0, 1, 2, 9, 6, 6
Alistipes_finegoldii_56071->self AENZ01000023|47298 (64)
AA: 3, 9, 0, 0, 6, 6, 0, 0, 0, 0, 0, 0, 0, 0, 1, 0, 0, 0, 4
RR: 3, 2, 0, 0, 1, 1, 0, 0, 0, 0, 0, 0, 0, 0, 1, 8, 2, 11, 6
Alistipes_finegoldii_56071->self AENZ01000023|47969 (61)
AA: 6, 4, 2, 1, 11, 2, 2, 0, 0, 0, 0, 0, 0, 0, 2, 1, 0, 1, 3
RR: 3, 1, 0, 0, 0, 0, 1, 0, 0, 0, 0, 0, 0, 0, 1, 1, 4, 7, 8
Alistipes_finegoldii_56071->self AENZ01000023|47255 (54)
AA: 3, 8, 0, 0, 7, 5, 1, 0, 0, 0, 0, 0, 0, 0, 2, 0, 0, 0, 3
RR: 1, 1, 0, 0, 1, 0, 1, 0, 0, 0, 0, 0, 0, 0, 1, 6, 2, 7, 5
Alistipes_finegoldii_56071->self AENZ01000023|47228 (44)
AA: 2, 3, 0, 0, 6, 3, 1, 0, 0, 0, 0, 0, 0, 0, 0, 0, 0, 0, 3
RR: 1, 1, 0, 0, 0, 0, 1, 0, 0, 0, 0, 0, 0, 0, 1, 6, 5, 7, 4
Alistipes_finegoldii_56071->self AENZ01000023|47486 (44)
AR: 2, 4, 0, 1, 2, 1, 1, 0, 0, 0, 0, 0, 0, 0, 1, 1, 0, 1, 3
RA: 0, 3, 0, 0, 1, 1, 0, 0, 0, 0, 0, 0, 0, 0, 2, 0, 6, 6, 6
RR: 0, 1, 0, 0, 0, 0, 0, 0, 0, 0, 0, 0, 0, 0, 1, 0, 0, 0, 0
Alistipes_finegoldii_56071->self AENZ01000023|48065 (42)
AR: 5, 5, 0, 0, 6, 3, 0, 0, 0, 0, 0, 0, 0, 0, 2, 0, 0, 0, 1
RA: 0, 1, 0, 0, 0, 0, 0, 0, 0, 0, 0, 0, 0, 0, 1, 1, 2, 6, 8
RR: 0, 0, 0, 0, 0, 0, 0, 0, 0, 0, 0, 0, 0, 0, 0, 0, 0, 0, 1
Alistipes_finegoldii_56071->self AENZ01000023|47498 (40)
AR: 4, 4, 0, 1, 1, 0, 2, 0, 0, 0, 0, 0, 0, 0, 1, 1, 0, 1, 3
RA: 0, 1, 0, 0, 0, 1, 0, 0, 0, 0, 0, 0, 0, 0, 0, 0, 5, 7, 6
RR: 0, 1, 0, 0, 0, 0, 0, 0, 0, 0, 0, 0, 0, 0, 1, 0, 0, 0, 0
Alistipes_finegoldii_56071->self AENZ01000023|48037 (40)
AA: 3, 4, 0, 0, 5, 2, 1, 0, 0, 0, 0, 0, 0, 0, 2, 0, 0, 0, 1
RR: 1, 0, 0, 0, 0, 0, 1, 0, 0, 0, 0, 0, 0, 0, 0, 1, 3, 8, 8
Alistipes_finegoldii_56071->self AENZ01000023|47519 (37)
AR: 6, 3, 0, 1, 2, 0, 0, 0, 0, 0, 0, 0, 0, 0, 0, 1, 0, 0, 3
RA: 0, 1, 0, 0, 1, 0, 0, 0, 0, 0, 0, 0, 0, 0, 1, 0, 3, 5, 8
RR: 0, 1, 0, 0, 0, 0, 0, 0, 0, 0, 0, 0, 0, 0, 1, 0, 0, 0, 0
Alistipes_finegoldii_56071->self AENZ01000023|48026 (36)
AA: 3, 4, 0, 0, 5, 2, 1, 0, 0, 0, 0, 0, 0, 0, 2, 0, 0, 0, 0
RR: 1, 0, 0, 0, 0, 0, 1, 0, 0, 0, 0, 0, 0, 0, 0, 1, 2, 6, 8
Alistipes_finegoldii_56071->self AENZ01000023|48099 (34)
AR: 6, 2, 0, 0, 7, 1, 0, 0, 0, 0, 0, 0, 0, 0, 1, 0, 0, 0, 2
RA: 0, 1, 0, 0, 0, 0, 0, 0, 0, 0, 0, 0, 0, 0, 1, 0, 2, 6, 5
Alistipes_finegoldii_56071->self AENZ01000023|48103 (34)
AR: 5, 3, 0, 0, 7, 2, 0, 0, 0, 0, 0, 0, 0, 0, 1, 0, 0, 0, 1
RA: 0, 1, 0, 0, 0, 0, 0, 0, 0, 0, 0, 0, 0, 0, 1, 0, 2, 6, 5
Alistipes_finegoldii_56071->self AENZ01000023|48343 (32)
AA: 3, 5, 0, 0, 6, 3, 0, 0, 0, 0, 0, 0, 0, 0, 0, 0, 0, 1, 2
RR: 0, 0, 0, 0, 0, 0, 0, 0, 0, 0, 0, 0, 0, 0, 0, 2, 3, 1, 6
Alistipes_finegoldii_56071->self AENZ01000023|48279 (27)
AA: 3, 4, 0, 1, 4, 3, 0, 0, 0, 0, 0, 0, 0, 0, 0, 0, 0, 2, 0
RR: 0, 2, 0, 0, 0, 0, 0, 0, 0, 0, 0, 0, 0, 0, 2, 0, 2, 1, 3
Alistipes_finegoldii_56071->self AENZ01000023|49326 (27)
AR: 3, 1, 0, 0, 4, 1, 1, 0, 0, 0, 0, 0, 0, 0, 0, 0, 0, 1, 1
RA: 1, 1, 0, 0, 0, 1, 0, 0, 0, 0, 0, 0, 0, 0, 0, 2, 4, 3, 3
Alistipes_finegoldii_56071->self AENZ01000023|48789 (25)
AA: 1, 2, 0, 0, 3, 0, 1, 1, 0, 0, 0, 0, 0, 0, 1, 0, 0, 0, 1
RR: 0, 1, 0, 0, 0, 0, 0, 0, 0, 0, 0, 0, 0, 0, 1, 3, 0, 4, 6
Alistipes_finegoldii_56071->self AENZ01000023|48792 (25)
AR: 1, 2, 0, 0, 3, 0, 1, 1, 0, 0, 0, 0, 0, 0, 1, 0, 0, 0, 2
RA: 0, 1, 0, 0, 0, 0, 0, 0, 0, 0, 0, 0, 0, 0, 1, 3, 0, 4, 5
Alistipes_finegoldii_56071->self AENZ01000023|48220 (22)
AR: 2, 4, 0, 1, 2, 2, 0, 1, 0, 0, 0, 0, 0, 0, 0, 0, 0, 1, 0
RA: 0, 2, 0, 0, 0, 0, 0, 0, 0, 0, 0, 0, 0, 0, 2, 0, 2, 1, 2
Alistipes_finegoldii_56071->self AENZ01000023|49464 (20)
AR: 0, 3, 0, 0, 2, 1, 0, 0, 0, 0, 0, 0, 0, 0, 1, 0, 0, 0, 2
RA: 0, 0, 0, 0, 0, 0, 0, 0, 0, 0, 0, 0, 0, 0, 0, 4, 1, 2, 4
Alistipes_finegoldii_56071->self AENZ01000023|48834 (19)
AR: 1, 2, 0, 0, 3, 0, 1, 0, 0, 0, 0, 0, 0, 0, 1, 0, 0, 0, 0
RA: 0, 0, 0, 0, 0, 0, 0, 0, 0, 0, 0, 0, 0, 0, 0, 2, 1, 2, 6
Alistipes_finegoldii_56071->self AENZ01000023|49193 (19)
AA: 1, 2, 0, 0, 3, 1, 0, 0, 0, 0, 0, 0, 0, 0, 1, 0, 0, 0, 1
RR: 0, 1, 0, 0, 0, 1, 0, 0, 0, 0, 0, 0, 0, 0, 0, 2, 2, 2, 2
Alistipes_finegoldii_56071->self AENZ01000023|48855 (18)
AR: 2, 1, 0, 0, 2, 0, 1, 0, 0, 0, 0, 0, 0, 0, 1, 0, 0, 0, 1
RA: 0, 0, 0, 0, 0, 0, 0, 0, 0, 0, 0, 0, 0, 0, 0, 2, 2, 2, 4
Alistipes_finegoldii_56071->self AENZ01000023|49032 (18)
AR: 2, 2, 0, 0, 5, 0, 0, 0, 0, 0, 0, 0, 0, 0, 1, 0, 0, 0, 0
RA: 1, 0, 0, 0, 0, 0, 0, 0, 0, 0, 0, 0, 0, 0, 0, 2, 2, 2, 1
Alistipes_finegoldii_56071->self AENZ01000023|48903 (17)
AR: 2, 1, 0, 0, 2, 0, 1, 0, 0, 0, 0, 0, 0, 0, 1, 0, 0, 0, 1
RA: 0, 0, 0, 0, 0, 0, 0, 0, 0, 0, 0, 0, 0, 0, 0, 0, 2, 3, 4
Alistipes_finegoldii_56071->self AENZ01000023|50184 (16)
AA: 2, 2, 0, 0, 2, 2, 1, 0, 0, 0, 0, 0, 0, 0, 0, 0, 0, 0, 1
RR: 0, 0, 0, 0, 0, 0, 0, 0, 0, 0, 0, 0, 0, 0, 0, 1, 0, 2, 3
Alistipes_finegoldii_56071->self AENZ01000023|49083 (13)
AR: 1, 1, 0, 0, 3, 0, 0, 0, 0, 0, 0, 0, 0, 0, 0, 0, 0, 0, 0
RA: 1, 0, 0, 0, 0, 0, 0, 0, 0, 0, 0, 0, 0, 0, 0, 0, 2, 2, 3
Alistipes_finegoldii_56071->self AENZ01000023|50655 (13)
AA: 0, 1, 0, 0, 3, 0, 1, 0, 0, 0, 0, 0, 0, 0, 1, 0, 0, 1, 0
RR: 1, 1, 0, 0, 0, 0, 0, 0, 0, 0, 0, 0, 0, 0, 1, 0, 0, 3, 0
Alistipes_finegoldii_56071->self AENZ01000023|50028 (10)
AA: 0, 1, 0, 0, 0, 0, 1, 0, 0, 0, 0, 0, 0, 0, 0, 0, 0, 0, 1
RR: 0, 1, 0, 0, 0, 0, 0, 0, 0, 0, 0, 0, 0, 0, 1, 2, 2, 0, 1
-


Focal feature: Alistipes_finegoldii_56071, AENZ01000023|47956
Total barcodes:
A: 6, 11, 0, 0, 1, 1, 2, 1, 0, 0, 0, 0, 1, 1, 9, 37, 24, 44, 20
R: 40, 30, 4, 4, 29, 20, 5, 6, 0, 0, 0, 0, 1, 1, 6, 3, 2, 4, 9
Alistipes_finegoldii_56071->self AENZ01000023|47969 (273)
AR: 6, 11, 0, 0, 1, 1, 2, 1, 0, 0, 0, 0, 1, 1, 9, 31, 17, 36, 19
RA: 34, 24, 4, 4, 26, 15, 4, 5, 0, 0, 0, 0, 1, 0, 5, 2, 2, 3, 8
Alistipes_finegoldii_56071->self 908612.3.peg.877 (270)
A: 5, 8, 0, 0, 1, 0, 2, 0, 0, 0, 0, 0, 0, 1, 8, 30, 22, 34, 17
R: 37, 26, 4, 4, 27, 18, 3, 2, 0, 0, 0, 0, 1, 1, 5, 3, 2, 3, 6
Alistipes_finegoldii_56071->self AENZ01000023|48279 (93)
AR: 0, 2, 0, 0, 0, 0, 1, 0, 0, 0, 0, 0, 0, 0, 2, 10, 4, 10, 6
RA: 14, 11, 0, 2, 14, 10, 0, 1, 0, 0, 0, 0, 0, 0, 1, 2, 0, 1, 2
Alistipes_finegoldii_56071->self AENZ01000023|48026 (86)
AR: 2, 3, 0, 0, 0, 0, 2, 0, 0, 0, 0, 0, 0, 0, 2, 9, 3, 11, 10
RA: 10, 8, 1, 0, 11, 4, 2, 3, 0, 0, 0, 0, 0, 0, 2, 0, 1, 1, 1
Alistipes_finegoldii_56071->self AENZ01000023|48037 (84)
AR: 3, 3, 0, 0, 0, 0, 2, 0, 0, 0, 0, 0, 0, 0, 2, 7, 4, 9, 9
RA: 9, 8, 1, 1, 10, 4, 1, 4, 0, 0, 0, 0, 0, 0, 2, 0, 1, 2, 2
Alistipes_finegoldii_56071->self AENZ01000023|48220 (84)
AA: 1, 2, 0, 0, 0, 1, 1, 0, 0, 0, 0, 0, 0, 0, 1, 10, 3, 4, 5
RR: 14, 12, 0, 2, 12, 9, 1, 0, 0, 0, 0, 0, 0, 0, 2, 1, 0, 1, 2
Alistipes_finegoldii_56071->self AENZ01000023|47570 (66)
AA: 2, 1, 0, 0, 0, 0, 1, 0, 0, 0, 0, 0, 0, 0, 1, 4, 6, 5, 6
RR: 11, 6, 2, 1, 11, 3, 0, 0, 0, 0, 0, 0, 0, 1, 2, 0, 0, 1, 2
Alistipes_finegoldii_56071->self AENZ01000023|47639 (66)
AR: 3, 1, 0, 0, 0, 0, 1, 0, 0, 0, 0, 0, 0, 0, 1, 2, 9, 6, 6
RA: 6, 5, 2, 1, 11, 3, 2, 0, 0, 0, 0, 0, 0, 0, 2, 1, 0, 1, 3
Alistipes_finegoldii_56071->self AENZ01000023|48103 (63)
AA: 1, 4, 0, 0, 0, 0, 1, 0, 0, 0, 0, 0, 0, 0, 4, 3, 4, 6, 8
RR: 9, 4, 0, 2, 9, 4, 1, 0, 0, 0, 0, 0, 0, 0, 0, 0, 0, 1, 2
Alistipes_finegoldii_56071->self AENZ01000023|48099 (61)
AA: 1, 4, 0, 0, 0, 0, 1, 0, 0, 0, 0, 0, 0, 0, 4, 2, 3, 6, 8
RR: 9, 3, 0, 2, 10, 3, 1, 0, 0, 0, 0, 0, 0, 0, 0, 0, 0, 1, 3
Alistipes_finegoldii_56071->self AENZ01000023|48343 (61)
AR: 1, 1, 0, 0, 1, 0, 1, 0, 0, 0, 0, 0, 0, 0, 1, 5, 4, 10, 5
RA: 8, 6, 0, 2, 11, 3, 0, 0, 0, 0, 0, 0, 0, 0, 0, 0, 0, 0, 2
Alistipes_finegoldii_56071->self AENZ01000023|48065 (54)
AA: 1, 0, 0, 0, 0, 0, 1, 0, 0, 0, 0, 0, 0, 0, 0, 3, 1, 6, 6
RR: 9, 5, 1, 2, 10, 4, 0, 1, 0, 0, 0, 0, 0, 0, 1, 0, 0, 1, 2
Alistipes_finegoldii_56071->self AENZ01000023|47519 (38)
AA: 1, 0, 0, 0, 0, 0, 0, 0, 0, 0, 0, 0, 0, 0, 0, 5, 2, 2, 3
RR: 9, 3, 1, 0, 7, 1, 0, 0, 0, 0, 0, 0, 0, 1, 1, 0, 0, 1, 1
Alistipes_finegoldii_56071->self AENZ01000023|47498 (36)
AA: 1, 0, 0, 0, 0, 0, 0, 0, 0, 0, 0, 0, 0, 1, 0, 4, 2, 2, 1
RR: 8, 3, 1, 0, 6, 1, 0, 0, 0, 0, 0, 0, 0, 1, 1, 0, 0, 1, 3
Alistipes_finegoldii_56071->self AENZ01000023|47228 (33)
AR: 1, 2, 0, 0, 0, 0, 0, 0, 0, 0, 0, 0, 0, 0, 2, 2, 3, 5, 4
RA: 4, 0, 0, 0, 8, 0, 1, 0, 0, 0, 0, 0, 0, 0, 0, 0, 0, 0, 1
Alistipes_finegoldii_56071->self AENZ01000023|47298 (33)
AR: 2, 1, 0, 0, 0, 0, 0, 0, 0, 0, 0, 0, 0, 0, 1, 1, 2, 4, 5
RA: 10, 0, 0, 1, 4, 0, 0, 0, 0, 0, 0, 0, 0, 0, 0, 0, 0, 0, 2
Alistipes_finegoldii_56071->self AENZ01000023|48792 (33)
AA: 0, 1, 0, 0, 0, 0, 1, 0, 0, 0, 0, 0, 0, 0, 1, 1, 3, 2, 6
RR: 6, 2, 0, 0, 5, 1, 1, 0, 0, 0, 0, 0, 0, 0, 1, 0, 0, 0, 2
Alistipes_finegoldii_56071->self AENZ01000023|47255 (32)
AR: 1, 1, 0, 0, 0, 0, 0, 0, 0, 0, 0, 0, 0, 0, 1, 3, 3, 4, 3
RA: 6, 0, 0, 0, 7, 0, 1, 0, 0, 0, 0, 0, 0, 0, 0, 0, 0, 0, 2
Alistipes_finegoldii_56071->self AENZ01000023|49032 (32)
AA: 1, 1, 0, 0, 0, 0, 0, 0, 0, 0, 0, 0, 0, 0, 1, 1, 2, 4, 4
RR: 5, 3, 0, 0, 7, 2, 0, 0, 0, 0, 0, 0, 0, 0, 1, 0, 0, 0, 0
Alistipes_finegoldii_56071->self AENZ01000023|47486 (31)
AA: 1, 0, 0, 0, 0, 0, 0, 0, 0, 0, 0, 0, 0, 1, 0, 4, 3, 1, 1
RR: 7, 2, 1, 0, 5, 0, 0, 0, 0, 0, 0, 0, 0, 1, 1, 0, 0, 0, 3
Alistipes_finegoldii_56071->self AENZ01000023|48789 (31)
AR: 0, 1, 0, 0, 0, 0, 1, 0, 0, 0, 0, 0, 0, 0, 1, 2, 2, 2, 6
RA: 6, 1, 0, 0, 5, 1, 1, 0, 0, 0, 0, 0, 0, 0, 0, 0, 0, 0, 2
Alistipes_finegoldii_56071->self AENZ01000023|49326 (30)
AA: 1, 1, 0, 0, 0, 0, 1, 0, 0, 0, 0, 0, 0, 1, 1, 2, 4, 2, 3
RR: 2, 1, 0, 0, 6, 1, 1, 0, 0, 0, 0, 0, 0, 0, 0, 0, 0, 2, 1
Alistipes_finegoldii_56071->self AENZ01000023|48834 (28)
AA: 0, 0, 0, 0, 0, 0, 0, 0, 0, 0, 0, 0, 0, 0, 0, 0, 2, 3, 6
RR: 5, 1, 0, 1, 7, 0, 1, 0, 0, 0, 0, 0, 0, 0, 1, 0, 0, 0, 1
Alistipes_finegoldii_56071->self AENZ01000023|49464 (27)
AA: 0, 0, 0, 0, 0, 0, 0, 0, 0, 0, 0, 0, 0, 1, 0, 3, 1, 1, 4
RR: 5, 3, 0, 0, 3, 2, 0, 0, 0, 0, 0, 0, 0, 0, 1, 0, 0, 1, 2
Alistipes_finegoldii_56071->self AENZ01000023|48855 (25)
AA: 0, 0, 0, 0, 0, 0, 0, 0, 0, 0, 0, 0, 0, 0, 0, 0, 2, 3, 4
RR: 5, 1, 0, 1, 6, 1, 1, 0, 0, 0, 0, 0, 0, 0, 0, 0, 0, 0, 1
Alistipes_finegoldii_56071->self AENZ01000023|49083 (24)
AA: 1, 2, 0, 0, 0, 0, 0, 0, 0, 0, 0, 0, 0, 0, 2, 4, 2, 1, 3
RR: 4, 1, 0, 0, 3, 1, 0, 0, 0, 0, 0, 0, 0, 0, 0, 0, 0, 0, 0
Alistipes_finegoldii_56071->self AENZ01000023|50184 (21)
AR: 0, 0, 0, 0, 0, 0, 0, 0, 0, 0, 0, 0, 0, 0, 0, 0, 1, 2, 4
RA: 1, 4, 0, 0, 4, 2, 1, 0, 0, 0, 0, 0, 0, 0, 0, 0, 0, 0, 2
Alistipes_finegoldii_56071->self AENZ01000023|49193 (19)
AR: 0, 0, 0, 0, 0, 0, 0, 0, 0, 0, 0, 0, 0, 0, 0, 1, 1, 2, 4
RA: 3, 1, 0, 0, 5, 0, 0, 0, 0, 0, 0, 0, 0, 0, 1, 0, 0, 0, 1
Alistipes_finegoldii_56071->self AENZ01000023|50655 (19)
AR: 1, 1, 0, 0, 0, 0, 0, 0, 0, 0, 0, 0, 0, 0, 1, 1, 2, 3, 1
RA: 2, 2, 0, 0, 2, 1, 0, 0, 0, 0, 0, 0, 0, 0, 1, 0, 0, 0, 1
Alistipes_finegoldii_56071->self AENZ01000023|48903 (17)
AA: 0, 0, 0, 0, 0, 0, 0, 0, 0, 0, 0, 0, 0, 0, 0, 0, 0, 1, 5
RR: 5, 0, 0, 0, 6, 0, 0, 0, 0, 0, 0, 0, 0, 0, 0, 0, 0, 0, 0
Alistipes_finegoldii_56071->self AENZ01000023|50028 (8)
AR: 0, 0, 0, 0, 0, 0, 0, 0, 0, 0, 0, 0, 0, 0, 0, 0, 4, 1, 1
RA: 0, 0, 0, 0, 0, 0, 1, 0, 0, 0, 0, 0, 0, 0, 0, 0, 0, 0, 1
-


Focal feature: Alistipes_finegoldii_56071, AENZ01000023|47969
Total barcodes:
A: 37, 29, 4, 4, 28, 20, 6, 7, 0, 0, 0, 0, 1, 0, 5, 2, 2, 4, 9
R: 7, 12, 0, 0, 1, 1, 2, 1, 0, 1, 0, 0, 1, 1, 10, 35, 20, 44, 23
Alistipes_finegoldii_56071->self AENZ01000023|47956 (273)
AR: 34, 24, 4, 4, 26, 15, 4, 5, 0, 0, 0, 0, 1, 0, 5, 2, 2, 3, 8
RA: 6, 11, 0, 0, 1, 1, 2, 1, 0, 0, 0, 0, 1, 1, 9, 31, 17, 36, 19
Alistipes_finegoldii_56071->self 908612.3.peg.877 (251)
A: 33, 23, 4, 4, 26, 16, 3, 2, 0, 0, 0, 0, 1, 0, 4, 2, 2, 2, 6
R: 5, 8, 0, 0, 1, 0, 2, 0, 0, 1, 0, 0, 0, 1, 8, 27, 17, 34, 19
Alistipes_finegoldii_56071->self AENZ01000023|48026 (116)
AA: 13, 11, 1, 0, 12, 7, 3, 4, 0, 0, 0, 0, 0, 0, 2, 0, 1, 2, 2
RR: 2, 4, 0, 0, 0, 0, 2, 0, 0, 0, 0, 0, 0, 0, 3, 11, 6, 16, 14
Alistipes_finegoldii_56071->self AENZ01000023|48037 (112)
AA: 12, 11, 1, 1, 11, 7, 2, 5, 0, 0, 0, 0, 0, 0, 2, 0, 1, 2, 3
RR: 3, 4, 0, 0, 0, 0, 2, 0, 0, 0, 0, 0, 0, 0, 3, 9, 6, 14, 13
Alistipes_finegoldii_56071->self AENZ01000023|48279 (97)
AA: 14, 12, 0, 2, 13, 12, 0, 1, 0, 0, 0, 0, 0, 0, 0, 1, 0, 2, 2
RR: 1, 3, 0, 0, 0, 0, 1, 0, 0, 0, 0, 0, 0, 0, 3, 10, 4, 9, 7
Alistipes_finegoldii_56071->self AENZ01000023|48220 (81)
AR: 13, 11, 0, 2, 11, 9, 0, 0, 0, 0, 0, 0, 0, 0, 1, 1, 0, 1, 2
RA: 1, 2, 0, 0, 0, 1, 1, 0, 0, 0, 0, 0, 0, 0, 1, 10, 3, 6, 5
Alistipes_finegoldii_56071->self AENZ01000023|48065 (78)
AR: 11, 7, 1, 2, 11, 6, 1, 2, 0, 0, 0, 0, 0, 0, 1, 0, 0, 1, 3
RA: 1, 1, 0, 0, 0, 0, 1, 0, 0, 0, 0, 0, 0, 0, 1, 4, 3, 11, 9
RR: 0, 0, 0, 0, 0, 0, 0, 0, 0, 0, 0, 0, 0, 0, 0, 0, 0, 0, 1
Alistipes_finegoldii_56071->self AENZ01000023|48103 (70)
AR: 10, 5, 0, 2, 8, 5, 2, 1, 0, 0, 0, 0, 0, 0, 0, 0, 0, 0, 2
RA: 1, 4, 0, 0, 0, 0, 1, 0, 0, 1, 0, 0, 0, 0, 4, 2, 5, 7, 10
Alistipes_finegoldii_56071->self AENZ01000023|48343 (69)
AA: 9, 8, 0, 2, 10, 5, 0, 0, 0, 0, 0, 0, 0, 0, 0, 0, 0, 1, 2
RR: 1, 2, 0, 0, 1, 0, 1, 0, 0, 0, 0, 0, 0, 0, 2, 5, 4, 10, 6
Alistipes_finegoldii_56071->self AENZ01000023|48099 (65)
AR: 10, 3, 0, 2, 9, 3, 1, 1, 0, 0, 0, 0, 0, 0, 0, 0, 0, 0, 3
RA: 1, 4, 0, 0, 0, 0, 1, 0, 0, 1, 0, 0, 0, 0, 4, 1, 4, 7, 10
Alistipes_finegoldii_56071->self AENZ01000023|47639 (61)
AA: 6, 4, 2, 1, 11, 2, 2, 0, 0, 0, 0, 0, 0, 0, 2, 1, 0, 1, 3
RR: 3, 1, 0, 0, 0, 0, 1, 0, 0, 0, 0, 0, 0, 0, 1, 1, 4, 7, 8
Alistipes_finegoldii_56071->self AENZ01000023|47570 (55)
AR: 10, 4, 2, 1, 11, 2, 0, 0, 0, 0, 0, 0, 0, 0, 1, 0, 0, 1, 2
RA: 2, 1, 0, 0, 0, 0, 1, 0, 0, 0, 0, 0, 0, 0, 1, 3, 2, 5, 6
Alistipes_finegoldii_56071->self AENZ01000023|47228 (33)
AA: 4, 0, 0, 0, 8, 0, 1, 0, 0, 0, 0, 0, 0, 0, 0, 0, 0, 0, 2
RR: 1, 2, 0, 0, 0, 0, 0, 0, 0, 0, 0, 0, 0, 0, 2, 2, 1, 5, 5
Alistipes_finegoldii_56071->self AENZ01000023|49032 (33)
AR: 3, 3, 0, 0, 8, 2, 1, 0, 0, 0, 0, 0, 0, 0, 1, 0, 0, 0, 0
RA: 2, 1, 0, 0, 0, 0, 0, 0, 0, 0, 0, 0, 0, 0, 1, 2, 2, 3, 4
Alistipes_finegoldii_56071->self AENZ01000023|48792 (31)
AR: 3, 2, 0, 0, 4, 1, 2, 0, 0, 0, 0, 0, 0, 0, 1, 0, 0, 0, 2
RA: 0, 1, 0, 0, 0, 0, 1, 0, 0, 0, 0, 0, 0, 0, 1, 1, 4, 1, 7
Alistipes_finegoldii_56071->self AENZ01000023|49464 (31)
AR: 5, 4, 0, 0, 4, 3, 0, 0, 0, 0, 0, 0, 0, 0, 1, 0, 0, 1, 2
RA: 0, 0, 0, 0, 0, 0, 0, 0, 0, 0, 0, 0, 0, 1, 0, 3, 0, 2, 5
Alistipes_finegoldii_56071->self AENZ01000023|47486 (30)
AR: 5, 3, 1, 0, 4, 1, 0, 0, 0, 0, 0, 0, 0, 0, 1, 0, 0, 0, 3
RA: 1, 0, 0, 0, 0, 0, 0, 0, 0, 0, 0, 0, 0, 1, 0, 3, 3, 2, 2
Alistipes_finegoldii_56071->self AENZ01000023|47298 (29)
AA: 8, 0, 0, 1, 4, 0, 0, 0, 0, 0, 0, 0, 0, 0, 0, 0, 0, 0, 2
RR: 2, 1, 0, 0, 0, 0, 0, 0, 0, 0, 0, 0, 0, 0, 1, 0, 1, 4, 5
Alistipes_finegoldii_56071->self AENZ01000023|47498 (29)
AR: 6, 2, 1, 0, 5, 0, 0, 0, 0, 0, 0, 0, 0, 0, 1, 0, 0, 1, 2
RA: 1, 0, 0, 0, 0, 0, 0, 0, 0, 0, 0, 0, 0, 1, 0, 3, 1, 3, 2
Alistipes_finegoldii_56071->self AENZ01000023|47519 (29)
AR: 8, 1, 1, 0, 6, 0, 0, 0, 0, 0, 0, 0, 0, 0, 0, 0, 0, 1, 1
RA: 1, 0, 0, 0, 0, 0, 0, 0, 0, 0, 0, 0, 0, 0, 0, 3, 1, 2, 4
Alistipes_finegoldii_56071->self AENZ01000023|48789 (29)
AA: 3, 1, 0, 0, 4, 1, 2, 0, 0, 0, 0, 0, 0, 0, 0, 0, 0, 0, 2
RR: 0, 1, 0, 0, 0, 0, 1, 0, 0, 0, 0, 0, 0, 0, 1, 2, 3, 1, 7
Alistipes_finegoldii_56071->self AENZ01000023|49326 (29)
AR: 2, 1, 0, 0, 7, 1, 1, 0, 0, 0, 0, 0, 0, 0, 0, 0, 0, 2, 1
RA: 1, 1, 0, 0, 0, 0, 1, 0, 0, 0, 0, 0, 0, 1, 1, 1, 2, 2, 4
Alistipes_finegoldii_56071->self AENZ01000023|47255 (28)
AA: 5, 0, 0, 0, 7, 0, 1, 0, 0, 0, 0, 0, 0, 0, 0, 0, 0, 0, 2
RR: 1, 1, 0, 0, 0, 0, 0, 0, 0, 0, 0, 0, 0, 0, 1, 2, 1, 3, 4
Alistipes_finegoldii_56071->self AENZ01000023|48834 (26)
AR: 3, 1, 0, 1, 6, 0, 2, 0, 0, 0, 0, 0, 0, 0, 1, 0, 0, 0, 1
RA: 0, 0, 0, 0, 0, 0, 0, 0, 0, 0, 0, 0, 0, 0, 0, 0, 2, 2, 7
Alistipes_finegoldii_56071->self AENZ01000023|49083 (26)
AR: 4, 1, 0, 0, 4, 1, 0, 0, 0, 0, 0, 0, 0, 0, 0, 0, 0, 0, 0
RA: 1, 2, 0, 0, 0, 0, 0, 0, 0, 0, 0, 0, 0, 0, 2, 4, 2, 1, 4
Alistipes_finegoldii_56071->self AENZ01000023|50184 (24)
AA: 3, 3, 0, 0, 4, 2, 1, 0, 0, 0, 0, 0, 0, 0, 0, 0, 0, 0, 2
RR: 0, 0, 0, 0, 0, 0, 0, 0, 0, 0, 0, 0, 0, 0, 0, 0, 1, 3, 5
Alistipes_finegoldii_56071->self AENZ01000023|48855 (22)
AR: 3, 1, 0, 1, 5, 1, 1, 0, 0, 0, 0, 0, 0, 0, 0, 0, 0, 0, 1
RA: 0, 0, 0, 0, 0, 0, 0, 0, 0, 0, 0, 0, 0, 0, 0, 0, 2, 2, 5
Alistipes_finegoldii_56071->self AENZ01000023|49193 (22)
AA: 3, 1, 0, 0, 6, 0, 0, 0, 0, 0, 0, 0, 0, 0, 1, 0, 0, 0, 1
RR: 1, 0, 0, 0, 0, 0, 0, 0, 0, 0, 0, 0, 0, 0, 0, 2, 0, 2, 5
Alistipes_finegoldii_56071->self AENZ01000023|50655 (17)
AA: 3, 1, 0, 0, 2, 0, 0, 0, 0, 0, 0, 0, 0, 0, 1, 0, 0, 0, 0
RR: 2, 1, 0, 0, 0, 0, 0, 0, 0, 0, 0, 0, 0, 0, 1, 1, 1, 3, 1
Alistipes_finegoldii_56071->self AENZ01000023|48903 (16)
AR: 4, 0, 0, 0, 6, 0, 0, 0, 0, 0, 0, 0, 0, 0, 0, 0, 0, 0, 0
RA: 0, 0, 0, 0, 0, 0, 0, 0, 0, 0, 0, 0, 0, 0, 0, 0, 1, 1, 4
Alistipes_finegoldii_56071->self AENZ01000023|50028 (8)
AA: 1, 0, 0, 0, 1, 0, 1, 0, 0, 0, 0, 0, 0, 0, 0, 0, 0, 0, 1
RR: 0, 0, 0, 0, 0, 0, 0, 0, 0, 0, 0, 0, 0, 0, 0, 0, 1, 1, 2
-


Focal feature: Alistipes_finegoldii_56071, AENZ01000023|48026
Total barcodes:
A: 23, 26, 5, 0, 19, 17, 5, 9, 0, 0, 0, 0, 0, 1, 5, 1, 2, 8, 6
R: 5, 8, 0, 0, 1, 0, 2, 0, 0, 0, 0, 0, 0, 0, 7, 35, 22, 47, 23
Alistipes_finegoldii_56071->self AENZ01000023|48037 (253)
AA: 21, 26, 5, 0, 18, 17, 4, 7, 0, 0, 0, 0, 0, 1, 5, 1, 2, 8, 5
RR: 4, 8, 0, 0, 0, 0, 2, 0, 0, 0, 0, 0, 0, 0, 7, 31, 19, 40, 22
Alistipes_finegoldii_56071->self AENZ01000023|48065 (207)
AR: 16, 19, 5, 0, 16, 13, 3, 4, 0, 0, 0, 0, 0, 1, 4, 1, 1, 7, 5
RA: 2, 5, 0, 0, 1, 0, 1, 0, 0, 0, 0, 0, 0, 0, 5, 25, 19, 38, 15
RR: 0, 0, 0, 0, 0, 0, 0, 0, 0, 0, 0, 0, 0, 0, 0, 0, 0, 0, 1
Alistipes_finegoldii_56071->self AENZ01000023|48103 (156)
AR: 10, 11, 4, 0, 12, 7, 3, 3, 0, 0, 0, 0, 0, 1, 3, 0, 1, 5, 3
RA: 2, 6, 0, 0, 1, 0, 1, 0, 0, 0, 0, 0, 0, 0, 6, 21, 14, 29, 13
Alistipes_finegoldii_56071->self 908612.3.peg.877 (154)
A: 17, 15, 1, 0, 16, 12, 1, 4, 0, 0, 0, 0, 0, 1, 2, 1, 2, 3, 2
R: 3, 3, 0, 0, 0, 0, 2, 0, 0, 0, 0, 0, 0, 0, 3, 18, 12, 19, 17
Alistipes_finegoldii_56071->self AENZ01000023|48099 (150)
AR: 11, 11, 4, 0, 14, 7, 2, 2, 0, 0, 0, 0, 0, 1, 3, 0, 1, 6, 4
RA: 2, 5, 0, 0, 1, 0, 1, 0, 0, 0, 0, 0, 0, 0, 5, 19, 15, 24, 12
Alistipes_finegoldii_56071->self AENZ01000023|47969 (116)
AA: 13, 11, 1, 0, 12, 7, 3, 4, 0, 0, 0, 0, 0, 0, 2, 0, 1, 2, 2
RR: 2, 4, 0, 0, 0, 0, 2, 0, 0, 0, 0, 0, 0, 0, 3, 11, 6, 16, 14
Alistipes_finegoldii_56071->self AENZ01000023|48279 (90)
AA: 7, 8, 0, 0, 10, 7, 1, 0, 0, 0, 0, 0, 0, 1, 1, 1, 0, 4, 3
RR: 2, 3, 0, 0, 0, 0, 1, 0, 0, 0, 0, 0, 0, 0, 3, 10, 6, 15, 7
Alistipes_finegoldii_56071->self AENZ01000023|48343 (87)
AA: 7, 8, 1, 0, 11, 6, 0, 0, 0, 0, 0, 0, 0, 1, 0, 1, 1, 4, 2
RR: 3, 1, 0, 0, 0, 0, 1, 0, 0, 0, 0, 0, 0, 0, 1, 10, 8, 13, 8
Alistipes_finegoldii_56071->self AENZ01000023|47956 (86)
AR: 10, 8, 1, 0, 11, 4, 2, 3, 0, 0, 0, 0, 0, 0, 2, 0, 1, 1, 1
RA: 2, 3, 0, 0, 0, 0, 2, 0, 0, 0, 0, 0, 0, 0, 2, 9, 3, 11, 10
Alistipes_finegoldii_56071->self AENZ01000023|48220 (61)
AR: 7, 7, 3, 0, 4, 5, 1, 0, 0, 0, 0, 0, 0, 0, 2, 0, 0, 1, 2
RA: 0, 1, 0, 0, 0, 0, 1, 0, 0, 0, 0, 0, 0, 0, 1, 5, 3, 11, 7
Alistipes_finegoldii_56071->self AENZ01000023|47639 (36)
AA: 3, 4, 0, 0, 5, 2, 1, 0, 0, 0, 0, 0, 0, 0, 2, 0, 0, 0, 0
RR: 1, 0, 0, 0, 0, 0, 1, 0, 0, 0, 0, 0, 0, 0, 0, 1, 2, 6, 8
Alistipes_finegoldii_56071->self AENZ01000023|47570 (31)
AR: 8, 1, 0, 0, 7, 1, 0, 0, 0, 0, 0, 0, 0, 0, 0, 0, 0, 0, 0
RA: 1, 0, 0, 0, 0, 0, 1, 0, 0, 0, 0, 0, 0, 0, 0, 2, 2, 4, 4
Alistipes_finegoldii_56071->self AENZ01000023|49464 (26)
AR: 4, 3, 0, 0, 3, 2, 0, 0, 0, 0, 0, 0, 0, 0, 1, 0, 0, 1, 1
RA: 1, 1, 0, 0, 0, 0, 0, 0, 0, 0, 0, 0, 0, 0, 1, 2, 1, 1, 4
Alistipes_finegoldii_56071->self AENZ01000023|47255 (24)
AA: 3, 2, 0, 0, 4, 1, 1, 1, 0, 0, 0, 0, 0, 0, 1, 0, 0, 2, 0
RR: 0, 1, 0, 0, 0, 0, 0, 0, 0, 0, 0, 0, 0, 0, 1, 0, 1, 1, 5
Alistipes_finegoldii_56071->self AENZ01000023|49032 (24)
AR: 2, 3, 0, 0, 5, 2, 0, 0, 0, 0, 0, 0, 0, 0, 1, 0, 0, 1, 1
RA: 0, 0, 0, 0, 0, 0, 0, 0, 0, 0, 0, 0, 0, 0, 0, 1, 3, 2, 3
Alistipes_finegoldii_56071->self AENZ01000023|47298 (23)
AA: 4, 1, 0, 0, 3, 1, 0, 1, 0, 0, 0, 0, 0, 0, 0, 0, 0, 2, 0
RR: 0, 1, 0, 0, 0, 0, 0, 0, 0, 0, 0, 0, 0, 0, 1, 1, 1, 3, 4
Alistipes_finegoldii_56071->self AENZ01000023|49326 (22)
AR: 4, 0, 0, 0, 6, 0, 0, 0, 0, 0, 0, 0, 0, 0, 0, 0, 0, 1, 0
RA: 0, 0, 0, 0, 0, 0, 1, 0, 0, 0, 0, 0, 0, 0, 0, 0, 3, 4, 3
Alistipes_finegoldii_56071->self AENZ01000023|47228 (21)
AA: 1, 0, 0, 0, 6, 0, 1, 1, 0, 0, 0, 0, 0, 1, 0, 0, 0, 1, 1
RR: 0, 0, 0, 0, 0, 0, 0, 0, 0, 0, 0, 0, 0, 0, 0, 1, 1, 1, 6
Alistipes_finegoldii_56071->self AENZ01000023|47486 (21)
AR: 2, 2, 0, 0, 4, 2, 0, 1, 0, 0, 0, 0, 0, 0, 0, 0, 0, 0, 1
RA: 1, 0, 0, 0, 0, 0, 0, 0, 0, 0, 0, 0, 0, 0, 0, 1, 2, 3, 2
Alistipes_finegoldii_56071->self AENZ01000023|49193 (21)
AA: 2, 2, 0, 0, 4, 1, 0, 0, 0, 0, 0, 0, 0, 0, 1, 0, 0, 1, 1
RR: 0, 1, 0, 0, 0, 0, 0, 0, 0, 0, 0, 0, 0, 0, 0, 2, 1, 0, 5
Alistipes_finegoldii_56071->self AENZ01000023|48789 (20)
AA: 1, 1, 0, 0, 3, 0, 1, 0, 0, 0, 0, 0, 0, 0, 1, 0, 0, 0, 0
RR: 0, 1, 0, 0, 0, 0, 1, 0, 0, 0, 0, 0, 0, 0, 1, 1, 2, 1, 6
Alistipes_finegoldii_56071->self AENZ01000023|48792 (20)
AR: 1, 1, 0, 0, 3, 0, 1, 0, 0, 0, 0, 0, 0, 0, 1, 0, 0, 0, 0
RA: 0, 1, 0, 0, 0, 0, 1, 0, 0, 0, 0, 0, 0, 0, 1, 1, 3, 0, 6
Alistipes_finegoldii_56071->self AENZ01000023|47519 (19)
AR: 4, 0, 0, 0, 6, 0, 0, 0, 0, 0, 0, 0, 0, 0, 0, 0, 0, 0, 0
RA: 1, 0, 0, 0, 0, 0, 0, 0, 0, 0, 0, 0, 0, 0, 0, 1, 1, 4, 2
Alistipes_finegoldii_56071->self AENZ01000023|48855 (19)
AR: 3, 2, 0, 0, 5, 1, 1, 0, 0, 0, 0, 0, 0, 0, 1, 0, 0, 1, 0
RA: 0, 0, 0, 0, 0, 0, 0, 0, 0, 0, 0, 0, 0, 0, 0, 0, 2, 0, 3
Alistipes_finegoldii_56071->self AENZ01000023|48903 (19)
AR: 5, 1, 0, 0, 5, 0, 0, 0, 0, 0, 0, 0, 0, 0, 1, 0, 0, 0, 0
RA: 0, 0, 0, 0, 0, 0, 0, 0, 0, 0, 0, 0, 0, 0, 0, 0, 1, 2, 4
Alistipes_finegoldii_56071->self AENZ01000023|50184 (19)
AA: 2, 1, 0, 0, 2, 1, 1, 0, 0, 0, 0, 0, 0, 0, 0, 0, 0, 0, 1
RR: 1, 0, 0, 0, 0, 0, 0, 0, 0, 0, 0, 0, 0, 0, 0, 1, 1, 3, 5
Alistipes_finegoldii_56071->self AENZ01000023|48834 (18)
AR: 1, 2, 0, 0, 4, 1, 1, 0, 0, 0, 0, 0, 0, 0, 1, 0, 0, 1, 0
RA: 0, 0, 0, 0, 0, 0, 0, 0, 0, 0, 0, 0, 0, 0, 0, 0, 2, 0, 5
Alistipes_finegoldii_56071->self AENZ01000023|47498 (17)
AR: 3, 0, 0, 0, 5, 0, 0, 0, 0, 0, 0, 0, 0, 0, 0, 0, 0, 0, 0
RA: 1, 0, 0, 0, 0, 0, 0, 0, 0, 0, 0, 0, 0, 0, 0, 1, 1, 4, 2
Alistipes_finegoldii_56071->self AENZ01000023|49083 (17)
AR: 2, 1, 0, 0, 4, 1, 0, 0, 0, 0, 0, 0, 0, 0, 0, 0, 0, 1, 1
RA: 0, 0, 0, 0, 0, 0, 0, 0, 0, 0, 0, 0, 0, 0, 0, 0, 3, 2, 2
Alistipes_finegoldii_56071->self AENZ01000023|50655 (17)
AA: 3, 1, 0, 0, 3, 0, 0, 1, 0, 0, 0, 0, 0, 0, 1, 0, 0, 0, 0
RR: 0, 0, 0, 0, 0, 0, 0, 0, 0, 0, 0, 0, 0, 0, 0, 0, 1, 4, 3
Alistipes_finegoldii_56071->self AENZ01000023|50028 (10)
AA: 2, 0, 0, 0, 1, 0, 1, 0, 0, 0, 0, 0, 0, 0, 0, 0, 0, 0, 0
RR: 0, 0, 0, 0, 0, 0, 0, 0, 0, 0, 0, 0, 0, 0, 0, 2, 0, 2, 2
-


Focal feature: Alistipes_finegoldii_56071, AENZ01000023|48037
Total barcodes:
A: 22, 29, 5, 1, 21, 17, 4, 10, 0, 0, 0, 0, 0, 2, 6, 1, 2, 9, 8
R: 5, 10, 0, 0, 1, 1, 2, 0, 0, 0, 0, 0, 0, 0, 7, 32, 21, 48, 22
Alistipes_finegoldii_56071->self AENZ01000023|48026 (253)
AA: 21, 26, 5, 0, 18, 17, 4, 7, 0, 0, 0, 0, 0, 1, 5, 1, 2, 8, 5
RR: 4, 8, 0, 0, 0, 0, 2, 0, 0, 0, 0, 0, 0, 0, 7, 31, 19, 40, 22
Alistipes_finegoldii_56071->self AENZ01000023|48065 (228)
AR: 16, 22, 5, 1, 19, 13, 3, 6, 0, 0, 0, 0, 0, 2, 5, 1, 1, 8, 8
RA: 3, 7, 0, 0, 1, 1, 1, 0, 0, 0, 0, 0, 0, 0, 5, 25, 18, 41, 15
RR: 0, 0, 0, 0, 0, 0, 0, 0, 0, 0, 0, 0, 0, 0, 0, 0, 0, 0, 1
Alistipes_finegoldii_56071->self AENZ01000023|48103 (171)
AR: 11, 14, 4, 1, 12, 7, 2, 3, 0, 0, 0, 0, 0, 2, 4, 0, 1, 6, 6
RA: 3, 8, 0, 0, 0, 1, 1, 0, 0, 0, 0, 0, 0, 0, 6, 20, 15, 31, 13
Alistipes_finegoldii_56071->self AENZ01000023|48099 (170)
AR: 12, 14, 4, 1, 15, 7, 1, 3, 0, 0, 0, 0, 0, 2, 4, 0, 1, 7, 7
RA: 3, 7, 0, 0, 0, 1, 1, 0, 0, 0, 0, 0, 0, 0, 5, 19, 16, 28, 12
Alistipes_finegoldii_56071->self 908612.3.peg.877 (160)
A: 16, 16, 1, 1, 16, 12, 1, 3, 0, 0, 0, 0, 0, 2, 3, 1, 2, 4, 3
R: 3, 4, 0, 0, 0, 1, 2, 0, 0, 0, 0, 0, 0, 0, 3, 16, 12, 21, 17
Alistipes_finegoldii_56071->self AENZ01000023|47969 (112)
AA: 12, 11, 1, 1, 11, 7, 2, 5, 0, 0, 0, 0, 0, 0, 2, 0, 1, 2, 3
RR: 3, 4, 0, 0, 0, 0, 2, 0, 0, 0, 0, 0, 0, 0, 3, 9, 6, 14, 13
Alistipes_finegoldii_56071->self AENZ01000023|48279 (99)
AA: 7, 9, 0, 1, 11, 7, 1, 2, 0, 0, 0, 0, 0, 1, 2, 1, 0, 4, 2
RR: 2, 4, 0, 0, 1, 1, 1, 0, 0, 0, 0, 0, 0, 0, 3, 9, 6, 17, 7
Alistipes_finegoldii_56071->self AENZ01000023|48343 (93)
AA: 7, 9, 1, 1, 11, 6, 0, 0, 0, 0, 0, 0, 0, 1, 1, 1, 1, 4, 2
RR: 3, 2, 0, 0, 0, 1, 1, 0, 0, 0, 0, 0, 0, 0, 1, 10, 8, 14, 8
Alistipes_finegoldii_56071->self AENZ01000023|47956 (84)
AR: 9, 8, 1, 1, 10, 4, 1, 4, 0, 0, 0, 0, 0, 0, 2, 0, 1, 2, 2
RA: 3, 3, 0, 0, 0, 0, 2, 0, 0, 0, 0, 0, 0, 0, 2, 7, 4, 9, 9
Alistipes_finegoldii_56071->self AENZ01000023|48220 (63)
AR: 6, 7, 3, 1, 5, 5, 1, 1, 0, 0, 0, 0, 0, 0, 2, 0, 0, 1, 2
RA: 1, 1, 0, 0, 0, 0, 1, 0, 0, 0, 0, 0, 0, 0, 1, 5, 3, 10, 7
Alistipes_finegoldii_56071->self AENZ01000023|47639 (40)
AA: 3, 4, 0, 0, 5, 2, 1, 0, 0, 0, 0, 0, 0, 0, 2, 0, 0, 0, 1
RR: 1, 0, 0, 0, 0, 0, 1, 0, 0, 0, 0, 0, 0, 0, 0, 1, 3, 8, 8
Alistipes_finegoldii_56071->self AENZ01000023|47570 (34)
AR: 8, 2, 0, 0, 7, 1, 0, 0, 0, 0, 0, 0, 0, 0, 1, 0, 0, 0, 1
RA: 1, 0, 0, 0, 0, 0, 1, 0, 0, 0, 0, 0, 0, 0, 0, 1, 2, 5, 4
Alistipes_finegoldii_56071->self AENZ01000023|49464 (28)
AR: 4, 3, 0, 0, 2, 2, 0, 0, 0, 0, 0, 0, 0, 0, 1, 0, 0, 1, 2
RA: 1, 2, 0, 0, 0, 1, 0, 0, 0, 0, 0, 0, 0, 0, 1, 2, 1, 1, 4
Alistipes_finegoldii_56071->self AENZ01000023|47255 (27)
AA: 3, 2, 0, 0, 4, 1, 1, 1, 0, 0, 0, 0, 0, 0, 1, 0, 0, 2, 1
RR: 0, 2, 0, 0, 0, 1, 0, 0, 0, 0, 0, 0, 0, 0, 1, 0, 1, 1, 5
Alistipes_finegoldii_56071->self AENZ01000023|47298 (27)
AA: 4, 1, 0, 0, 3, 1, 0, 1, 0, 0, 0, 0, 0, 0, 0, 0, 0, 2, 1
RR: 0, 2, 0, 0, 0, 1, 0, 0, 0, 0, 0, 0, 0, 0, 1, 1, 1, 4, 4
Alistipes_finegoldii_56071->self AENZ01000023|47486 (23)
AR: 2, 3, 0, 0, 4, 2, 0, 1, 0, 0, 0, 0, 0, 0, 1, 0, 0, 0, 1
RA: 1, 0, 0, 0, 0, 0, 0, 0, 0, 0, 0, 0, 0, 0, 0, 1, 2, 3, 2
Alistipes_finegoldii_56071->self AENZ01000023|49032 (23)
AR: 2, 3, 0, 0, 5, 2, 0, 0, 0, 0, 0, 0, 0, 0, 1, 0, 0, 1, 1
RA: 0, 0, 0, 0, 0, 0, 0, 0, 0, 0, 0, 0, 0, 0, 0, 1, 2, 2, 3
Alistipes_finegoldii_56071->self AENZ01000023|47519 (22)
AR: 4, 1, 0, 0, 6, 0, 0, 0, 0, 0, 0, 0, 0, 0, 1, 0, 0, 0, 0
RA: 1, 0, 0, 0, 0, 0, 0, 0, 0, 0, 0, 0, 0, 0, 0, 1, 2, 4, 2
Alistipes_finegoldii_56071->self AENZ01000023|48789 (22)
AA: 1, 1, 0, 0, 3, 0, 1, 0, 0, 0, 0, 0, 0, 0, 1, 0, 0, 0, 1
RR: 0, 1, 0, 0, 0, 0, 1, 0, 0, 0, 0, 0, 0, 0, 1, 1, 3, 1, 6
Alistipes_finegoldii_56071->self AENZ01000023|48792 (22)
AR: 1, 1, 0, 0, 3, 0, 1, 0, 0, 0, 0, 0, 0, 0, 1, 0, 0, 0, 1
RA: 0, 1, 0, 0, 0, 0, 1, 0, 0, 0, 0, 0, 0, 0, 1, 1, 4, 0, 6
Alistipes_finegoldii_56071->self AENZ01000023|47228 (21)
AA: 1, 0, 0, 0, 6, 0, 1, 1, 0, 0, 0, 0, 0, 1, 0, 0, 0, 1, 1
RR: 0, 0, 0, 0, 0, 0, 0, 0, 0, 0, 0, 0, 0, 0, 0, 1, 1, 1, 6
Alistipes_finegoldii_56071->self AENZ01000023|48834 (21)
AR: 1, 2, 0, 1, 4, 1, 1, 0, 0, 0, 0, 0, 0, 0, 1, 0, 0, 1, 1
RA: 0, 0, 0, 0, 0, 0, 0, 0, 0, 0, 0, 0, 0, 0, 0, 0, 3, 0, 5
Alistipes_finegoldii_56071->self AENZ01000023|49326 (21)
AR: 4, 0, 0, 0, 5, 0, 0, 0, 0, 0, 0, 0, 0, 0, 0, 0, 0, 1, 0
RA: 0, 0, 0, 0, 0, 0, 1, 0, 0, 0, 0, 0, 0, 0, 0, 0, 3, 4, 3
Alistipes_finegoldii_56071->self AENZ01000023|47498 (20)
AR: 3, 1, 0, 0, 5, 0, 0, 0, 0, 0, 0, 0, 0, 0, 1, 0, 0, 0, 0
RA: 1, 0, 0, 0, 0, 0, 0, 0, 0, 0, 0, 0, 0, 0, 0, 1, 2, 4, 2
Alistipes_finegoldii_56071->self AENZ01000023|48855 (20)
AR: 3, 2, 0, 1, 5, 1, 1, 0, 0, 0, 0, 0, 0, 0, 1, 0, 0, 1, 1
RA: 0, 0, 0, 0, 0, 0, 0, 0, 0, 0, 0, 0, 0, 0, 0, 0, 1, 0, 3
Alistipes_finegoldii_56071->self AENZ01000023|49193 (20)
AA: 2, 2, 0, 0, 4, 1, 0, 0, 0, 0, 0, 0, 0, 0, 1, 0, 0, 1, 1
RR: 0, 1, 0, 0, 0, 0, 0, 0, 0, 0, 0, 0, 0, 0, 0, 1, 1, 0, 5
Alistipes_finegoldii_56071->self AENZ01000023|50655 (20)
AA: 3, 1, 0, 0, 3, 0, 0, 1, 0, 0, 0, 0, 0, 0, 1, 0, 0, 0, 0
RR: 0, 1, 0, 0, 0, 1, 0, 0, 0, 0, 0, 0, 0, 0, 0, 0, 1, 5, 3
Alistipes_finegoldii_56071->self AENZ01000023|50184 (19)
AA: 2, 1, 0, 0, 2, 1, 1, 0, 0, 0, 0, 0, 0, 0, 0, 0, 0, 0, 1
RR: 1, 0, 0, 0, 1, 0, 0, 0, 0, 0, 0, 0, 0, 0, 0, 1, 0, 3, 5
Alistipes_finegoldii_56071->self AENZ01000023|48903 (18)
AR: 5, 1, 0, 0, 5, 0, 0, 0, 0, 0, 0, 0, 0, 0, 1, 0, 0, 0, 0
RA: 0, 0, 0, 0, 0, 0, 0, 0, 0, 0, 0, 0, 0, 0, 0, 0, 0, 2, 4
Alistipes_finegoldii_56071->self AENZ01000023|49083 (16)
AR: 2, 1, 0, 0, 4, 1, 0, 0, 0, 0, 0, 0, 0, 0, 0, 0, 0, 1, 1
RA: 0, 0, 0, 0, 0, 0, 0, 0, 0, 0, 0, 0, 0, 0, 0, 0, 2, 2, 2
Alistipes_finegoldii_56071->self AENZ01000023|50028 (12)
AA: 2, 0, 0, 0, 1, 0, 1, 0, 0, 0, 0, 0, 0, 0, 0, 0, 0, 0, 0
RR: 0, 0, 0, 0, 0, 0, 0, 0, 0, 0, 0, 0, 0, 0, 0, 2, 1, 3, 2
-


Focal feature: Alistipes_finegoldii_56071, AENZ01000023|48065
Total barcodes:
A: 3, 9, 0, 0, 2, 2, 2, 0, 0, 0, 0, 0, 0, 0, 6, 32, 24, 48, 22
R: 29, 33, 5, 4, 25, 21, 7, 7, 0, 0, 0, 0, 0, 2, 7, 3, 2, 10, 9
Alistipes_finegoldii_56071->self AENZ01000023|48103 (240)
AA: 3, 8, 0, 0, 1, 2, 2, 0, 0, 0, 0, 0, 0, 0, 5, 25, 19, 37, 19
RA: 0, 0, 0, 0, 0, 0, 0, 0, 0, 0, 0, 0, 0, 0, 0, 0, 0, 1, 0
RR: 21, 23, 4, 4, 18, 14, 6, 4, 0, 0, 0, 0, 0, 2, 5, 2, 2, 7, 6
Alistipes_finegoldii_56071->self AENZ01000023|48099 (232)
AA: 3, 7, 0, 0, 1, 2, 1, 0, 0, 0, 0, 0, 0, 0, 4, 24, 20, 33, 19
RR: 23, 21, 4, 4, 20, 12, 4, 4, 0, 0, 0, 0, 0, 2, 5, 2, 2, 8, 7
Alistipes_finegoldii_56071->self AENZ01000023|48037 (228)
AR: 3, 7, 0, 0, 1, 1, 1, 0, 0, 0, 0, 0, 0, 0, 5, 25, 18, 41, 15
RA: 16, 22, 5, 1, 19, 13, 3, 6, 0, 0, 0, 0, 0, 2, 5, 1, 1, 8, 8
RR: 0, 0, 0, 0, 0, 0, 0, 0, 0, 0, 0, 0, 0, 0, 0, 0, 0, 0, 1
Alistipes_finegoldii_56071->self AENZ01000023|48026 (207)
AR: 2, 5, 0, 0, 1, 0, 1, 0, 0, 0, 0, 0, 0, 0, 5, 25, 19, 38, 15
RA: 16, 19, 5, 0, 16, 13, 3, 4, 0, 0, 0, 0, 0, 1, 4, 1, 1, 7, 5
RR: 0, 0, 0, 0, 0, 0, 0, 0, 0, 0, 0, 0, 0, 0, 0, 0, 0, 0, 1
Alistipes_finegoldii_56071->self 908612.3.peg.877 (173)
A: 1, 3, 0, 0, 0, 1, 1, 0, 0, 0, 0, 0, 0, 0, 2, 14, 12, 21, 15
R: 22, 19, 1, 3, 17, 15, 3, 4, 0, 0, 0, 0, 0, 2, 4, 2, 2, 5, 4
Alistipes_finegoldii_56071->self AENZ01000023|48343 (110)
AR: 3, 3, 0, 0, 0, 2, 1, 0, 0, 0, 0, 0, 0, 0, 1, 11, 7, 13, 13
RA: 8, 10, 1, 4, 13, 6, 1, 0, 0, 0, 0, 0, 0, 1, 3, 2, 1, 4, 2
Alistipes_finegoldii_56071->self AENZ01000023|48279 (109)
AR: 2, 4, 0, 0, 1, 1, 1, 0, 0, 0, 0, 0, 0, 0, 3, 12, 5, 16, 9
RA: 11, 11, 0, 2, 9, 9, 2, 1, 0, 0, 0, 0, 0, 1, 2, 1, 0, 4, 2
Alistipes_finegoldii_56071->self AENZ01000023|47969 (78)
AR: 1, 1, 0, 0, 0, 0, 1, 0, 0, 0, 0, 0, 0, 0, 1, 4, 3, 11, 9
RA: 11, 7, 1, 2, 11, 6, 1, 2, 0, 0, 0, 0, 0, 0, 1, 0, 0, 1, 3
RR: 0, 0, 0, 0, 0, 0, 0, 0, 0, 0, 0, 0, 0, 0, 0, 0, 0, 0, 1
Alistipes_finegoldii_56071->self AENZ01000023|48220 (73)
AA: 1, 1, 0, 0, 0, 0, 1, 0, 0, 0, 0, 0, 0, 0, 1, 8, 3, 11, 6
RR: 10, 9, 3, 1, 5, 7, 1, 1, 0, 0, 0, 0, 0, 0, 1, 0, 0, 1, 2
Alistipes_finegoldii_56071->self AENZ01000023|47956 (54)
AA: 1, 0, 0, 0, 0, 0, 1, 0, 0, 0, 0, 0, 0, 0, 0, 3, 1, 6, 6
RR: 9, 5, 1, 2, 10, 4, 0, 1, 0, 0, 0, 0, 0, 0, 1, 0, 0, 1, 2
Alistipes_finegoldii_56071->self AENZ01000023|47639 (42)
AR: 0, 1, 0, 0, 0, 0, 0, 0, 0, 0, 0, 0, 0, 0, 1, 1, 2, 6, 8
RA: 5, 5, 0, 0, 6, 3, 0, 0, 0, 0, 0, 0, 0, 0, 2, 0, 0, 0, 1
RR: 0, 0, 0, 0, 0, 0, 0, 0, 0, 0, 0, 0, 0, 0, 0, 0, 0, 0, 1
Alistipes_finegoldii_56071->self AENZ01000023|47570 (36)
AA: 0, 0, 0, 0, 0, 0, 0, 0, 0, 0, 0, 0, 0, 0, 0, 0, 2, 4, 5
RR: 10, 2, 0, 1, 8, 1, 0, 0, 0, 0, 0, 0, 0, 0, 1, 0, 1, 0, 1
Alistipes_finegoldii_56071->self AENZ01000023|47298 (33)
AR: 0, 2, 0, 0, 0, 1, 0, 0, 0, 0, 0, 0, 0, 0, 1, 1, 2, 3, 6
RA: 6, 1, 0, 0, 4, 1, 0, 1, 0, 0, 0, 0, 0, 0, 0, 0, 0, 3, 1
Alistipes_finegoldii_56071->self AENZ01000023|49464 (32)
AA: 1, 2, 0, 0, 0, 1, 0, 0, 0, 0, 0, 0, 0, 0, 1, 3, 1, 1, 5
RR: 4, 4, 0, 1, 2, 3, 0, 0, 0, 0, 0, 0, 0, 0, 1, 0, 0, 0, 2
Alistipes_finegoldii_56071->self AENZ01000023|47255 (29)
AR: 0, 2, 0, 0, 0, 1, 0, 0, 0, 0, 0, 0, 0, 0, 1, 0, 2, 1, 5
RA: 3, 2, 0, 0, 4, 1, 1, 1, 0, 0, 0, 0, 0, 0, 1, 0, 0, 3, 1
Alistipes_finegoldii_56071->self AENZ01000023|49032 (29)
AA: 0, 1, 0, 0, 0, 1, 0, 0, 0, 0, 0, 0, 0, 0, 0, 1, 2, 3, 3
RR: 2, 3, 0, 1, 6, 2, 0, 0, 0, 0, 0, 0, 0, 0, 1, 0, 1, 1, 1
Alistipes_finegoldii_56071->self AENZ01000023|47519 (28)
AA: 0, 0, 0, 0, 0, 0, 0, 0, 0, 0, 0, 0, 0, 0, 0, 0, 1, 5, 4
RR: 6, 2, 0, 1, 6, 0, 0, 0, 0, 0, 0, 0, 0, 0, 2, 1, 0, 0, 0
Alistipes_finegoldii_56071->self AENZ01000023|48789 (24)
AR: 0, 1, 0, 0, 0, 0, 1, 0, 0, 0, 0, 0, 0, 0, 1, 1, 2, 1, 6
RA: 1, 2, 0, 0, 3, 1, 1, 0, 0, 0, 0, 0, 0, 0, 1, 0, 1, 0, 1
Alistipes_finegoldii_56071->self AENZ01000023|48792 (24)
AA: 0, 1, 0, 0, 0, 0, 1, 0, 0, 0, 0, 0, 0, 0, 1, 1, 2, 0, 6
RR: 1, 2, 0, 1, 3, 1, 1, 0, 0, 0, 0, 0, 0, 0, 1, 0, 1, 0, 1
Alistipes_finegoldii_56071->self AENZ01000023|49326 (24)
AA: 0, 0, 0, 0, 0, 0, 1, 0, 0, 0, 0, 0, 0, 0, 0, 1, 3, 5, 2
RR: 4, 1, 0, 0, 6, 1, 0, 0, 0, 0, 0, 0, 0, 0, 0, 0, 0, 0, 0
Alistipes_finegoldii_56071->self AENZ01000023|47486 (23)
AA: 0, 0, 0, 0, 0, 0, 0, 0, 0, 0, 0, 0, 0, 0, 0, 1, 1, 4, 2
RR: 2, 3, 0, 0, 4, 1, 0, 1, 0, 0, 0, 0, 0, 0, 2, 1, 0, 0, 1
Alistipes_finegoldii_56071->self AENZ01000023|47498 (22)
AA: 0, 0, 0, 0, 0, 0, 0, 0, 0, 0, 0, 0, 0, 0, 0, 1, 1, 4, 2
RR: 4, 2, 0, 0, 5, 0, 0, 0, 0, 0, 0, 0, 0, 0, 2, 1, 0, 0, 0
Alistipes_finegoldii_56071->self AENZ01000023|48834 (22)
AA: 0, 0, 0, 0, 0, 0, 0, 0, 0, 0, 0, 0, 0, 0, 0, 0, 1, 0, 6
RR: 2, 2, 0, 2, 3, 1, 1, 0, 0, 0, 0, 0, 0, 0, 1, 0, 1, 1, 1
Alistipes_finegoldii_56071->self AENZ01000023|48855 (22)
AA: 0, 0, 0, 0, 0, 0, 0, 0, 0, 0, 0, 0, 0, 0, 0, 0, 0, 0, 4
RR: 4, 3, 0, 2, 3, 2, 1, 0, 0, 0, 0, 0, 0, 0, 1, 0, 0, 1, 1
Alistipes_finegoldii_56071->self AENZ01000023|49083 (22)
AA: 0, 1, 0, 0, 0, 1, 0, 0, 0, 0, 0, 0, 0, 0, 0, 1, 2, 3, 2
RR: 3, 1, 0, 1, 4, 1, 0, 0, 0, 0, 0, 0, 0, 0, 0, 0, 0, 1, 1
Alistipes_finegoldii_56071->self AENZ01000023|47228 (21)
AR: 0, 0, 0, 0, 0, 0, 0, 0, 0, 0, 0, 0, 0, 0, 0, 1, 2, 1, 5
RA: 2, 0, 0, 0, 5, 0, 1, 1, 0, 0, 0, 0, 0, 1, 0, 0, 0, 1, 1
Alistipes_finegoldii_56071->self AENZ01000023|49193 (21)
AR: 0, 1, 0, 0, 0, 0, 0, 0, 0, 0, 0, 0, 0, 0, 0, 1, 1, 0, 5
RA: 2, 3, 0, 0, 4, 1, 0, 0, 0, 0, 0, 0, 0, 0, 1, 0, 0, 1, 1
Alistipes_finegoldii_56071->self AENZ01000023|50655 (21)
AR: 0, 2, 0, 0, 0, 1, 0, 0, 0, 0, 0, 0, 0, 0, 1, 0, 1, 4, 2
RA: 3, 1, 0, 0, 4, 0, 0, 1, 0, 0, 0, 0, 0, 0, 1, 0, 0, 0, 0
Alistipes_finegoldii_56071->self AENZ01000023|48903 (18)
AA: 0, 0, 0, 0, 0, 0, 0, 0, 0, 0, 0, 0, 0, 0, 0, 0, 0, 2, 5
RR: 6, 1, 0, 0, 3, 0, 0, 0, 0, 0, 0, 0, 0, 0, 1, 0, 0, 0, 0
Alistipes_finegoldii_56071->self AENZ01000023|50184 (17)
AR: 1, 0, 0, 0, 1, 0, 0, 0, 0, 0, 0, 0, 0, 0, 0, 1, 0, 2, 4
RA: 1, 2, 0, 0, 1, 2, 0, 0, 0, 0, 0, 0, 0, 0, 0, 0, 0, 1, 1
Alistipes_finegoldii_56071->self AENZ01000023|50028 (10)
AR: 0, 1, 0, 0, 0, 0, 0, 0, 0, 0, 0, 0, 0, 0, 1, 3, 0, 2, 2
RA: 0, 0, 0, 0, 1, 0, 0, 0, 0, 0, 0, 0, 0, 0, 0, 0, 0, 0, 0
-


Focal feature: Alistipes_finegoldii_56071, AENZ01000023|48099
Total barcodes:
A: 4, 11, 0, 0, 1, 2, 1, 0, 0, 1, 0, 0, 0, 0, 8, 32, 25, 53, 22
R: 30, 27, 4, 4, 31, 15, 6, 8, 0, 0, 1, 0, 0, 4, 7, 3, 4, 8, 9
Alistipes_finegoldii_56071->self AENZ01000023|48103 (306)
AA: 4, 11, 0, 0, 1, 2, 1, 0, 0, 1, 0, 0, 0, 0, 8, 31, 24, 52, 22
RR: 26, 26, 4, 4, 28, 14, 6, 8, 0, 0, 1, 0, 0, 4, 7, 3, 4, 7, 7
Alistipes_finegoldii_56071->self AENZ01000023|48065 (232)
AA: 3, 7, 0, 0, 1, 2, 1, 0, 0, 0, 0, 0, 0, 0, 4, 24, 20, 33, 19
RR: 23, 21, 4, 4, 20, 12, 4, 4, 0, 0, 0, 0, 0, 2, 5, 2, 2, 8, 7
Alistipes_finegoldii_56071->self AENZ01000023|48037 (170)
AR: 3, 7, 0, 0, 0, 1, 1, 0, 0, 0, 0, 0, 0, 0, 5, 19, 16, 28, 12
RA: 12, 14, 4, 1, 15, 7, 1, 3, 0, 0, 0, 0, 0, 2, 4, 0, 1, 7, 7
Alistipes_finegoldii_56071->self 908612.3.peg.877 (168)
A: 2, 6, 0, 0, 0, 1, 1, 0, 0, 1, 0, 0, 0, 0, 5, 13, 13, 25, 14
R: 22, 13, 0, 3, 16, 11, 2, 3, 0, 0, 0, 0, 0, 3, 2, 1, 2, 5, 4
Alistipes_finegoldii_56071->self AENZ01000023|48026 (150)
AR: 2, 5, 0, 0, 1, 0, 1, 0, 0, 0, 0, 0, 0, 0, 5, 19, 15, 24, 12
RA: 11, 11, 4, 0, 14, 7, 2, 2, 0, 0, 0, 0, 0, 1, 3, 0, 1, 6, 4
Alistipes_finegoldii_56071->self AENZ01000023|48343 (111)
AR: 3, 3, 0, 0, 0, 2, 1, 0, 0, 0, 0, 0, 0, 0, 1, 10, 6, 15, 13
RA: 8, 9, 1, 4, 12, 6, 2, 2, 0, 0, 0, 0, 0, 2, 2, 1, 2, 3, 3
Alistipes_finegoldii_56071->self AENZ01000023|48279 (94)
AR: 2, 2, 0, 0, 0, 1, 1, 0, 0, 0, 0, 0, 0, 0, 1, 11, 5, 15, 9
RA: 11, 8, 0, 2, 8, 6, 3, 1, 0, 0, 0, 0, 0, 1, 2, 0, 0, 3, 2
Alistipes_finegoldii_56071->self AENZ01000023|48220 (66)
AA: 1, 0, 0, 0, 0, 0, 1, 0, 0, 0, 0, 0, 0, 0, 0, 6, 4, 12, 7
RR: 8, 6, 3, 1, 5, 5, 1, 2, 0, 0, 0, 0, 0, 0, 1, 0, 0, 1, 2
Alistipes_finegoldii_56071->self AENZ01000023|47969 (65)
AR: 1, 4, 0, 0, 0, 0, 1, 0, 0, 1, 0, 0, 0, 0, 4, 1, 4, 7, 10
RA: 10, 3, 0, 2, 9, 3, 1, 1, 0, 0, 0, 0, 0, 0, 0, 0, 0, 0, 3
Alistipes_finegoldii_56071->self AENZ01000023|47956 (61)
AA: 1, 4, 0, 0, 0, 0, 1, 0, 0, 0, 0, 0, 0, 0, 4, 2, 3, 6, 8
RR: 9, 3, 0, 2, 10, 3, 1, 0, 0, 0, 0, 0, 0, 0, 0, 0, 0, 1, 3
Alistipes_finegoldii_56071->self AENZ01000023|47570 (35)
AA: 0, 0, 0, 0, 0, 0, 0, 0, 0, 0, 0, 0, 0, 0, 0, 1, 2, 3, 5
RR: 10, 1, 0, 1, 8, 0, 0, 0, 0, 0, 0, 0, 0, 0, 1, 0, 1, 0, 2
Alistipes_finegoldii_56071->self AENZ01000023|47298 (34)
AR: 0, 2, 0, 0, 0, 1, 0, 0, 0, 0, 0, 0, 0, 0, 1, 0, 2, 3, 7
RA: 7, 1, 0, 0, 4, 1, 0, 0, 0, 0, 0, 0, 0, 0, 0, 0, 0, 3, 2
Alistipes_finegoldii_56071->self AENZ01000023|47639 (34)
AR: 0, 1, 0, 0, 0, 0, 0, 0, 0, 0, 0, 0, 0, 0, 1, 0, 2, 6, 5
RA: 6, 2, 0, 0, 7, 1, 0, 0, 0, 0, 0, 0, 0, 0, 1, 0, 0, 0, 2
Alistipes_finegoldii_56071->self AENZ01000023|49464 (34)
AA: 1, 2, 0, 0, 0, 1, 0, 0, 0, 0, 0, 0, 0, 0, 1, 3, 1, 3, 5
RR: 4, 2, 0, 1, 5, 2, 0, 0, 0, 0, 0, 0, 0, 0, 0, 0, 0, 0, 3
Alistipes_finegoldii_56071->self AENZ01000023|49326 (31)
AA: 1, 0, 0, 0, 0, 0, 1, 0, 0, 0, 0, 0, 0, 0, 0, 1, 3, 7, 2
RR: 4, 1, 0, 0, 9, 1, 0, 0, 0, 0, 0, 0, 0, 0, 0, 0, 0, 0, 1
Alistipes_finegoldii_56071->self AENZ01000023|47519 (30)
AA: 0, 0, 0, 0, 0, 0, 0, 0, 0, 0, 0, 0, 0, 0, 0, 1, 2, 6, 3
RR: 6, 2, 0, 1, 5, 1, 0, 0, 0, 0, 0, 0, 0, 0, 1, 1, 0, 0, 1
Alistipes_finegoldii_56071->self AENZ01000023|48792 (30)
AA: 0, 1, 0, 0, 0, 0, 1, 0, 0, 0, 0, 0, 0, 0, 1, 1, 3, 0, 6
RR: 4, 2, 0, 1, 4, 1, 1, 0, 0, 0, 0, 0, 0, 0, 1, 0, 1, 0, 2
Alistipes_finegoldii_56071->self AENZ01000023|47255 (29)
AR: 0, 2, 0, 0, 0, 1, 0, 0, 0, 0, 0, 0, 0, 0, 1, 0, 2, 4, 4
RA: 4, 1, 0, 0, 3, 0, 1, 0, 0, 0, 0, 0, 0, 0, 1, 0, 0, 3, 2
Alistipes_finegoldii_56071->self AENZ01000023|48789 (29)
AR: 0, 1, 0, 0, 0, 0, 1, 0, 0, 0, 0, 0, 0, 0, 1, 1, 3, 1, 6
RA: 3, 2, 0, 0, 4, 1, 1, 0, 0, 0, 0, 0, 0, 0, 1, 0, 1, 0, 2
Alistipes_finegoldii_56071->self AENZ01000023|47228 (27)
AR: 0, 1, 0, 0, 0, 0, 0, 0, 0, 0, 0, 0, 0, 0, 1, 0, 2, 4, 5
RA: 4, 1, 0, 0, 4, 1, 1, 0, 0, 0, 0, 0, 0, 1, 0, 0, 0, 1, 1
Alistipes_finegoldii_56071->self AENZ01000023|48834 (25)
AA: 0, 0, 0, 0, 0, 0, 0, 0, 0, 0, 0, 0, 0, 0, 0, 0, 2, 0, 6
RR: 3, 1, 0, 2, 6, 0, 1, 0, 0, 0, 0, 0, 0, 0, 1, 0, 1, 1, 1
Alistipes_finegoldii_56071->self AENZ01000023|49032 (25)
AA: 0, 1, 0, 0, 0, 1, 0, 0, 0, 0, 0, 0, 0, 0, 0, 1, 2, 3, 5
RR: 2, 0, 0, 1, 5, 0, 0, 0, 0, 0, 0, 0, 0, 0, 0, 0, 1, 1, 2
Alistipes_finegoldii_56071->self AENZ01000023|47486 (23)
AA: 0, 0, 0, 0, 0, 0, 0, 0, 0, 0, 0, 0, 0, 0, 0, 0, 2, 6, 1
RR: 2, 3, 0, 0, 4, 2, 0, 0, 0, 0, 0, 0, 0, 0, 1, 1, 0, 0, 1
Alistipes_finegoldii_56071->self AENZ01000023|47498 (23)
AA: 0, 0, 0, 0, 0, 0, 0, 0, 0, 0, 0, 0, 0, 0, 0, 0, 2, 6, 1
RR: 4, 2, 0, 0, 4, 1, 0, 0, 0, 0, 0, 0, 0, 0, 1, 1, 0, 0, 1
Alistipes_finegoldii_56071->self AENZ01000023|48855 (23)
AA: 0, 0, 0, 0, 0, 0, 0, 0, 0, 0, 0, 0, 0, 0, 0, 0, 0, 0, 4
RR: 4, 2, 0, 2, 6, 1, 1, 0, 0, 0, 0, 0, 0, 0, 1, 0, 0, 1, 1
Alistipes_finegoldii_56071->self AENZ01000023|49193 (23)
AR: 0, 1, 0, 0, 0, 0, 0, 0, 0, 0, 0, 0, 0, 0, 0, 2, 1, 1, 5
RA: 2, 1, 0, 0, 6, 0, 0, 0, 0, 0, 0, 0, 0, 0, 0, 0, 0, 1, 3
Alistipes_finegoldii_56071->self AENZ01000023|48903 (20)
AA: 0, 0, 0, 0, 0, 0, 0, 0, 0, 0, 0, 0, 0, 0, 0, 0, 0, 2, 5
RR: 6, 1, 0, 0, 5, 0, 0, 0, 0, 0, 0, 0, 0, 0, 1, 0, 0, 0, 0
Alistipes_finegoldii_56071->self AENZ01000023|49083 (20)
AA: 0, 1, 0, 0, 0, 1, 0, 0, 0, 0, 0, 0, 0, 0, 0, 1, 2, 3, 4
RR: 2, 0, 0, 1, 3, 0, 0, 0, 0, 0, 0, 0, 0, 0, 0, 0, 0, 1, 1
Alistipes_finegoldii_56071->self AENZ01000023|50655 (20)
AR: 0, 3, 0, 0, 0, 1, 0, 0, 0, 0, 0, 0, 0, 0, 2, 0, 1, 3, 2
RA: 2, 0, 0, 0, 6, 0, 0, 0, 0, 0, 0, 0, 0, 0, 0, 0, 0, 0, 0
Alistipes_finegoldii_56071->self AENZ01000023|50184 (18)
AR: 1, 0, 0, 0, 0, 0, 0, 0, 0, 0, 0, 0, 0, 0, 0, 1, 0, 4, 3
RA: 2, 1, 0, 0, 2, 1, 0, 0, 0, 0, 0, 0, 0, 0, 0, 0, 0, 1, 2
Alistipes_finegoldii_56071->self AENZ01000023|50028 (10)
AR: 0, 1, 0, 0, 0, 0, 0, 0, 0, 0, 0, 0, 0, 0, 1, 2, 1, 2, 1
RA: 0, 0, 0, 0, 2, 0, 0, 0, 0, 0, 0, 0, 0, 0, 0, 0, 0, 0, 0
-


Focal feature: Alistipes_finegoldii_56071, AENZ01000023|48103
Total barcodes:
A: 4, 12, 0, 0, 1, 2, 2, 0, 0, 1, 0, 0, 0, 0, 9, 36, 26, 58, 23
R: 30, 30, 4, 4, 31, 17, 8, 9, 0, 0, 1, 0, 0, 4, 7, 5, 4, 7, 7
Alistipes_finegoldii_56071->self AENZ01000023|48099 (306)
AA: 4, 11, 0, 0, 1, 2, 1, 0, 0, 1, 0, 0, 0, 0, 8, 31, 24, 52, 22
RR: 26, 26, 4, 4, 28, 14, 6, 8, 0, 0, 1, 0, 0, 4, 7, 3, 4, 7, 7
Alistipes_finegoldii_56071->self AENZ01000023|48065 (240)
AA: 3, 8, 0, 0, 1, 2, 2, 0, 0, 0, 0, 0, 0, 0, 5, 25, 19, 37, 19
AR: 0, 0, 0, 0, 0, 0, 0, 0, 0, 0, 0, 0, 0, 0, 0, 0, 0, 1, 0
RR: 21, 23, 4, 4, 18, 14, 6, 4, 0, 0, 0, 0, 0, 2, 5, 2, 2, 7, 6
Alistipes_finegoldii_56071->self 908612.3.peg.877 (176)
A: 2, 6, 0, 0, 0, 1, 1, 0, 0, 1, 0, 0, 0, 0, 5, 15, 13, 25, 14
R: 22, 15, 0, 3, 17, 13, 3, 3, 0, 0, 0, 0, 0, 3, 2, 3, 2, 4, 3
Alistipes_finegoldii_56071->self AENZ01000023|48037 (171)
AR: 3, 8, 0, 0, 0, 1, 1, 0, 0, 0, 0, 0, 0, 0, 6, 20, 15, 31, 13
RA: 11, 14, 4, 1, 12, 7, 2, 3, 0, 0, 0, 0, 0, 2, 4, 0, 1, 6, 6
Alistipes_finegoldii_56071->self AENZ01000023|48026 (156)
AR: 2, 6, 0, 0, 1, 0, 1, 0, 0, 0, 0, 0, 0, 0, 6, 21, 14, 29, 13
RA: 10, 11, 4, 0, 12, 7, 3, 3, 0, 0, 0, 0, 0, 1, 3, 0, 1, 5, 3
Alistipes_finegoldii_56071->self AENZ01000023|48343 (111)
AR: 3, 3, 0, 0, 0, 2, 1, 0, 0, 0, 0, 0, 0, 0, 1, 11, 7, 15, 13
RA: 8, 9, 1, 4, 12, 6, 2, 2, 0, 0, 0, 0, 0, 2, 2, 1, 2, 3, 1
Alistipes_finegoldii_56071->self AENZ01000023|48279 (102)
AR: 2, 3, 0, 0, 0, 1, 1, 0, 0, 0, 0, 0, 0, 0, 2, 11, 6, 17, 9
RA: 11, 10, 0, 2, 7, 8, 3, 1, 0, 0, 0, 0, 0, 1, 2, 0, 0, 3, 2
Alistipes_finegoldii_56071->self AENZ01000023|48220 (77)
AA: 1, 1, 0, 0, 0, 0, 1, 0, 0, 0, 0, 0, 0, 0, 1, 7, 5, 13, 7
RR: 9, 9, 3, 1, 5, 7, 1, 2, 0, 0, 0, 0, 0, 0, 1, 0, 0, 1, 2
Alistipes_finegoldii_56071->self AENZ01000023|47969 (70)
AR: 1, 4, 0, 0, 0, 0, 1, 0, 0, 1, 0, 0, 0, 0, 4, 2, 5, 7, 10
RA: 10, 5, 0, 2, 8, 5, 2, 1, 0, 0, 0, 0, 0, 0, 0, 0, 0, 0, 2
Alistipes_finegoldii_56071->self AENZ01000023|47956 (63)
AA: 1, 4, 0, 0, 0, 0, 1, 0, 0, 0, 0, 0, 0, 0, 4, 3, 4, 6, 8
RR: 9, 4, 0, 2, 9, 4, 1, 0, 0, 0, 0, 0, 0, 0, 0, 0, 0, 1, 2
Alistipes_finegoldii_56071->self AENZ01000023|47570 (37)
AA: 0, 0, 0, 0, 0, 0, 0, 0, 0, 0, 0, 0, 0, 0, 0, 2, 2, 3, 5
RR: 10, 1, 0, 1, 10, 0, 0, 0, 0, 0, 0, 0, 0, 0, 1, 0, 1, 0, 1
Alistipes_finegoldii_56071->self AENZ01000023|49464 (36)
AA: 1, 2, 0, 0, 0, 1, 0, 0, 0, 0, 0, 0, 0, 0, 1, 3, 1, 3, 5
RR: 5, 3, 0, 1, 5, 3, 0, 0, 0, 0, 0, 0, 0, 0, 0, 0, 0, 0, 2
Alistipes_finegoldii_56071->self AENZ01000023|47639 (34)
AR: 0, 1, 0, 0, 0, 0, 0, 0, 0, 0, 0, 0, 0, 0, 1, 0, 2, 6, 5
RA: 5, 3, 0, 0, 7, 2, 0, 0, 0, 0, 0, 0, 0, 0, 1, 0, 0, 0, 1
Alistipes_finegoldii_56071->self AENZ01000023|49326 (32)
AA: 1, 0, 0, 0, 0, 0, 1, 0, 0, 0, 0, 0, 0, 0, 0, 1, 3, 7, 2
RR: 5, 1, 0, 0, 10, 1, 0, 0, 0, 0, 0, 0, 0, 0, 0, 0, 0, 0, 0
Alistipes_finegoldii_56071->self AENZ01000023|47298 (31)
AR: 0, 2, 0, 0, 0, 1, 0, 0, 0, 0, 0, 0, 0, 0, 1, 1, 2, 3, 7
RA: 6, 1, 0, 0, 3, 1, 0, 0, 0, 0, 0, 0, 0, 0, 0, 0, 0, 2, 1
Alistipes_finegoldii_56071->self AENZ01000023|47519 (30)
AA: 0, 0, 0, 0, 0, 0, 0, 0, 0, 0, 0, 0, 0, 0, 0, 1, 2, 6, 3
RR: 6, 2, 0, 1, 6, 1, 0, 0, 0, 0, 0, 0, 0, 0, 1, 1, 0, 0, 0
Alistipes_finegoldii_56071->self AENZ01000023|48792 (29)
AA: 0, 1, 0, 0, 0, 0, 1, 0, 0, 0, 0, 0, 0, 0, 1, 2, 3, 0, 6
RR: 3, 2, 0, 1, 4, 1, 1, 0, 0, 0, 0, 0, 0, 0, 1, 0, 1, 0, 1
Alistipes_finegoldii_56071->self AENZ01000023|48789 (28)
AR: 0, 1, 0, 0, 0, 0, 1, 0, 0, 0, 0, 0, 0, 0, 1, 2, 3, 1, 6
RA: 2, 2, 0, 0, 4, 1, 1, 0, 0, 0, 0, 0, 0, 0, 1, 0, 1, 0, 1
Alistipes_finegoldii_56071->self AENZ01000023|47228 (27)
AR: 0, 1, 0, 0, 0, 0, 0, 0, 0, 0, 0, 0, 0, 0, 1, 1, 2, 3, 5
RA: 4, 1, 0, 0, 5, 1, 1, 0, 0, 0, 0, 0, 0, 1, 0, 0, 0, 1, 0
Alistipes_finegoldii_56071->self AENZ01000023|47255 (27)
AR: 0, 2, 0, 0, 0, 1, 0, 0, 0, 0, 0, 0, 0, 0, 1, 0, 2, 3, 4
RA: 5, 1, 0, 0, 3, 0, 1, 0, 0, 0, 0, 0, 0, 0, 1, 0, 0, 2, 1
Alistipes_finegoldii_56071->self AENZ01000023|49032 (26)
AA: 0, 1, 0, 0, 0, 1, 0, 0, 0, 0, 0, 0, 0, 0, 0, 1, 1, 3, 5
RR: 2, 1, 0, 1, 5, 1, 0, 0, 0, 0, 0, 0, 0, 0, 0, 0, 1, 1, 2
Alistipes_finegoldii_56071->self AENZ01000023|48834 (24)
AA: 0, 0, 0, 0, 0, 0, 0, 0, 0, 0, 0, 0, 0, 0, 0, 0, 2, 0, 6
RR: 3, 1, 0, 2, 5, 0, 1, 0, 0, 0, 0, 0, 0, 0, 1, 0, 1, 1, 1
Alistipes_finegoldii_56071->self AENZ01000023|49193 (24)
AR: 0, 1, 0, 0, 0, 0, 0, 0, 0, 0, 0, 0, 0, 0, 0, 2, 1, 1, 5
RA: 3, 1, 0, 0, 7, 0, 0, 0, 0, 0, 0, 0, 0, 0, 0, 0, 0, 1, 2
Alistipes_finegoldii_56071->self AENZ01000023|47498 (23)
AA: 0, 0, 0, 0, 0, 0, 0, 0, 0, 0, 0, 0, 0, 0, 0, 1, 2, 5, 1
RR: 4, 2, 0, 0, 5, 1, 0, 0, 0, 0, 0, 0, 0, 0, 1, 1, 0, 0, 0
Alistipes_finegoldii_56071->self AENZ01000023|47486 (21)
AA: 0, 0, 0, 0, 0, 0, 0, 0, 0, 0, 0, 0, 0, 0, 0, 1, 2, 5, 1
RR: 2, 3, 0, 0, 3, 2, 0, 0, 0, 0, 0, 0, 0, 0, 1, 1, 0, 0, 0
Alistipes_finegoldii_56071->self AENZ01000023|48855 (21)
AA: 0, 0, 0, 0, 0, 0, 0, 0, 0, 0, 0, 0, 0, 0, 0, 0, 0, 0, 4
RR: 4, 2, 0, 2, 4, 1, 1, 0, 0, 0, 0, 0, 0, 0, 1, 0, 0, 1, 1
Alistipes_finegoldii_56071->self AENZ01000023|50655 (21)
AR: 0, 3, 0, 0, 0, 1, 0, 0, 0, 0, 0, 0, 0, 0, 2, 0, 2, 3, 2
RA: 2, 0, 0, 0, 6, 0, 0, 0, 0, 0, 0, 0, 0, 0, 0, 0, 0, 0, 0
Alistipes_finegoldii_56071->self AENZ01000023|48903 (20)
AA: 0, 0, 0, 0, 0, 0, 0, 0, 0, 0, 0, 0, 0, 0, 0, 0, 0, 2, 5
RR: 7, 1, 0, 0, 4, 0, 0, 0, 0, 0, 0, 0, 0, 0, 1, 0, 0, 0, 0
Alistipes_finegoldii_56071->self AENZ01000023|50184 (19)
AR: 1, 0, 0, 0, 0, 0, 0, 0, 0, 0, 0, 0, 0, 0, 0, 1, 0, 4, 3
RA: 2, 3, 0, 0, 1, 2, 0, 0, 0, 0, 0, 0, 0, 0, 0, 0, 0, 1, 1
Alistipes_finegoldii_56071->self AENZ01000023|49083 (18)
AA: 0, 1, 0, 0, 0, 1, 0, 0, 0, 0, 0, 0, 0, 0, 0, 1, 1, 3, 4
RR: 2, 0, 0, 1, 2, 0, 0, 0, 0, 0, 0, 0, 0, 0, 0, 0, 0, 1, 1
Alistipes_finegoldii_56071->self AENZ01000023|50028 (12)
AR: 0, 1, 0, 0, 0, 0, 0, 0, 0, 0, 0, 0, 0, 0, 1, 3, 1, 2, 1
RA: 1, 0, 0, 0, 2, 0, 0, 0, 0, 0, 0, 0, 0, 0, 0, 0, 0, 0, 0
-


Focal feature: Alistipes_finegoldii_56071, AENZ01000023|48220
Total barcodes:
A: 3, 12, 0, 1, 0, 1, 1, 0, 0, 1, 0, 0, 1, 1, 10, 31, 17, 45, 14
R: 30, 38, 5, 4, 20, 25, 3, 5, 0, 0, 0, 0, 0, 0, 5, 2, 0, 5, 5
Alistipes_finegoldii_56071->self AENZ01000023|48279 (163)
AR: 2, 8, 0, 1, 0, 0, 1, 0, 0, 1, 0, 0, 0, 0, 8, 18, 8, 22, 5
RA: 19, 22, 1, 4, 11, 16, 2, 3, 0, 0, 0, 0, 0, 0, 2, 1, 0, 5, 3
Alistipes_finegoldii_56071->self 908612.3.peg.877 (150)
A: 1, 7, 0, 1, 0, 0, 1, 0, 0, 0, 0, 0, 1, 0, 6, 13, 8, 20, 10
R: 19, 23, 0, 3, 13, 16, 1, 1, 0, 0, 0, 0, 0, 0, 2, 1, 0, 2, 1
Alistipes_finegoldii_56071->self AENZ01000023|47956 (84)
AA: 1, 2, 0, 0, 0, 1, 1, 0, 0, 0, 0, 0, 0, 0, 1, 10, 3, 4, 5
RR: 14, 12, 0, 2, 12, 9, 1, 0, 0, 0, 0, 0, 0, 0, 2, 1, 0, 1, 2
Alistipes_finegoldii_56071->self AENZ01000023|47969 (81)
AR: 1, 2, 0, 0, 0, 1, 1, 0, 0, 0, 0, 0, 0, 0, 1, 10, 3, 6, 5
RA: 13, 11, 0, 2, 11, 9, 0, 0, 0, 0, 0, 0, 0, 0, 1, 1, 0, 1, 2
Alistipes_finegoldii_56071->self AENZ01000023|48103 (77)
AA: 1, 1, 0, 0, 0, 0, 1, 0, 0, 0, 0, 0, 0, 0, 1, 7, 5, 13, 7
RR: 9, 9, 3, 1, 5, 7, 1, 2, 0, 0, 0, 0, 0, 0, 1, 0, 0, 1, 2
Alistipes_finegoldii_56071->self AENZ01000023|48065 (73)
AA: 1, 1, 0, 0, 0, 0, 1, 0, 0, 0, 0, 0, 0, 0, 1, 8, 3, 11, 6
RR: 10, 9, 3, 1, 5, 7, 1, 1, 0, 0, 0, 0, 0, 0, 1, 0, 0, 1, 2
Alistipes_finegoldii_56071->self AENZ01000023|48099 (66)
AA: 1, 0, 0, 0, 0, 0, 1, 0, 0, 0, 0, 0, 0, 0, 0, 6, 4, 12, 7
RR: 8, 6, 3, 1, 5, 5, 1, 2, 0, 0, 0, 0, 0, 0, 1, 0, 0, 1, 2
Alistipes_finegoldii_56071->self AENZ01000023|48037 (63)
AR: 1, 1, 0, 0, 0, 0, 1, 0, 0, 0, 0, 0, 0, 0, 1, 5, 3, 10, 7
RA: 6, 7, 3, 1, 5, 5, 1, 1, 0, 0, 0, 0, 0, 0, 2, 0, 0, 1, 2
Alistipes_finegoldii_56071->self AENZ01000023|48026 (61)
AR: 0, 1, 0, 0, 0, 0, 1, 0, 0, 0, 0, 0, 0, 0, 1, 5, 3, 11, 7
RA: 7, 7, 3, 0, 4, 5, 1, 0, 0, 0, 0, 0, 0, 0, 2, 0, 0, 1, 2
Alistipes_finegoldii_56071->self AENZ01000023|48343 (57)
AR: 1, 1, 0, 1, 0, 0, 1, 0, 0, 0, 0, 0, 0, 0, 1, 7, 4, 7, 7
RA: 6, 8, 2, 1, 3, 2, 0, 1, 0, 0, 0, 0, 0, 0, 2, 0, 0, 2, 0
Alistipes_finegoldii_56071->self AENZ01000023|49464 (27)
AA: 0, 0, 0, 0, 0, 0, 0, 0, 0, 0, 0, 0, 0, 0, 0, 3, 1, 2, 4
RR: 8, 3, 0, 1, 1, 2, 0, 0, 0, 0, 0, 0, 0, 0, 0, 0, 0, 1, 1
Alistipes_finegoldii_56071->self AENZ01000023|47570 (25)
AA: 1, 1, 0, 0, 0, 0, 0, 0, 0, 0, 0, 0, 0, 0, 1, 0, 3, 2, 1
RR: 4, 4, 0, 1, 4, 1, 0, 1, 0, 0, 0, 0, 0, 0, 1, 0, 0, 0, 0
Alistipes_finegoldii_56071->self AENZ01000023|49326 (24)
AA: 0, 0, 0, 0, 0, 0, 1, 0, 0, 0, 0, 0, 0, 0, 0, 0, 3, 3, 3
RR: 4, 2, 0, 0, 4, 2, 0, 0, 0, 0, 0, 0, 0, 0, 0, 0, 0, 2, 0
Alistipes_finegoldii_56071->self AENZ01000023|48855 (23)
AA: 0, 0, 0, 0, 0, 0, 0, 0, 0, 0, 0, 0, 0, 0, 0, 0, 1, 0, 4
RR: 6, 2, 1, 1, 4, 1, 1, 0, 0, 0, 0, 0, 0, 0, 0, 0, 0, 1, 1
Alistipes_finegoldii_56071->self AENZ01000023|48903 (23)
AA: 0, 0, 0, 0, 0, 0, 0, 0, 0, 0, 0, 0, 0, 0, 0, 2, 0, 3, 4
RR: 6, 0, 0, 0, 6, 0, 0, 0, 0, 0, 0, 0, 0, 0, 0, 0, 0, 1, 1
Alistipes_finegoldii_56071->self AENZ01000023|47639 (22)
AR: 0, 2, 0, 0, 0, 0, 0, 0, 0, 0, 0, 0, 0, 0, 2, 0, 2, 1, 2
RA: 2, 4, 0, 1, 2, 2, 0, 1, 0, 0, 0, 0, 0, 0, 0, 0, 0, 1, 0
Alistipes_finegoldii_56071->self AENZ01000023|48789 (21)
AR: 0, 0, 0, 0, 0, 0, 1, 0, 0, 0, 0, 0, 0, 0, 0, 2, 2, 2, 5
RA: 3, 2, 1, 0, 1, 1, 1, 0, 0, 0, 0, 0, 0, 0, 0, 0, 0, 0, 0
Alistipes_finegoldii_56071->self AENZ01000023|48792 (20)
AA: 0, 0, 0, 0, 0, 0, 1, 0, 0, 0, 0, 0, 0, 0, 0, 2, 2, 1, 4
RR: 3, 3, 1, 0, 1, 1, 1, 0, 0, 0, 0, 0, 0, 0, 0, 0, 0, 0, 0
Alistipes_finegoldii_56071->self AENZ01000023|48834 (20)
AA: 0, 0, 0, 0, 0, 0, 0, 0, 0, 0, 0, 0, 0, 0, 0, 0, 1, 0, 5
RR: 2, 2, 1, 1, 5, 0, 1, 0, 0, 0, 0, 0, 0, 0, 0, 0, 0, 1, 1
Alistipes_finegoldii_56071->self AENZ01000023|47228 (18)
AR: 0, 0, 0, 0, 0, 0, 0, 0, 0, 0, 0, 0, 0, 0, 0, 1, 3, 4, 2
RA: 2, 1, 0, 0, 3, 1, 0, 0, 0, 0, 0, 0, 0, 0, 0, 0, 0, 1, 0
Alistipes_finegoldii_56071->self AENZ01000023|47519 (17)
AA: 1, 1, 0, 0, 0, 0, 0, 0, 0, 0, 0, 0, 0, 0, 1, 0, 1, 3, 0
RR: 3, 3, 0, 0, 2, 1, 0, 0, 0, 0, 0, 0, 0, 0, 1, 0, 0, 0, 0
Alistipes_finegoldii_56071->self AENZ01000023|47298 (16)
AR: 0, 0, 0, 0, 0, 0, 0, 0, 0, 0, 0, 0, 0, 0, 0, 0, 2, 5, 2
RA: 5, 0, 0, 0, 1, 0, 0, 0, 0, 0, 0, 0, 0, 0, 0, 0, 0, 1, 0
Alistipes_finegoldii_56071->self AENZ01000023|47486 (16)
AA: 1, 1, 0, 0, 0, 0, 0, 0, 0, 0, 0, 0, 0, 0, 1, 0, 2, 5, 1
RR: 2, 2, 0, 0, 1, 0, 0, 0, 0, 0, 0, 0, 0, 0, 0, 0, 0, 0, 0
Alistipes_finegoldii_56071->self AENZ01000023|47498 (16)
AA: 1, 0, 0, 0, 0, 0, 0, 0, 0, 0, 0, 0, 0, 0, 0, 0, 1, 4, 1
RR: 3, 3, 0, 0, 2, 1, 0, 0, 0, 0, 0, 0, 0, 0, 0, 0, 0, 0, 0
Alistipes_finegoldii_56071->self AENZ01000023|49032 (16)
AA: 0, 0, 0, 0, 0, 0, 0, 0, 0, 0, 0, 0, 0, 0, 0, 0, 3, 1, 3
RR: 5, 1, 0, 0, 2, 1, 0, 0, 0, 0, 0, 0, 0, 0, 0, 0, 0, 0, 0
Alistipes_finegoldii_56071->self AENZ01000023|47255 (15)
AR: 0, 0, 0, 0, 0, 0, 0, 0, 0, 0, 0, 0, 0, 0, 0, 1, 3, 4, 1
RA: 3, 0, 0, 0, 2, 0, 0, 0, 0, 0, 0, 0, 0, 0, 0, 0, 0, 1, 0
Alistipes_finegoldii_56071->self AENZ01000023|49083 (15)
AA: 0, 0, 0, 0, 0, 0, 0, 0, 0, 0, 0, 0, 0, 0, 0, 1, 3, 0, 3
RR: 5, 0, 0, 0, 1, 0, 0, 0, 0, 0, 0, 0, 0, 0, 0, 0, 0, 1, 1
Alistipes_finegoldii_56071->self AENZ01000023|49193 (15)
AR: 0, 0, 0, 0, 0, 0, 0, 0, 0, 0, 0, 0, 0, 0, 0, 1, 2, 1, 2
RA: 3, 2, 0, 0, 3, 1, 0, 0, 0, 0, 0, 0, 0, 0, 0, 0, 0, 0, 0
Alistipes_finegoldii_56071->self AENZ01000023|50655 (12)
AR: 0, 0, 0, 0, 0, 0, 0, 0, 0, 0, 0, 0, 0, 0, 0, 1, 1, 1, 2
RA: 2, 1, 0, 0, 1, 1, 0, 1, 0, 0, 0, 0, 0, 0, 0, 0, 0, 1, 0
Alistipes_finegoldii_56071->self AENZ01000023|50184 (11)
AR: 0, 0, 0, 0, 0, 0, 0, 0, 0, 0, 0, 0, 0, 0, 0, 0, 0, 1, 3
RA: 2, 3, 0, 0, 1, 1, 0, 0, 0, 0, 0, 0, 0, 0, 0, 0, 0, 0, 0
Alistipes_finegoldii_56071->self AENZ01000023|50028 (6)
AR: 0, 0, 0, 0, 0, 0, 0, 0, 0, 0, 0, 0, 0, 0, 0, 1, 1, 0, 1
RA: 1, 0, 0, 0, 1, 0, 0, 0, 0, 0, 0, 0, 0, 0, 0, 0, 0, 0, 1
-


Focal feature: Alistipes_finegoldii_56071, AENZ01000023|48279
Total barcodes:
A: 30, 35, 1, 5, 27, 25, 6, 5, 0, 0, 0, 0, 0, 1, 5, 4, 0, 9, 5
R: 5, 15, 0, 1, 1, 1, 1, 0, 0, 2, 0, 0, 0, 0, 14, 38, 19, 47, 16
Alistipes_finegoldii_56071->self 908612.3.peg.877 (169)
A: 18, 24, 0, 4, 17, 17, 1, 0, 0, 0, 0, 0, 0, 1, 4, 3, 0, 4, 1
R: 2, 8, 0, 1, 0, 1, 1, 0, 0, 0, 0, 0, 0, 0, 7, 18, 8, 18, 11
Alistipes_finegoldii_56071->self AENZ01000023|48220 (163)
AR: 19, 22, 1, 4, 11, 16, 2, 3, 0, 0, 0, 0, 0, 0, 2, 1, 0, 5, 3
RA: 2, 8, 0, 1, 0, 0, 1, 0, 0, 1, 0, 0, 0, 0, 8, 18, 8, 22, 5
Alistipes_finegoldii_56071->self AENZ01000023|48343 (144)
AA: 15, 15, 0, 2, 16, 10, 3, 2, 0, 0, 0, 0, 0, 1, 2, 1, 0, 5, 1
RR: 2, 5, 0, 1, 0, 1, 1, 0, 0, 0, 0, 0, 0, 0, 4, 18, 10, 18, 11
Alistipes_finegoldii_56071->self AENZ01000023|48065 (109)
AR: 11, 11, 0, 2, 9, 9, 2, 1, 0, 0, 0, 0, 0, 1, 2, 1, 0, 4, 2
RA: 2, 4, 0, 0, 1, 1, 1, 0, 0, 0, 0, 0, 0, 0, 3, 12, 5, 16, 9
Alistipes_finegoldii_56071->self AENZ01000023|48103 (102)
AR: 11, 10, 0, 2, 7, 8, 3, 1, 0, 0, 0, 0, 0, 1, 2, 0, 0, 3, 2
RA: 2, 3, 0, 0, 0, 1, 1, 0, 0, 0, 0, 0, 0, 0, 2, 11, 6, 17, 9
Alistipes_finegoldii_56071->self AENZ01000023|48037 (99)
AA: 7, 9, 0, 1, 11, 7, 1, 2, 0, 0, 0, 0, 0, 1, 2, 1, 0, 4, 2
RR: 2, 4, 0, 0, 1, 1, 1, 0, 0, 0, 0, 0, 0, 0, 3, 9, 6, 17, 7
Alistipes_finegoldii_56071->self AENZ01000023|47969 (97)
AA: 14, 12, 0, 2, 13, 12, 0, 1, 0, 0, 0, 0, 0, 0, 0, 1, 0, 2, 2
RR: 1, 3, 0, 0, 0, 0, 1, 0, 0, 0, 0, 0, 0, 0, 3, 10, 4, 9, 7
Alistipes_finegoldii_56071->self AENZ01000023|48099 (94)
AR: 11, 8, 0, 2, 8, 6, 3, 1, 0, 0, 0, 0, 0, 1, 2, 0, 0, 3, 2
RA: 2, 2, 0, 0, 0, 1, 1, 0, 0, 0, 0, 0, 0, 0, 1, 11, 5, 15, 9
Alistipes_finegoldii_56071->self AENZ01000023|47956 (93)
AR: 14, 11, 0, 2, 14, 10, 0, 1, 0, 0, 0, 0, 0, 0, 1, 2, 0, 1, 2
RA: 0, 2, 0, 0, 0, 0, 1, 0, 0, 0, 0, 0, 0, 0, 2, 10, 4, 10, 6
Alistipes_finegoldii_56071->self AENZ01000023|48026 (90)
AA: 7, 8, 0, 0, 10, 7, 1, 0, 0, 0, 0, 0, 0, 1, 1, 1, 0, 4, 3
RR: 2, 3, 0, 0, 0, 0, 1, 0, 0, 0, 0, 0, 0, 0, 3, 10, 6, 15, 7
Alistipes_finegoldii_56071->self AENZ01000023|49464 (37)
AR: 8, 4, 0, 2, 3, 2, 0, 0, 0, 0, 0, 0, 0, 0, 1, 0, 0, 1, 1
RA: 1, 2, 0, 0, 0, 1, 0, 0, 0, 0, 0, 0, 0, 0, 1, 1, 3, 1, 5
Alistipes_finegoldii_56071->self AENZ01000023|47519 (35)
AR: 6, 4, 0, 1, 8, 1, 0, 0, 0, 0, 0, 0, 0, 0, 3, 0, 0, 0, 0
RA: 1, 1, 0, 0, 0, 0, 0, 0, 0, 0, 0, 0, 0, 0, 1, 2, 0, 3, 4
Alistipes_finegoldii_56071->self AENZ01000023|47570 (32)
AR: 5, 5, 0, 2, 5, 2, 0, 0, 0, 0, 0, 0, 0, 0, 2, 0, 0, 0, 0
RA: 1, 1, 0, 0, 0, 0, 0, 0, 0, 0, 0, 0, 0, 0, 1, 0, 1, 3, 4
Alistipes_finegoldii_56071->self AENZ01000023|48792 (32)
AR: 4, 4, 1, 1, 4, 2, 1, 0, 0, 0, 0, 0, 0, 0, 0, 0, 0, 0, 0
RA: 0, 1, 0, 0, 0, 0, 1, 0, 0, 0, 0, 0, 0, 0, 1, 1, 3, 1, 7
Alistipes_finegoldii_56071->self AENZ01000023|47498 (29)
AR: 6, 3, 0, 0, 7, 1, 0, 0, 0, 0, 0, 0, 0, 0, 2, 0, 0, 1, 0
RA: 1, 0, 0, 0, 0, 0, 0, 0, 0, 0, 0, 0, 0, 0, 0, 2, 0, 4, 2
Alistipes_finegoldii_56071->self AENZ01000023|48855 (29)
AR: 6, 5, 1, 2, 4, 3, 1, 0, 0, 0, 0, 0, 0, 0, 1, 0, 0, 1, 0
RA: 0, 0, 0, 0, 0, 0, 0, 0, 0, 0, 0, 0, 0, 0, 0, 0, 2, 1, 2
Alistipes_finegoldii_56071->self AENZ01000023|49326 (29)
AR: 3, 4, 0, 0, 4, 2, 0, 0, 0, 0, 0, 0, 0, 0, 1, 0, 0, 2, 0
RA: 0, 1, 0, 0, 0, 0, 1, 0, 0, 0, 0, 0, 0, 0, 1, 0, 5, 2, 3
Alistipes_finegoldii_56071->self AENZ01000023|48789 (28)
AA: 3, 3, 1, 0, 4, 2, 1, 0, 0, 0, 0, 0, 0, 0, 0, 0, 0, 0, 0
RR: 0, 1, 0, 0, 0, 0, 1, 0, 0, 0, 0, 0, 0, 0, 1, 1, 2, 1, 7
Alistipes_finegoldii_56071->self AENZ01000023|47486 (27)
AR: 4, 2, 0, 0, 7, 0, 0, 0, 0, 0, 0, 0, 0, 0, 2, 0, 0, 1, 0
RA: 1, 1, 0, 0, 0, 0, 0, 0, 0, 0, 0, 0, 0, 0, 1, 2, 0, 4, 2
Alistipes_finegoldii_56071->self AENZ01000023|47639 (27)
AA: 3, 4, 0, 1, 4, 3, 0, 0, 0, 0, 0, 0, 0, 0, 0, 0, 0, 2, 0
RR: 0, 2, 0, 0, 0, 0, 0, 0, 0, 0, 0, 0, 0, 0, 2, 0, 2, 1, 3
Alistipes_finegoldii_56071->self AENZ01000023|49032 (27)
AR: 4, 1, 0, 1, 5, 1, 0, 0, 0, 0, 0, 0, 0, 0, 0, 0, 0, 1, 1
RA: 1, 0, 0, 0, 0, 0, 0, 0, 0, 0, 0, 0, 0, 0, 0, 1, 2, 4, 5
Alistipes_finegoldii_56071->self AENZ01000023|48834 (25)
AR: 3, 3, 1, 2, 6, 1, 1, 0, 0, 0, 0, 0, 0, 0, 0, 0, 0, 1, 0
RA: 0, 0, 0, 0, 0, 0, 0, 0, 0, 0, 0, 0, 0, 0, 0, 0, 2, 1, 4
Alistipes_finegoldii_56071->self AENZ01000023|47228 (24)
AA: 2, 3, 0, 0, 5, 1, 0, 0, 0, 0, 0, 0, 0, 1, 1, 0, 0, 1, 0
RR: 0, 0, 0, 0, 0, 0, 0, 0, 0, 0, 0, 0, 0, 0, 0, 1, 2, 3, 4
Alistipes_finegoldii_56071->self AENZ01000023|47255 (24)
AA: 3, 1, 0, 0, 5, 0, 0, 0, 0, 0, 0, 0, 0, 0, 0, 0, 0, 1, 0
RR: 0, 2, 0, 0, 0, 1, 0, 0, 0, 0, 0, 0, 0, 0, 1, 2, 2, 3, 3
Alistipes_finegoldii_56071->self AENZ01000023|47298 (24)
AA: 4, 2, 0, 0, 2, 1, 0, 0, 0, 0, 0, 0, 0, 0, 0, 0, 0, 1, 0
RR: 0, 1, 0, 0, 0, 1, 0, 0, 0, 0, 0, 0, 0, 0, 0, 1, 3, 4, 4
Alistipes_finegoldii_56071->self AENZ01000023|48903 (23)
AR: 5, 3, 0, 0, 5, 1, 0, 0, 0, 0, 0, 0, 0, 0, 2, 0, 0, 1, 0
RA: 0, 1, 0, 0, 0, 0, 0, 0, 0, 0, 0, 0, 0, 0, 1, 1, 0, 1, 2
Alistipes_finegoldii_56071->self AENZ01000023|50184 (22)
AA: 4, 5, 0, 0, 2, 3, 0, 0, 0, 0, 0, 0, 0, 0, 1, 0, 0, 0, 0
RR: 1, 0, 0, 0, 1, 0, 0, 0, 0, 0, 0, 0, 0, 0, 0, 0, 0, 1, 4
Alistipes_finegoldii_56071->self AENZ01000023|49083 (21)
AR: 3, 1, 0, 1, 4, 0, 0, 0, 0, 0, 0, 0, 0, 0, 0, 0, 0, 2, 1
RA: 0, 1, 0, 0, 0, 0, 0, 0, 0, 0, 0, 0, 0, 0, 1, 1, 2, 1, 3
Alistipes_finegoldii_56071->self AENZ01000023|49193 (18)
AA: 2, 2, 0, 0, 4, 1, 0, 0, 0, 0, 0, 0, 0, 0, 0, 0, 0, 1, 1
RR: 1, 0, 0, 0, 0, 0, 0, 0, 0, 0, 0, 0, 0, 0, 0, 1, 2, 1, 2
Alistipes_finegoldii_56071->self AENZ01000023|50655 (16)
AA: 2, 1, 0, 0, 1, 1, 0, 1, 0, 0, 0, 0, 0, 0, 0, 0, 0, 1, 0
RR: 1, 1, 0, 0, 0, 1, 0, 0, 0, 0, 0, 0, 0, 0, 0, 0, 2, 2, 2
Alistipes_finegoldii_56071->self AENZ01000023|50028 (9)
AA: 0, 1, 0, 0, 1, 0, 0, 0, 0, 0, 0, 0, 0, 0, 0, 0, 0, 0, 1
RR: 0, 0, 0, 0, 0, 0, 0, 0, 0, 0, 0, 0, 0, 0, 0, 1, 2, 0, 3
-


Focal feature: Alistipes_finegoldii_56071, AENZ01000023|48343
Total barcodes:
A: 24, 34, 2, 4, 26, 19, 4, 7, 0, 0, 0, 0, 0, 3, 6, 2, 2, 7, 7
R: 7, 8, 0, 2, 2, 2, 1, 0, 0, 0, 0, 0, 0, 0, 5, 36, 24, 48, 24
Alistipes_finegoldii_56071->self AENZ01000023|48279 (144)
AA: 15, 15, 0, 2, 16, 10, 3, 2, 0, 0, 0, 0, 0, 1, 2, 1, 0, 5, 1
RR: 2, 5, 0, 1, 0, 1, 1, 0, 0, 0, 0, 0, 0, 0, 4, 18, 10, 18, 11
Alistipes_finegoldii_56071->self 908612.3.peg.877 (136)
A: 13, 21, 0, 3, 18, 10, 0, 0, 0, 0, 0, 0, 0, 1, 4, 1, 1, 4, 4
R: 1, 3, 0, 1, 1, 1, 1, 0, 0, 0, 0, 0, 0, 0, 1, 12, 6, 15, 14
Alistipes_finegoldii_56071->self AENZ01000023|48099 (111)
AR: 8, 9, 1, 4, 12, 6, 2, 2, 0, 0, 0, 0, 0, 2, 2, 1, 2, 3, 3
RA: 3, 3, 0, 0, 0, 2, 1, 0, 0, 0, 0, 0, 0, 0, 1, 10, 6, 15, 13
Alistipes_finegoldii_56071->self AENZ01000023|48103 (111)
AR: 8, 9, 1, 4, 12, 6, 2, 2, 0, 0, 0, 0, 0, 2, 2, 1, 2, 3, 1
RA: 3, 3, 0, 0, 0, 2, 1, 0, 0, 0, 0, 0, 0, 0, 1, 11, 7, 15, 13
Alistipes_finegoldii_56071->self AENZ01000023|48065 (110)
AR: 8, 10, 1, 4, 13, 6, 1, 0, 0, 0, 0, 0, 0, 1, 3, 2, 1, 4, 2
RA: 3, 3, 0, 0, 0, 2, 1, 0, 0, 0, 0, 0, 0, 0, 1, 11, 7, 13, 13
Alistipes_finegoldii_56071->self AENZ01000023|48037 (93)
AA: 7, 9, 1, 1, 11, 6, 0, 0, 0, 0, 0, 0, 0, 1, 1, 1, 1, 4, 2
RR: 3, 2, 0, 0, 0, 1, 1, 0, 0, 0, 0, 0, 0, 0, 1, 10, 8, 14, 8
Alistipes_finegoldii_56071->self AENZ01000023|48026 (87)
AA: 7, 8, 1, 0, 11, 6, 0, 0, 0, 0, 0, 0, 0, 1, 0, 1, 1, 4, 2
RR: 3, 1, 0, 0, 0, 0, 1, 0, 0, 0, 0, 0, 0, 0, 1, 10, 8, 13, 8
Alistipes_finegoldii_56071->self AENZ01000023|47969 (69)
AA: 9, 8, 0, 2, 10, 5, 0, 0, 0, 0, 0, 0, 0, 0, 0, 0, 0, 1, 2
RR: 1, 2, 0, 0, 1, 0, 1, 0, 0, 0, 0, 0, 0, 0, 2, 5, 4, 10, 6
Alistipes_finegoldii_56071->self AENZ01000023|47956 (61)
AR: 8, 6, 0, 2, 11, 3, 0, 0, 0, 0, 0, 0, 0, 0, 0, 0, 0, 0, 2
RA: 1, 1, 0, 0, 1, 0, 1, 0, 0, 0, 0, 0, 0, 0, 1, 5, 4, 10, 5
Alistipes_finegoldii_56071->self AENZ01000023|48220 (57)
AR: 6, 8, 2, 1, 3, 2, 0, 1, 0, 0, 0, 0, 0, 0, 2, 0, 0, 2, 0
RA: 1, 1, 0, 1, 0, 0, 1, 0, 0, 0, 0, 0, 0, 0, 1, 7, 4, 7, 7
Alistipes_finegoldii_56071->self AENZ01000023|49464 (38)
AR: 7, 3, 0, 1, 2, 1, 0, 0, 0, 0, 0, 0, 0, 0, 1, 0, 0, 1, 2
RA: 3, 1, 0, 0, 0, 1, 0, 0, 0, 0, 0, 0, 0, 0, 0, 4, 1, 3, 7
Alistipes_finegoldii_56071->self AENZ01000023|47570 (37)
AR: 5, 5, 0, 1, 7, 2, 0, 0, 0, 0, 0, 0, 0, 0, 1, 0, 0, 0, 3
RA: 0, 0, 0, 0, 0, 0, 0, 0, 0, 0, 0, 0, 0, 0, 0, 1, 4, 3, 5
Alistipes_finegoldii_56071->self AENZ01000023|48792 (36)
AR: 3, 2, 0, 1, 6, 1, 0, 0, 0, 0, 0, 0, 0, 0, 0, 0, 0, 0, 3
RA: 1, 1, 0, 0, 0, 0, 1, 0, 0, 0, 0, 0, 0, 0, 1, 6, 3, 1, 6
Alistipes_finegoldii_56071->self AENZ01000023|47498 (33)
AR: 5, 4, 0, 0, 7, 0, 0, 0, 0, 0, 0, 0, 0, 0, 3, 0, 0, 1, 3
RA: 0, 0, 0, 0, 0, 0, 0, 0, 0, 0, 0, 0, 0, 0, 0, 2, 2, 3, 3
Alistipes_finegoldii_56071->self AENZ01000023|47519 (33)
AR: 5, 3, 0, 1, 8, 0, 0, 0, 0, 0, 0, 0, 0, 0, 3, 0, 0, 0, 3
RA: 0, 0, 0, 0, 0, 0, 0, 0, 0, 0, 0, 0, 0, 0, 0, 1, 1, 4, 4
Alistipes_finegoldii_56071->self AENZ01000023|47486 (32)
AR: 4, 4, 0, 0, 6, 0, 0, 0, 0, 0, 0, 0, 0, 0, 3, 0, 0, 1, 3
RA: 0, 0, 0, 0, 0, 0, 0, 0, 0, 0, 0, 0, 0, 0, 0, 2, 2, 4, 3
Alistipes_finegoldii_56071->self AENZ01000023|47639 (32)
AA: 3, 5, 0, 0, 6, 3, 0, 0, 0, 0, 0, 0, 0, 0, 0, 0, 0, 1, 2
RR: 0, 0, 0, 0, 0, 0, 0, 0, 0, 0, 0, 0, 0, 0, 0, 2, 3, 1, 6
Alistipes_finegoldii_56071->self AENZ01000023|48789 (32)
AA: 2, 2, 0, 0, 6, 1, 0, 0, 0, 0, 0, 0, 0, 0, 0, 0, 0, 0, 2
RR: 1, 1, 0, 0, 0, 0, 1, 0, 0, 0, 0, 0, 0, 0, 1, 6, 2, 1, 6
Alistipes_finegoldii_56071->self AENZ01000023|49032 (32)
AR: 2, 1, 0, 1, 8, 1, 0, 0, 0, 0, 0, 0, 0, 0, 0, 0, 0, 1, 0
RA: 0, 1, 0, 1, 0, 1, 0, 0, 0, 0, 0, 0, 0, 0, 0, 3, 2, 5, 5
Alistipes_finegoldii_56071->self AENZ01000023|47298 (28)
AA: 2, 5, 0, 0, 3, 3, 0, 0, 0, 0, 0, 0, 0, 0, 0, 0, 0, 2, 2
RR: 0, 1, 0, 0, 0, 1, 0, 0, 0, 0, 0, 0, 0, 0, 0, 1, 1, 3, 4
Alistipes_finegoldii_56071->self AENZ01000023|49326 (28)
AR: 2, 3, 0, 0, 6, 1, 0, 1, 0, 0, 0, 0, 0, 0, 1, 0, 0, 1, 2
RA: 1, 0, 0, 0, 0, 0, 1, 0, 0, 0, 0, 0, 0, 0, 0, 0, 3, 4, 2
Alistipes_finegoldii_56071->self AENZ01000023|47228 (26)
AA: 1, 2, 0, 0, 6, 0, 0, 0, 0, 0, 0, 0, 0, 1, 1, 0, 0, 1, 3
RR: 0, 1, 0, 0, 0, 0, 0, 0, 0, 0, 0, 0, 0, 0, 1, 1, 1, 3, 4
Alistipes_finegoldii_56071->self AENZ01000023|48855 (26)
AR: 3, 4, 0, 2, 4, 2, 0, 0, 0, 0, 0, 0, 0, 0, 1, 0, 0, 0, 2
RA: 0, 0, 0, 1, 0, 0, 0, 0, 0, 0, 0, 0, 0, 0, 0, 1, 2, 1, 3
Alistipes_finegoldii_56071->self AENZ01000023|50184 (25)
AA: 4, 5, 0, 0, 1, 4, 0, 0, 0, 0, 0, 0, 0, 0, 1, 0, 0, 0, 2
RR: 1, 0, 0, 0, 0, 0, 0, 0, 0, 0, 0, 0, 0, 0, 0, 1, 0, 1, 5
Alistipes_finegoldii_56071->self AENZ01000023|49083 (24)
AR: 2, 1, 0, 1, 4, 0, 0, 0, 0, 0, 0, 0, 0, 0, 0, 0, 0, 2, 1
RA: 0, 1, 0, 0, 0, 1, 0, 0, 0, 0, 0, 0, 0, 0, 0, 3, 2, 3, 3
Alistipes_finegoldii_56071->self AENZ01000023|48834 (23)
AR: 1, 2, 0, 2, 7, 1, 0, 0, 0, 0, 0, 0, 0, 0, 0, 0, 0, 0, 1
RA: 0, 0, 0, 0, 0, 0, 0, 0, 0, 0, 0, 0, 0, 0, 0, 2, 2, 0, 5
Alistipes_finegoldii_56071->self AENZ01000023|48903 (23)
AR: 4, 2, 0, 0, 3, 1, 0, 0, 0, 0, 0, 0, 0, 0, 1, 0, 0, 0, 2
RA: 0, 1, 0, 1, 0, 0, 0, 0, 0, 0, 0, 0, 0, 0, 1, 1, 0, 0, 6
Alistipes_finegoldii_56071->self AENZ01000023|49193 (21)
AA: 2, 1, 0, 0, 5, 0, 0, 0, 0, 0, 0, 0, 0, 0, 0, 0, 0, 1, 1
RR: 1, 0, 0, 0, 0, 0, 0, 0, 0, 0, 0, 0, 0, 0, 0, 2, 1, 2, 5
Alistipes_finegoldii_56071->self AENZ01000023|47255 (19)
AA: 1, 1, 0, 0, 6, 0, 0, 0, 0, 0, 0, 0, 0, 0, 0, 0, 0, 1, 1
RR: 0, 1, 0, 0, 0, 1, 0, 0, 0, 0, 0, 0, 0, 0, 0, 0, 1, 3, 3
Alistipes_finegoldii_56071->self AENZ01000023|50655 (19)
AA: 3, 0, 0, 0, 4, 0, 0, 1, 0, 0, 0, 0, 0, 1, 0, 0, 0, 0, 0
RR: 0, 2, 0, 0, 0, 1, 0, 0, 0, 0, 0, 0, 0, 0, 1, 1, 1, 1, 3
Alistipes_finegoldii_56071->self AENZ01000023|50028 (13)
AA: 1, 2, 0, 0, 1, 1, 0, 0, 0, 0, 0, 0, 0, 0, 0, 0, 0, 0, 1
RR: 0, 0, 0, 0, 0, 0, 0, 0, 0, 0, 0, 0, 0, 0, 0, 2, 1, 1, 3
-


Focal feature: Alistipes_finegoldii_56071, AENZ01000023|48789
Total barcodes:
A: 23, 17, 6, 2, 15, 12, 4, 4, 0, 0, 0, 0, 0, 1, 2, 3, 4, 2, 4
R: 2, 10, 1, 0, 0, 0, 2, 0, 0, 0, 0, 0, 0, 0, 8, 35, 20, 40, 27
Alistipes_finegoldii_56071->self AENZ01000023|48792 (235)
AR: 22, 16, 6, 2, 15, 12, 4, 4, 0, 0, 0, 0, 0, 1, 1, 3, 4, 2, 4
RA: 2, 10, 1, 0, 0, 0, 2, 0, 0, 0, 0, 0, 0, 0, 8, 31, 20, 39, 26
Alistipes_finegoldii_56071->self AENZ01000023|48834 (123)
AR: 10, 12, 5, 2, 12, 7, 4, 3, 0, 0, 0, 0, 0, 0, 2, 2, 2, 2, 3
RA: 0, 4, 1, 0, 0, 0, 1, 0, 0, 0, 0, 0, 0, 0, 3, 8, 8, 17, 15
Alistipes_finegoldii_56071->self 908612.3.peg.877 (94)
A: 12, 7, 0, 0, 9, 3, 2, 2, 0, 0, 0, 0, 0, 1, 1, 0, 1, 0, 2
R: 0, 1, 1, 0, 0, 0, 1, 0, 0, 0, 0, 0, 0, 0, 1, 11, 7, 16, 16
Alistipes_finegoldii_56071->self AENZ01000023|48855 (82)
AR: 8, 9, 4, 2, 8, 5, 2, 1, 0, 0, 0, 0, 0, 0, 2, 1, 1, 1, 3
RA: 0, 3, 0, 0, 0, 0, 1, 0, 0, 0, 0, 0, 0, 0, 2, 4, 3, 11, 11
Alistipes_finegoldii_56071->self AENZ01000023|49032 (59)
AR: 10, 4, 1, 2, 5, 2, 1, 0, 0, 0, 0, 0, 0, 0, 1, 1, 2, 1, 1
RA: 1, 1, 0, 0, 0, 0, 0, 0, 0, 0, 0, 0, 0, 0, 1, 5, 8, 7, 5
Alistipes_finegoldii_56071->self AENZ01000023|48903 (36)
AR: 6, 3, 1, 0, 4, 2, 0, 0, 0, 0, 0, 0, 0, 1, 1, 0, 0, 0, 1
RA: 0, 1, 0, 0, 0, 0, 0, 0, 0, 0, 0, 0, 0, 0, 1, 2, 2, 4, 7
Alistipes_finegoldii_56071->self AENZ01000023|49083 (35)
AR: 7, 1, 1, 0, 2, 0, 0, 0, 0, 0, 0, 0, 0, 0, 0, 1, 2, 1, 1
RA: 1, 1, 0, 0, 0, 0, 0, 0, 0, 0, 0, 0, 0, 0, 1, 5, 3, 5, 3
Alistipes_finegoldii_56071->self AENZ01000023|48343 (32)
AA: 2, 2, 0, 0, 6, 1, 0, 0, 0, 0, 0, 0, 0, 0, 0, 0, 0, 0, 2
RR: 1, 1, 0, 0, 0, 0, 1, 0, 0, 0, 0, 0, 0, 0, 1, 6, 2, 1, 6
Alistipes_finegoldii_56071->self AENZ01000023|47956 (31)
AR: 6, 1, 0, 0, 5, 1, 1, 0, 0, 0, 0, 0, 0, 0, 0, 0, 0, 0, 2
RA: 0, 1, 0, 0, 0, 0, 1, 0, 0, 0, 0, 0, 0, 0, 1, 2, 2, 2, 6
Alistipes_finegoldii_56071->self AENZ01000023|47570 (29)
AR: 6, 2, 0, 0, 3, 1, 0, 0, 0, 0, 0, 0, 0, 0, 0, 0, 1, 0, 2
RA: 0, 1, 0, 0, 0, 0, 0, 0, 0, 0, 0, 0, 0, 0, 1, 2, 0, 6, 4
Alistipes_finegoldii_56071->self AENZ01000023|47969 (29)
AA: 3, 1, 0, 0, 4, 1, 2, 0, 0, 0, 0, 0, 0, 0, 0, 0, 0, 0, 2
RR: 0, 1, 0, 0, 0, 0, 1, 0, 0, 0, 0, 0, 0, 0, 1, 2, 3, 1, 7
Alistipes_finegoldii_56071->self AENZ01000023|48099 (29)
AR: 3, 2, 0, 0, 4, 1, 1, 0, 0, 0, 0, 0, 0, 0, 1, 0, 1, 0, 2
RA: 0, 1, 0, 0, 0, 0, 1, 0, 0, 0, 0, 0, 0, 0, 1, 1, 3, 1, 6
Alistipes_finegoldii_56071->self AENZ01000023|49326 (29)
AR: 4, 1, 0, 0, 1, 0, 2, 0, 0, 0, 0, 0, 0, 1, 0, 0, 0, 0, 2
RA: 0, 0, 0, 0, 0, 0, 1, 0, 0, 0, 0, 0, 0, 0, 0, 3, 4, 5, 5
Alistipes_finegoldii_56071->self AENZ01000023|48103 (28)
AR: 2, 2, 0, 0, 4, 1, 1, 0, 0, 0, 0, 0, 0, 0, 1, 0, 1, 0, 1
RA: 0, 1, 0, 0, 0, 0, 1, 0, 0, 0, 0, 0, 0, 0, 1, 2, 3, 1, 6
Alistipes_finegoldii_56071->self AENZ01000023|48279 (28)
AA: 3, 3, 1, 0, 4, 2, 1, 0, 0, 0, 0, 0, 0, 0, 0, 0, 0, 0, 0
RR: 0, 1, 0, 0, 0, 0, 1, 0, 0, 0, 0, 0, 0, 0, 1, 1, 2, 1, 7
Alistipes_finegoldii_56071->self AENZ01000023|47639 (25)
AA: 1, 2, 0, 0, 3, 0, 1, 1, 0, 0, 0, 0, 0, 0, 1, 0, 0, 0, 1
RR: 0, 1, 0, 0, 0, 0, 0, 0, 0, 0, 0, 0, 0, 0, 1, 3, 0, 4, 6
Alistipes_finegoldii_56071->self AENZ01000023|48065 (24)
AR: 1, 2, 0, 0, 3, 1, 1, 0, 0, 0, 0, 0, 0, 0, 1, 0, 1, 0, 1
RA: 0, 1, 0, 0, 0, 0, 1, 0, 0, 0, 0, 0, 0, 0, 1, 1, 2, 1, 6
Alistipes_finegoldii_56071->self AENZ01000023|49193 (23)
AA: 1, 0, 0, 0, 1, 0, 0, 0, 0, 0, 0, 0, 0, 0, 0, 0, 1, 0, 1
RR: 0, 3, 0, 0, 0, 0, 0, 0, 0, 0, 0, 0, 0, 0, 1, 4, 3, 3, 5
Alistipes_finegoldii_56071->self AENZ01000023|49464 (23)
AR: 4, 2, 0, 0, 0, 0, 0, 2, 0, 0, 0, 0, 0, 0, 0, 0, 0, 0, 3
RA: 0, 0, 0, 0, 0, 0, 0, 0, 0, 0, 0, 0, 0, 0, 0, 4, 1, 1, 6
Alistipes_finegoldii_56071->self AENZ01000023|48037 (22)
AA: 1, 1, 0, 0, 3, 0, 1, 0, 0, 0, 0, 0, 0, 0, 1, 0, 0, 0, 1
RR: 0, 1, 0, 0, 0, 0, 1, 0, 0, 0, 0, 0, 0, 0, 1, 1, 3, 1, 6
Alistipes_finegoldii_56071->self AENZ01000023|47519 (21)
AR: 4, 2, 0, 0, 3, 1, 0, 0, 0, 0, 0, 0, 0, 0, 0, 0, 0, 0, 2
RA: 0, 0, 1, 0, 0, 0, 0, 0, 0, 0, 0, 0, 0, 0, 0, 2, 2, 2, 2
Alistipes_finegoldii_56071->self AENZ01000023|48220 (21)
AR: 3, 2, 1, 0, 1, 1, 1, 0, 0, 0, 0, 0, 0, 0, 0, 0, 0, 0, 0
RA: 0, 0, 0, 0, 0, 0, 1, 0, 0, 0, 0, 0, 0, 0, 0, 2, 2, 2, 5
Alistipes_finegoldii_56071->self AENZ01000023|47498 (20)
AR: 3, 2, 0, 0, 3, 1, 0, 1, 0, 0, 0, 0, 0, 0, 0, 0, 0, 0, 1
RA: 0, 0, 1, 0, 0, 0, 0, 0, 0, 0, 0, 0, 0, 0, 0, 2, 3, 1, 2
Alistipes_finegoldii_56071->self AENZ01000023|48026 (20)
AA: 1, 1, 0, 0, 3, 0, 1, 0, 0, 0, 0, 0, 0, 0, 1, 0, 0, 0, 0
RR: 0, 1, 0, 0, 0, 0, 1, 0, 0, 0, 0, 0, 0, 0, 1, 1, 2, 1, 6
Alistipes_finegoldii_56071->self AENZ01000023|47298 (18)
AA: 5, 1, 0, 0, 2, 0, 0, 0, 0, 0, 0, 0, 0, 0, 0, 0, 0, 0, 1
RR: 0, 0, 0, 0, 0, 0, 0, 0, 0, 0, 0, 0, 0, 0, 0, 3, 2, 1, 3
Alistipes_finegoldii_56071->self AENZ01000023|47255 (17)
AA: 4, 2, 0, 0, 2, 0, 0, 0, 0, 0, 0, 0, 0, 0, 1, 0, 0, 0, 1
RR: 0, 0, 0, 0, 0, 0, 0, 0, 0, 0, 0, 0, 0, 0, 0, 3, 2, 0, 2
Alistipes_finegoldii_56071->self AENZ01000023|47486 (17)
AR: 3, 0, 0, 0, 4, 0, 0, 1, 0, 0, 0, 0, 0, 0, 0, 0, 0, 0, 1
RA: 0, 0, 0, 0, 0, 0, 0, 0, 0, 0, 0, 0, 0, 0, 0, 2, 4, 1, 1
Alistipes_finegoldii_56071->self AENZ01000023|47228 (12)
AA: 2, 1, 0, 0, 1, 0, 0, 0, 0, 0, 0, 0, 0, 0, 0, 0, 0, 0, 2
RR: 0, 0, 0, 0, 0, 0, 0, 0, 0, 0, 0, 0, 0, 0, 0, 1, 2, 1, 2
Alistipes_finegoldii_56071->self AENZ01000023|50184 (11)
AA: 1, 1, 0, 0, 0, 1, 0, 0, 0, 0, 0, 0, 0, 0, 0, 0, 0, 0, 2
RR: 0, 0, 0, 0, 0, 0, 0, 0, 0, 0, 0, 0, 0, 0, 0, 1, 1, 0, 4
Alistipes_finegoldii_56071->self AENZ01000023|50655 (10)
AA: 2, 0, 0, 0, 0, 0, 0, 0, 0, 0, 0, 0, 0, 0, 0, 0, 0, 0, 0
RR: 0, 0, 0, 0, 0, 0, 0, 0, 0, 0, 0, 0, 0, 0, 0, 1, 2, 4, 1
Alistipes_finegoldii_56071->self AENZ01000023|50028 (6)
AA: 0, 1, 0, 0, 0, 0, 0, 0, 0, 0, 0, 0, 0, 0, 0, 0, 0, 0, 1
RR: 0, 0, 0, 0, 0, 0, 0, 0, 0, 0, 0, 0, 0, 0, 0, 1, 1, 1, 1
-


Focal feature: Alistipes_finegoldii_56071, AENZ01000023|48792
Total barcodes:
A: 2, 11, 1, 0, 0, 0, 2, 0, 0, 0, 0, 0, 0, 0, 9, 33, 21, 40, 29
R: 24, 20, 6, 3, 15, 13, 4, 4, 0, 0, 0, 0, 0, 1, 2, 3, 5, 2, 5
Alistipes_finegoldii_56071->self AENZ01000023|48789 (235)
AR: 2, 10, 1, 0, 0, 0, 2, 0, 0, 0, 0, 0, 0, 0, 8, 31, 20, 39, 26
RA: 22, 16, 6, 2, 15, 12, 4, 4, 0, 0, 0, 0, 0, 1, 1, 3, 4, 2, 4
Alistipes_finegoldii_56071->self AENZ01000023|48834 (134)
AA: 0, 5, 1, 0, 0, 0, 1, 0, 0, 0, 0, 0, 0, 0, 4, 9, 9, 18, 15
RR: 11, 14, 5, 3, 12, 8, 4, 3, 0, 0, 0, 0, 0, 0, 2, 2, 3, 2, 3
Alistipes_finegoldii_56071->self 908612.3.peg.877 (99)
A: 0, 2, 1, 0, 0, 0, 1, 0, 0, 0, 0, 0, 0, 0, 2, 10, 8, 16, 15
R: 12, 8, 0, 1, 9, 3, 2, 2, 0, 0, 0, 0, 0, 1, 2, 0, 1, 0, 3
Alistipes_finegoldii_56071->self AENZ01000023|48855 (89)
AA: 0, 4, 0, 0, 0, 0, 1, 0, 0, 0, 0, 0, 0, 0, 3, 5, 4, 12, 11
RR: 9, 8, 4, 3, 8, 5, 2, 1, 0, 0, 0, 0, 0, 0, 1, 1, 2, 1, 4
Alistipes_finegoldii_56071->self AENZ01000023|49032 (61)
AA: 1, 2, 0, 0, 0, 0, 0, 0, 0, 0, 0, 0, 0, 0, 1, 5, 8, 7, 5
RR: 10, 4, 1, 3, 5, 3, 1, 0, 0, 0, 0, 0, 0, 0, 0, 1, 2, 1, 1
Alistipes_finegoldii_56071->self AENZ01000023|48903 (41)
AA: 0, 2, 0, 0, 0, 0, 0, 0, 0, 0, 0, 0, 0, 0, 2, 2, 2, 4, 6
RR: 7, 4, 1, 0, 4, 2, 0, 0, 0, 0, 0, 0, 0, 1, 1, 0, 1, 0, 2
Alistipes_finegoldii_56071->self AENZ01000023|49083 (37)
AA: 1, 1, 0, 0, 0, 0, 0, 0, 0, 0, 0, 0, 0, 0, 1, 4, 3, 5, 3
RR: 7, 2, 1, 1, 2, 1, 0, 0, 0, 0, 0, 0, 0, 0, 0, 1, 2, 1, 1
Alistipes_finegoldii_56071->self AENZ01000023|48343 (36)
AR: 1, 1, 0, 0, 0, 0, 1, 0, 0, 0, 0, 0, 0, 0, 1, 6, 3, 1, 6
RA: 3, 2, 0, 1, 6, 1, 0, 0, 0, 0, 0, 0, 0, 0, 0, 0, 0, 0, 3
Alistipes_finegoldii_56071->self AENZ01000023|47956 (33)
AA: 0, 1, 0, 0, 0, 0, 1, 0, 0, 0, 0, 0, 0, 0, 1, 1, 3, 2, 6
RR: 6, 2, 0, 0, 5, 1, 1, 0, 0, 0, 0, 0, 0, 0, 1, 0, 0, 0, 2
Alistipes_finegoldii_56071->self AENZ01000023|48279 (32)
AR: 0, 1, 0, 0, 0, 0, 1, 0, 0, 0, 0, 0, 0, 0, 1, 1, 3, 1, 7
RA: 4, 4, 1, 1, 4, 2, 1, 0, 0, 0, 0, 0, 0, 0, 0, 0, 0, 0, 0
Alistipes_finegoldii_56071->self AENZ01000023|47969 (31)
AR: 0, 1, 0, 0, 0, 0, 1, 0, 0, 0, 0, 0, 0, 0, 1, 1, 4, 1, 7
RA: 3, 2, 0, 0, 4, 1, 2, 0, 0, 0, 0, 0, 0, 0, 1, 0, 0, 0, 2
Alistipes_finegoldii_56071->self AENZ01000023|49326 (31)
AA: 0, 1, 0, 0, 0, 0, 1, 0, 0, 0, 0, 0, 0, 0, 1, 3, 4, 4, 5
RR: 5, 1, 0, 0, 1, 0, 2, 0, 0, 0, 0, 0, 0, 1, 0, 0, 0, 0, 2
Alistipes_finegoldii_56071->self AENZ01000023|47570 (30)
AA: 0, 1, 0, 0, 0, 0, 0, 0, 0, 0, 0, 0, 0, 0, 1, 2, 0, 6, 3
RR: 6, 2, 0, 1, 3, 1, 0, 0, 0, 0, 0, 0, 0, 0, 0, 0, 1, 0, 3
Alistipes_finegoldii_56071->self AENZ01000023|48099 (30)
AA: 0, 1, 0, 0, 0, 0, 1, 0, 0, 0, 0, 0, 0, 0, 1, 1, 3, 0, 6
RR: 4, 2, 0, 1, 4, 1, 1, 0, 0, 0, 0, 0, 0, 0, 1, 0, 1, 0, 2
Alistipes_finegoldii_56071->self AENZ01000023|48103 (29)
AA: 0, 1, 0, 0, 0, 0, 1, 0, 0, 0, 0, 0, 0, 0, 1, 2, 3, 0, 6
RR: 3, 2, 0, 1, 4, 1, 1, 0, 0, 0, 0, 0, 0, 0, 1, 0, 1, 0, 1
Alistipes_finegoldii_56071->self AENZ01000023|47639 (25)
AR: 0, 1, 0, 0, 0, 0, 0, 0, 0, 0, 0, 0, 0, 0, 1, 3, 0, 4, 5
RA: 1, 2, 0, 0, 3, 0, 1, 1, 0, 0, 0, 0, 0, 0, 1, 0, 0, 0, 2
Alistipes_finegoldii_56071->self AENZ01000023|49464 (25)
AA: 0, 0, 0, 0, 0, 0, 0, 0, 0, 0, 0, 0, 0, 0, 0, 4, 1, 1, 6
RR: 5, 2, 0, 1, 0, 0, 0, 2, 0, 0, 0, 0, 0, 0, 0, 0, 0, 0, 3
Alistipes_finegoldii_56071->self AENZ01000023|48065 (24)
AA: 0, 1, 0, 0, 0, 0, 1, 0, 0, 0, 0, 0, 0, 0, 1, 1, 2, 0, 6
RR: 1, 2, 0, 1, 3, 1, 1, 0, 0, 0, 0, 0, 0, 0, 1, 0, 1, 0, 1
Alistipes_finegoldii_56071->self AENZ01000023|49193 (23)
AR: 0, 3, 0, 0, 0, 0, 0, 0, 0, 0, 0, 0, 0, 0, 1, 4, 3, 3, 5
RA: 1, 0, 0, 0, 1, 0, 0, 0, 0, 0, 0, 0, 0, 0, 0, 0, 1, 0, 1
Alistipes_finegoldii_56071->self AENZ01000023|47519 (22)
AA: 0, 0, 1, 0, 0, 0, 0, 0, 0, 0, 0, 0, 0, 0, 0, 1, 2, 2, 2
RR: 4, 2, 0, 1, 3, 1, 0, 0, 0, 0, 0, 0, 0, 0, 0, 0, 0, 0, 3
Alistipes_finegoldii_56071->self AENZ01000023|48037 (22)
AR: 0, 1, 0, 0, 0, 0, 1, 0, 0, 0, 0, 0, 0, 0, 1, 1, 4, 0, 6
RA: 1, 1, 0, 0, 3, 0, 1, 0, 0, 0, 0, 0, 0, 0, 1, 0, 0, 0, 1
Alistipes_finegoldii_56071->self AENZ01000023|47298 (20)
AR: 0, 0, 0, 0, 0, 0, 0, 0, 0, 0, 0, 0, 0, 0, 0, 3, 2, 2, 3
RA: 5, 1, 0, 0, 2, 0, 0, 0, 0, 0, 0, 0, 0, 0, 0, 0, 0, 0, 2
Alistipes_finegoldii_56071->self AENZ01000023|48026 (20)
AR: 0, 1, 0, 0, 0, 0, 1, 0, 0, 0, 0, 0, 0, 0, 1, 1, 3, 0, 6
RA: 1, 1, 0, 0, 3, 0, 1, 0, 0, 0, 0, 0, 0, 0, 1, 0, 0, 0, 0
Alistipes_finegoldii_56071->self AENZ01000023|48220 (20)
AA: 0, 0, 0, 0, 0, 0, 1, 0, 0, 0, 0, 0, 0, 0, 0, 2, 2, 1, 4
RR: 3, 3, 1, 0, 1, 1, 1, 0, 0, 0, 0, 0, 0, 0, 0, 0, 0, 0, 0
Alistipes_finegoldii_56071->self AENZ01000023|47498 (19)
AA: 0, 0, 1, 0, 0, 0, 0, 0, 0, 0, 0, 0, 0, 0, 0, 1, 3, 1, 1
RR: 3, 2, 0, 0, 3, 1, 0, 1, 0, 0, 0, 0, 0, 0, 0, 0, 0, 0, 2
Alistipes_finegoldii_56071->self AENZ01000023|47255 (17)
AR: 0, 0, 0, 0, 0, 0, 0, 0, 0, 0, 0, 0, 0, 0, 0, 3, 2, 0, 2
RA: 4, 2, 0, 0, 2, 0, 0, 0, 0, 0, 0, 0, 0, 0, 1, 0, 0, 0, 1
Alistipes_finegoldii_56071->self AENZ01000023|47486 (16)
AA: 0, 0, 0, 0, 0, 0, 0, 0, 0, 0, 0, 0, 0, 0, 0, 1, 4, 1, 0
RR: 3, 0, 0, 0, 4, 0, 0, 1, 0, 0, 0, 0, 0, 0, 0, 0, 0, 0, 2
Alistipes_finegoldii_56071->self AENZ01000023|47228 (13)
AR: 0, 0, 0, 0, 0, 0, 0, 0, 0, 0, 0, 0, 0, 0, 0, 1, 2, 1, 2
RA: 2, 1, 0, 0, 1, 0, 0, 0, 0, 0, 0, 0, 0, 0, 0, 0, 0, 0, 3
Alistipes_finegoldii_56071->self AENZ01000023|50184 (12)
AR: 0, 0, 0, 0, 0, 0, 0, 0, 0, 0, 0, 0, 0, 0, 0, 1, 1, 0, 4
RA: 2, 1, 0, 0, 0, 1, 0, 0, 0, 0, 0, 0, 0, 0, 0, 0, 0, 0, 2
Alistipes_finegoldii_56071->self AENZ01000023|50655 (10)
AR: 0, 0, 0, 0, 0, 0, 0, 0, 0, 0, 0, 0, 0, 0, 0, 1, 2, 4, 1
RA: 2, 0, 0, 0, 0, 0, 0, 0, 0, 0, 0, 0, 0, 0, 0, 0, 0, 0, 0
Alistipes_finegoldii_56071->self AENZ01000023|50028 (8)
AR: 0, 1, 0, 0, 0, 0, 0, 0, 0, 0, 0, 0, 0, 0, 1, 1, 1, 1, 1
RA: 0, 1, 0, 0, 0, 0, 0, 0, 0, 0, 0, 0, 0, 0, 0, 0, 0, 0, 1
-


Focal feature: Alistipes_finegoldii_56071, AENZ01000023|48834
Total barcodes:
A: 1, 7, 1, 0, 0, 0, 1, 0, 0, 0, 0, 0, 0, 0, 6, 13, 14, 21, 19
R: 15, 18, 6, 4, 20, 9, 5, 4, 0, 0, 0, 0, 0, 0, 3, 2, 4, 5, 4
Alistipes_finegoldii_56071->self AENZ01000023|48792 (134)
AA: 0, 5, 1, 0, 0, 0, 1, 0, 0, 0, 0, 0, 0, 0, 4, 9, 9, 18, 15
RR: 11, 14, 5, 3, 12, 8, 4, 3, 0, 0, 0, 0, 0, 0, 2, 2, 3, 2, 3
Alistipes_finegoldii_56071->self AENZ01000023|48855 (127)
AA: 1, 5, 0, 0, 0, 0, 1, 0, 0, 0, 0, 0, 0, 0, 4, 9, 9, 14, 14
RR: 11, 11, 5, 4, 15, 5, 3, 2, 0, 0, 0, 0, 0, 0, 2, 1, 3, 4, 4
Alistipes_finegoldii_56071->self AENZ01000023|48789 (123)
AR: 0, 4, 1, 0, 0, 0, 1, 0, 0, 0, 0, 0, 0, 0, 3, 8, 8, 17, 15
RA: 10, 12, 5, 2, 12, 7, 4, 3, 0, 0, 0, 0, 0, 0, 2, 2, 2, 2, 3
Alistipes_finegoldii_56071->self 908612.3.peg.877 (77)
A: 0, 2, 1, 0, 0, 0, 0, 0, 0, 0, 0, 0, 0, 0, 2, 4, 7, 9, 12
R: 7, 8, 0, 2, 12, 3, 3, 1, 0, 0, 0, 0, 0, 0, 2, 0, 1, 0, 1
Alistipes_finegoldii_56071->self AENZ01000023|48903 (63)
AA: 1, 2, 0, 0, 0, 0, 0, 0, 0, 0, 0, 0, 0, 0, 2, 5, 6, 5, 8
RR: 7, 5, 1, 0, 10, 2, 1, 1, 0, 0, 0, 0, 0, 0, 1, 0, 2, 2, 2
Alistipes_finegoldii_56071->self AENZ01000023|49032 (46)
AA: 0, 3, 0, 0, 0, 0, 0, 0, 0, 0, 0, 0, 0, 0, 2, 1, 3, 4, 2
RR: 6, 4, 1, 3, 9, 2, 2, 0, 0, 0, 0, 0, 0, 0, 1, 0, 1, 1, 1
Alistipes_finegoldii_56071->self AENZ01000023|49083 (32)
AA: 0, 1, 0, 0, 0, 0, 0, 0, 0, 0, 0, 0, 0, 0, 1, 1, 2, 4, 2
RR: 4, 2, 2, 1, 6, 1, 1, 0, 0, 0, 0, 0, 0, 0, 0, 0, 1, 1, 2
Alistipes_finegoldii_56071->self AENZ01000023|47956 (28)
AA: 0, 0, 0, 0, 0, 0, 0, 0, 0, 0, 0, 0, 0, 0, 0, 0, 2, 3, 6
RR: 5, 1, 0, 1, 7, 0, 1, 0, 0, 0, 0, 0, 0, 0, 1, 0, 0, 0, 1
Alistipes_finegoldii_56071->self AENZ01000023|47969 (26)
AR: 0, 0, 0, 0, 0, 0, 0, 0, 0, 0, 0, 0, 0, 0, 0, 0, 2, 2, 7
RA: 3, 1, 0, 1, 6, 0, 2, 0, 0, 0, 0, 0, 0, 0, 1, 0, 0, 0, 1
Alistipes_finegoldii_56071->self AENZ01000023|48099 (25)
AA: 0, 0, 0, 0, 0, 0, 0, 0, 0, 0, 0, 0, 0, 0, 0, 0, 2, 0, 6
RR: 3, 1, 0, 2, 6, 0, 1, 0, 0, 0, 0, 0, 0, 0, 1, 0, 1, 1, 1
Alistipes_finegoldii_56071->self AENZ01000023|48279 (25)
AR: 0, 0, 0, 0, 0, 0, 0, 0, 0, 0, 0, 0, 0, 0, 0, 0, 2, 1, 4
RA: 3, 3, 1, 2, 6, 1, 1, 0, 0, 0, 0, 0, 0, 0, 0, 0, 0, 1, 0
Alistipes_finegoldii_56071->self AENZ01000023|49326 (25)
AA: 1, 1, 0, 0, 0, 0, 0, 0, 0, 0, 0, 0, 0, 0, 1, 1, 2, 3, 3
RR: 4, 1, 0, 0, 4, 0, 3, 0, 0, 0, 0, 0, 0, 0, 0, 0, 0, 0, 1
Alistipes_finegoldii_56071->self AENZ01000023|48103 (24)
AA: 0, 0, 0, 0, 0, 0, 0, 0, 0, 0, 0, 0, 0, 0, 0, 0, 2, 0, 6
RR: 3, 1, 0, 2, 5, 0, 1, 0, 0, 0, 0, 0, 0, 0, 1, 0, 1, 1, 1
Alistipes_finegoldii_56071->self AENZ01000023|48343 (23)
AR: 0, 0, 0, 0, 0, 0, 0, 0, 0, 0, 0, 0, 0, 0, 0, 2, 2, 0, 5
RA: 1, 2, 0, 2, 7, 1, 0, 0, 0, 0, 0, 0, 0, 0, 0, 0, 0, 0, 1
Alistipes_finegoldii_56071->self AENZ01000023|48065 (22)
AA: 0, 0, 0, 0, 0, 0, 0, 0, 0, 0, 0, 0, 0, 0, 0, 0, 1, 0, 6
RR: 2, 2, 0, 2, 3, 1, 1, 0, 0, 0, 0, 0, 0, 0, 1, 0, 1, 1, 1
Alistipes_finegoldii_56071->self AENZ01000023|49464 (22)
AA: 0, 1, 0, 0, 0, 0, 0, 0, 0, 0, 0, 0, 0, 0, 1, 0, 1, 0, 5
RR: 5, 2, 0, 1, 2, 0, 0, 2, 0, 0, 0, 0, 0, 0, 0, 0, 0, 0, 2
Alistipes_finegoldii_56071->self AENZ01000023|48037 (21)
AR: 0, 0, 0, 0, 0, 0, 0, 0, 0, 0, 0, 0, 0, 0, 0, 0, 3, 0, 5
RA: 1, 2, 0, 1, 4, 1, 1, 0, 0, 0, 0, 0, 0, 0, 1, 0, 0, 1, 1
Alistipes_finegoldii_56071->self AENZ01000023|47570 (20)
AA: 0, 1, 0, 0, 0, 0, 0, 0, 0, 0, 0, 0, 0, 0, 1, 0, 1, 3, 3
RR: 3, 2, 0, 1, 2, 1, 0, 0, 0, 0, 0, 0, 0, 0, 0, 0, 1, 0, 1
Alistipes_finegoldii_56071->self AENZ01000023|48220 (20)
AA: 0, 0, 0, 0, 0, 0, 0, 0, 0, 0, 0, 0, 0, 0, 0, 0, 1, 0, 5
RR: 2, 2, 1, 1, 5, 0, 1, 0, 0, 0, 0, 0, 0, 0, 0, 0, 0, 1, 1
Alistipes_finegoldii_56071->self AENZ01000023|47639 (19)
AR: 0, 0, 0, 0, 0, 0, 0, 0, 0, 0, 0, 0, 0, 0, 0, 2, 1, 2, 6
RA: 1, 2, 0, 0, 3, 0, 1, 0, 0, 0, 0, 0, 0, 0, 1, 0, 0, 0, 0
Alistipes_finegoldii_56071->self AENZ01000023|47298 (18)
AR: 0, 1, 0, 0, 0, 0, 0, 0, 0, 0, 0, 0, 0, 0, 1, 2, 1, 1, 3
RA: 4, 1, 0, 0, 3, 0, 1, 0, 0, 0, 0, 0, 0, 0, 0, 0, 0, 0, 0
Alistipes_finegoldii_56071->self AENZ01000023|47519 (18)
AA: 0, 1, 1, 0, 0, 0, 0, 0, 0, 0, 0, 0, 0, 0, 1, 1, 2, 1, 1
RR: 2, 2, 0, 1, 2, 1, 1, 0, 0, 0, 0, 0, 0, 0, 0, 0, 0, 0, 1
Alistipes_finegoldii_56071->self AENZ01000023|48026 (18)
AR: 0, 0, 0, 0, 0, 0, 0, 0, 0, 0, 0, 0, 0, 0, 0, 0, 2, 0, 5
RA: 1, 2, 0, 0, 4, 1, 1, 0, 0, 0, 0, 0, 0, 0, 1, 0, 0, 1, 0
Alistipes_finegoldii_56071->self AENZ01000023|47498 (17)
AA: 0, 0, 1, 0, 0, 0, 0, 0, 0, 0, 0, 0, 0, 0, 0, 1, 2, 2, 1
RR: 3, 2, 0, 0, 2, 1, 1, 1, 0, 0, 0, 0, 0, 0, 0, 0, 0, 0, 0
Alistipes_finegoldii_56071->self AENZ01000023|47255 (16)
AR: 0, 0, 0, 0, 0, 0, 0, 0, 0, 0, 0, 0, 0, 0, 0, 2, 2, 0, 2
RA: 5, 2, 0, 0, 2, 0, 0, 0, 0, 0, 0, 0, 0, 0, 1, 0, 0, 0, 0
Alistipes_finegoldii_56071->self AENZ01000023|49193 (15)
AR: 0, 1, 0, 0, 0, 0, 0, 0, 0, 0, 0, 0, 0, 0, 1, 2, 3, 1, 4
RA: 0, 0, 0, 0, 1, 0, 1, 0, 0, 0, 0, 0, 0, 0, 0, 0, 1, 0, 0
Alistipes_finegoldii_56071->self AENZ01000023|50184 (14)
AR: 0, 1, 0, 0, 0, 0, 0, 0, 0, 0, 0, 0, 0, 0, 1, 0, 2, 0, 3
RA: 2, 1, 0, 0, 2, 1, 0, 0, 0, 0, 0, 0, 0, 0, 0, 0, 0, 0, 1
Alistipes_finegoldii_56071->self AENZ01000023|47228 (12)
AR: 0, 0, 0, 0, 0, 0, 0, 0, 0, 0, 0, 0, 0, 0, 0, 2, 2, 0, 1
RA: 2, 1, 0, 0, 2, 0, 1, 0, 0, 0, 0, 0, 0, 0, 0, 0, 0, 0, 1
Alistipes_finegoldii_56071->self AENZ01000023|47486 (12)
AA: 0, 0, 0, 0, 0, 0, 0, 0, 0, 0, 0, 0, 0, 0, 0, 1, 2, 1, 1
RR: 1, 0, 0, 0, 4, 0, 1, 1, 0, 0, 0, 0, 0, 0, 0, 0, 0, 0, 0
Alistipes_finegoldii_56071->self AENZ01000023|50655 (9)
AR: 0, 1, 0, 0, 0, 0, 0, 0, 0, 0, 0, 0, 0, 0, 1, 0, 2, 1, 0
RA: 1, 0, 0, 0, 3, 0, 0, 0, 0, 0, 0, 0, 0, 0, 0, 0, 0, 0, 0
Alistipes_finegoldii_56071->self AENZ01000023|50028 (8)
AR: 0, 1, 0, 0, 0, 0, 0, 0, 0, 0, 0, 0, 0, 0, 1, 1, 1, 0, 0
RA: 1, 1, 0, 0, 1, 0, 0, 0, 0, 0, 0, 0, 0, 0, 0, 0, 0, 0, 1
-


Focal feature: Alistipes_finegoldii_56071, AENZ01000023|48855
Total barcodes:
A: 1, 7, 0, 2, 0, 0, 1, 0, 0, 0, 0, 0, 0, 0, 6, 14, 14, 23, 16
R: 16, 14, 5, 5, 17, 7, 4, 2, 0, 0, 0, 0, 0, 0, 3, 1, 3, 4, 7
Alistipes_finegoldii_56071->self AENZ01000023|48834 (127)
AA: 1, 5, 0, 0, 0, 0, 1, 0, 0, 0, 0, 0, 0, 0, 4, 9, 9, 14, 14
RR: 11, 11, 5, 4, 15, 5, 3, 2, 0, 0, 0, 0, 0, 0, 2, 1, 3, 4, 4
Alistipes_finegoldii_56071->self AENZ01000023|48903 (96)
AA: 1, 4, 0, 2, 0, 0, 0, 0, 0, 0, 0, 0, 0, 0, 4, 8, 10, 13, 8
RR: 11, 6, 1, 1, 11, 2, 2, 1, 0, 0, 0, 0, 0, 0, 2, 0, 2, 2, 5
Alistipes_finegoldii_56071->self AENZ01000023|48792 (89)
AA: 0, 4, 0, 0, 0, 0, 1, 0, 0, 0, 0, 0, 0, 0, 3, 5, 4, 12, 11
RR: 9, 8, 4, 3, 8, 5, 2, 1, 0, 0, 0, 0, 0, 0, 1, 1, 2, 1, 4
Alistipes_finegoldii_56071->self AENZ01000023|48789 (82)
AR: 0, 3, 0, 0, 0, 0, 1, 0, 0, 0, 0, 0, 0, 0, 2, 4, 3, 11, 11
RA: 8, 9, 4, 2, 8, 5, 2, 1, 0, 0, 0, 0, 0, 0, 2, 1, 1, 1, 3
Alistipes_finegoldii_56071->self 908612.3.peg.877 (64)
A: 0, 2, 0, 0, 0, 0, 0, 0, 0, 0, 0, 0, 0, 0, 2, 5, 7, 5, 8
R: 8, 6, 0, 2, 10, 2, 2, 0, 0, 0, 0, 0, 0, 0, 2, 0, 0, 0, 3
Alistipes_finegoldii_56071->self AENZ01000023|49032 (35)
AA: 0, 3, 0, 2, 0, 0, 0, 0, 0, 0, 0, 0, 0, 0, 2, 0, 3, 4, 0
RR: 6, 1, 1, 3, 7, 0, 1, 0, 0, 0, 0, 0, 0, 0, 1, 0, 0, 0, 1
Alistipes_finegoldii_56071->self AENZ01000023|49083 (31)
AA: 0, 2, 0, 0, 0, 0, 0, 0, 0, 0, 0, 0, 0, 0, 2, 0, 3, 4, 1
RR: 6, 1, 2, 1, 5, 0, 1, 0, 0, 0, 0, 0, 0, 0, 0, 0, 1, 0, 2
Alistipes_finegoldii_56071->self AENZ01000023|48279 (29)
AR: 0, 0, 0, 0, 0, 0, 0, 0, 0, 0, 0, 0, 0, 0, 0, 0, 2, 1, 2
RA: 6, 5, 1, 2, 4, 3, 1, 0, 0, 0, 0, 0, 0, 0, 1, 0, 0, 1, 0
Alistipes_finegoldii_56071->self AENZ01000023|49326 (28)
AA: 1, 2, 0, 0, 0, 0, 0, 0, 0, 0, 0, 0, 0, 0, 2, 1, 2, 2, 2
RR: 6, 2, 0, 0, 4, 0, 2, 0, 0, 0, 0, 0, 0, 0, 1, 0, 0, 0, 1
Alistipes_finegoldii_56071->self AENZ01000023|48343 (26)
AR: 0, 0, 0, 1, 0, 0, 0, 0, 0, 0, 0, 0, 0, 0, 0, 1, 2, 1, 3
RA: 3, 4, 0, 2, 4, 2, 0, 0, 0, 0, 0, 0, 0, 0, 1, 0, 0, 0, 2
Alistipes_finegoldii_56071->self AENZ01000023|47956 (25)
AA: 0, 0, 0, 0, 0, 0, 0, 0, 0, 0, 0, 0, 0, 0, 0, 0, 2, 3, 4
RR: 5, 1, 0, 1, 6, 1, 1, 0, 0, 0, 0, 0, 0, 0, 0, 0, 0, 0, 1
Alistipes_finegoldii_56071->self AENZ01000023|49464 (24)
AA: 0, 1, 0, 0, 0, 0, 0, 0, 0, 0, 0, 0, 0, 0, 1, 0, 0, 1, 5
RR: 6, 3, 0, 1, 2, 0, 0, 1, 0, 0, 0, 0, 0, 0, 1, 0, 0, 0, 2
Alistipes_finegoldii_56071->self AENZ01000023|48099 (23)
AA: 0, 0, 0, 0, 0, 0, 0, 0, 0, 0, 0, 0, 0, 0, 0, 0, 0, 0, 4
RR: 4, 2, 0, 2, 6, 1, 1, 0, 0, 0, 0, 0, 0, 0, 1, 0, 0, 1, 1
Alistipes_finegoldii_56071->self AENZ01000023|48220 (23)
AA: 0, 0, 0, 0, 0, 0, 0, 0, 0, 0, 0, 0, 0, 0, 0, 0, 1, 0, 4
RR: 6, 2, 1, 1, 4, 1, 1, 0, 0, 0, 0, 0, 0, 0, 0, 0, 0, 1, 1
Alistipes_finegoldii_56071->self AENZ01000023|47969 (22)
AR: 0, 0, 0, 0, 0, 0, 0, 0, 0, 0, 0, 0, 0, 0, 0, 0, 2, 2, 5
RA: 3, 1, 0, 1, 5, 1, 1, 0, 0, 0, 0, 0, 0, 0, 0, 0, 0, 0, 1
Alistipes_finegoldii_56071->self AENZ01000023|48065 (22)
AA: 0, 0, 0, 0, 0, 0, 0, 0, 0, 0, 0, 0, 0, 0, 0, 0, 0, 0, 4
RR: 4, 3, 0, 2, 3, 2, 1, 0, 0, 0, 0, 0, 0, 0, 1, 0, 0, 1, 1
Alistipes_finegoldii_56071->self AENZ01000023|48103 (21)
AA: 0, 0, 0, 0, 0, 0, 0, 0, 0, 0, 0, 0, 0, 0, 0, 0, 0, 0, 4
RR: 4, 2, 0, 2, 4, 1, 1, 0, 0, 0, 0, 0, 0, 0, 1, 0, 0, 1, 1
Alistipes_finegoldii_56071->self AENZ01000023|48037 (20)
AR: 0, 0, 0, 0, 0, 0, 0, 0, 0, 0, 0, 0, 0, 0, 0, 0, 1, 0, 3
RA: 3, 2, 0, 1, 5, 1, 1, 0, 0, 0, 0, 0, 0, 0, 1, 0, 0, 1, 1
Alistipes_finegoldii_56071->self AENZ01000023|47298 (19)
AR: 0, 1, 0, 0, 0, 0, 0, 0, 0, 0, 0, 0, 0, 0, 1, 2, 1, 1, 3
RA: 4, 1, 0, 0, 3, 0, 1, 0, 0, 0, 0, 0, 0, 0, 0, 0, 0, 0, 1
Alistipes_finegoldii_56071->self AENZ01000023|48026 (19)
AR: 0, 0, 0, 0, 0, 0, 0, 0, 0, 0, 0, 0, 0, 0, 0, 0, 2, 0, 3
RA: 3, 2, 0, 0, 5, 1, 1, 0, 0, 0, 0, 0, 0, 0, 1, 0, 0, 1, 0
Alistipes_finegoldii_56071->self AENZ01000023|49193 (19)
AR: 0, 1, 0, 0, 0, 0, 0, 0, 0, 0, 0, 0, 0, 0, 1, 4, 2, 2, 3
RA: 2, 0, 0, 0, 2, 0, 1, 0, 0, 0, 0, 0, 0, 0, 0, 0, 1, 0, 0
Alistipes_finegoldii_56071->self AENZ01000023|47570 (18)
AA: 0, 1, 0, 0, 0, 0, 0, 0, 0, 0, 0, 0, 0, 0, 1, 1, 2, 2, 3
RR: 4, 0, 0, 1, 1, 0, 0, 0, 0, 0, 0, 0, 0, 0, 0, 0, 0, 0, 2
Alistipes_finegoldii_56071->self AENZ01000023|47639 (18)
AR: 0, 0, 0, 0, 0, 0, 0, 0, 0, 0, 0, 0, 0, 0, 0, 2, 2, 2, 4
RA: 2, 1, 0, 0, 2, 0, 1, 0, 0, 0, 0, 0, 0, 0, 1, 0, 0, 0, 1
Alistipes_finegoldii_56071->self AENZ01000023|47519 (17)
AA: 0, 1, 0, 0, 0, 0, 0, 0, 0, 0, 0, 0, 0, 0, 1, 2, 1, 0, 1
RR: 3, 1, 0, 1, 2, 0, 1, 0, 0, 0, 0, 0, 0, 0, 1, 0, 0, 0, 2
Alistipes_finegoldii_56071->self AENZ01000023|47228 (16)
AR: 0, 0, 0, 0, 0, 0, 0, 0, 0, 0, 0, 0, 0, 0, 0, 2, 2, 0, 1
RA: 3, 2, 0, 0, 2, 0, 1, 0, 0, 0, 0, 0, 0, 0, 1, 0, 0, 0, 2
Alistipes_finegoldii_56071->self AENZ01000023|47255 (16)
AR: 0, 0, 0, 0, 0, 0, 0, 0, 0, 0, 0, 0, 0, 0, 0, 2, 2, 0, 2
RA: 5, 2, 0, 0, 1, 0, 0, 0, 0, 0, 0, 0, 0, 0, 1, 0, 0, 0, 1
Alistipes_finegoldii_56071->self AENZ01000023|50184 (16)
AR: 0, 1, 0, 0, 0, 0, 0, 0, 0, 0, 0, 0, 0, 0, 1, 0, 2, 1, 2
RA: 2, 2, 0, 0, 2, 1, 0, 0, 0, 0, 0, 0, 0, 0, 1, 0, 0, 0, 1
Alistipes_finegoldii_56071->self AENZ01000023|47498 (15)
AA: 0, 0, 0, 0, 0, 0, 0, 0, 0, 0, 0, 0, 0, 0, 0, 2, 1, 1, 1
RR: 4, 1, 0, 0, 2, 0, 1, 0, 0, 0, 0, 0, 0, 0, 1, 0, 0, 0, 1
Alistipes_finegoldii_56071->self AENZ01000023|47486 (13)
AA: 0, 0, 0, 0, 0, 0, 0, 0, 0, 0, 0, 0, 0, 0, 0, 1, 2, 0, 1
RR: 2, 1, 0, 0, 3, 0, 1, 0, 0, 0, 0, 0, 0, 0, 1, 0, 0, 0, 1
Alistipes_finegoldii_56071->self AENZ01000023|50028 (9)
AR: 0, 1, 0, 0, 0, 0, 0, 0, 0, 0, 0, 0, 0, 0, 1, 1, 1, 0, 1
RA: 1, 1, 0, 0, 1, 0, 0, 0, 0, 0, 0, 0, 0, 0, 0, 0, 0, 0, 1
Alistipes_finegoldii_56071->self AENZ01000023|50655 (9)
AR: 0, 1, 0, 0, 0, 0, 0, 0, 0, 0, 0, 0, 0, 0, 1, 0, 1, 1, 0
RA: 3, 0, 0, 0, 2, 0, 0, 0, 0, 0, 0, 0, 0, 0, 0, 0, 0, 0, 0
-


Focal feature: Alistipes_finegoldii_56071, AENZ01000023|48903
Total barcodes:
A: 1, 6, 0, 2, 1, 0, 0, 0, 0, 0, 0, 0, 0, 0, 6, 21, 17, 36, 20
R: 21, 17, 1, 2, 18, 6, 8, 1, 0, 0, 0, 0, 0, 1, 5, 1, 3, 4, 6
Alistipes_finegoldii_56071->self AENZ01000023|48855 (96)
AA: 1, 4, 0, 2, 0, 0, 0, 0, 0, 0, 0, 0, 0, 0, 4, 8, 10, 13, 8
RR: 11, 6, 1, 1, 11, 2, 2, 1, 0, 0, 0, 0, 0, 0, 2, 0, 2, 2, 5
Alistipes_finegoldii_56071->self 908612.3.peg.877 (71)
A: 0, 2, 0, 0, 0, 0, 0, 0, 0, 0, 0, 0, 0, 0, 2, 7, 6, 8, 9
R: 12, 5, 0, 0, 8, 2, 2, 0, 0, 0, 0, 0, 0, 1, 3, 0, 0, 1, 3
Alistipes_finegoldii_56071->self AENZ01000023|48834 (63)
AA: 1, 2, 0, 0, 0, 0, 0, 0, 0, 0, 0, 0, 0, 0, 2, 5, 6, 5, 8
RR: 7, 5, 1, 0, 10, 2, 1, 1, 0, 0, 0, 0, 0, 0, 1, 0, 2, 2, 2
Alistipes_finegoldii_56071->self AENZ01000023|49193 (42)
AR: 0, 2, 0, 0, 0, 0, 0, 0, 0, 0, 0, 0, 0, 0, 2, 5, 4, 4, 7
RA: 6, 4, 0, 0, 2, 2, 1, 0, 0, 0, 0, 0, 0, 0, 1, 0, 0, 1, 1
Alistipes_finegoldii_56071->self AENZ01000023|48792 (41)
AA: 0, 2, 0, 0, 0, 0, 0, 0, 0, 0, 0, 0, 0, 0, 2, 2, 2, 4, 6
RR: 7, 4, 1, 0, 4, 2, 0, 0, 0, 0, 0, 0, 0, 1, 1, 0, 1, 0, 2
Alistipes_finegoldii_56071->self AENZ01000023|49326 (38)
AA: 1, 2, 0, 0, 1, 0, 0, 0, 0, 0, 0, 0, 0, 0, 2, 4, 2, 6, 3
RR: 7, 2, 0, 0, 3, 0, 1, 0, 0, 0, 0, 0, 0, 1, 1, 0, 0, 1, 1
Alistipes_finegoldii_56071->self AENZ01000023|48789 (36)
AR: 0, 1, 0, 0, 0, 0, 0, 0, 0, 0, 0, 0, 0, 0, 1, 2, 2, 4, 7
RA: 6, 3, 1, 0, 4, 2, 0, 0, 0, 0, 0, 0, 0, 1, 1, 0, 0, 0, 1
Alistipes_finegoldii_56071->self AENZ01000023|49083 (32)
AA: 0, 1, 0, 0, 0, 0, 0, 0, 0, 0, 0, 0, 0, 0, 1, 2, 3, 2, 3
RR: 7, 2, 0, 0, 5, 2, 1, 0, 0, 0, 0, 0, 0, 0, 0, 1, 0, 0, 2
Alistipes_finegoldii_56071->self AENZ01000023|49032 (27)
AA: 0, 2, 0, 2, 0, 0, 0, 0, 0, 0, 0, 0, 0, 0, 1, 3, 2, 4, 2
RR: 5, 0, 0, 0, 5, 0, 1, 0, 0, 0, 0, 0, 0, 0, 0, 0, 0, 0, 0
Alistipes_finegoldii_56071->self AENZ01000023|49464 (27)
AA: 0, 1, 0, 0, 1, 0, 0, 0, 0, 0, 0, 0, 0, 0, 1, 1, 0, 3, 4
RR: 5, 2, 0, 0, 4, 1, 0, 0, 0, 0, 0, 0, 0, 0, 1, 0, 0, 2, 1
Alistipes_finegoldii_56071->self AENZ01000023|47570 (24)
AA: 0, 1, 0, 0, 0, 0, 0, 0, 0, 0, 0, 0, 0, 0, 1, 1, 1, 3, 4
RR: 8, 0, 0, 0, 2, 0, 1, 0, 0, 0, 0, 0, 0, 0, 0, 0, 0, 0, 2
Alistipes_finegoldii_56071->self AENZ01000023|48220 (23)
AA: 0, 0, 0, 0, 0, 0, 0, 0, 0, 0, 0, 0, 0, 0, 0, 2, 0, 3, 4
RR: 6, 0, 0, 0, 6, 0, 0, 0, 0, 0, 0, 0, 0, 0, 0, 0, 0, 1, 1
Alistipes_finegoldii_56071->self AENZ01000023|48279 (23)
AR: 0, 1, 0, 0, 0, 0, 0, 0, 0, 0, 0, 0, 0, 0, 1, 1, 0, 1, 2
RA: 5, 3, 0, 0, 5, 1, 0, 0, 0, 0, 0, 0, 0, 0, 2, 0, 0, 1, 0
Alistipes_finegoldii_56071->self AENZ01000023|48343 (23)
AR: 0, 1, 0, 1, 0, 0, 0, 0, 0, 0, 0, 0, 0, 0, 1, 1, 0, 0, 6
RA: 4, 2, 0, 0, 3, 1, 0, 0, 0, 0, 0, 0, 0, 0, 1, 0, 0, 0, 2
Alistipes_finegoldii_56071->self AENZ01000023|48099 (20)
AA: 0, 0, 0, 0, 0, 0, 0, 0, 0, 0, 0, 0, 0, 0, 0, 0, 0, 2, 5
RR: 6, 1, 0, 0, 5, 0, 0, 0, 0, 0, 0, 0, 0, 0, 1, 0, 0, 0, 0
Alistipes_finegoldii_56071->self AENZ01000023|48103 (20)
AA: 0, 0, 0, 0, 0, 0, 0, 0, 0, 0, 0, 0, 0, 0, 0, 0, 0, 2, 5
RR: 7, 1, 0, 0, 4, 0, 0, 0, 0, 0, 0, 0, 0, 0, 1, 0, 0, 0, 0
Alistipes_finegoldii_56071->self AENZ01000023|47228 (19)
AR: 0, 0, 0, 0, 0, 0, 0, 0, 0, 0, 0, 0, 0, 0, 0, 3, 1, 1, 1
RA: 4, 1, 0, 0, 3, 0, 1, 0, 0, 0, 0, 0, 0, 0, 1, 0, 0, 1, 2
Alistipes_finegoldii_56071->self AENZ01000023|47519 (19)
AA: 0, 1, 0, 0, 0, 0, 0, 0, 0, 0, 0, 0, 0, 0, 1, 2, 1, 1, 2
RR: 4, 1, 0, 0, 2, 0, 1, 0, 0, 0, 0, 0, 0, 0, 1, 0, 0, 0, 2
Alistipes_finegoldii_56071->self AENZ01000023|48026 (19)
AR: 0, 0, 0, 0, 0, 0, 0, 0, 0, 0, 0, 0, 0, 0, 0, 0, 1, 2, 4
RA: 5, 1, 0, 0, 5, 0, 0, 0, 0, 0, 0, 0, 0, 0, 1, 0, 0, 0, 0
Alistipes_finegoldii_56071->self AENZ01000023|48037 (18)
AR: 0, 0, 0, 0, 0, 0, 0, 0, 0, 0, 0, 0, 0, 0, 0, 0, 0, 2, 4
RA: 5, 1, 0, 0, 5, 0, 0, 0, 0, 0, 0, 0, 0, 0, 1, 0, 0, 0, 0
Alistipes_finegoldii_56071->self AENZ01000023|48065 (18)
AA: 0, 0, 0, 0, 0, 0, 0, 0, 0, 0, 0, 0, 0, 0, 0, 0, 0, 2, 5
RR: 6, 1, 0, 0, 3, 0, 0, 0, 0, 0, 0, 0, 0, 0, 1, 0, 0, 0, 0
Alistipes_finegoldii_56071->self AENZ01000023|47639 (17)
AR: 0, 0, 0, 0, 0, 0, 0, 0, 0, 0, 0, 0, 0, 0, 0, 0, 2, 3, 4
RA: 2, 1, 0, 0, 2, 0, 1, 0, 0, 0, 0, 0, 0, 0, 1, 0, 0, 0, 1
Alistipes_finegoldii_56071->self AENZ01000023|47956 (17)
AA: 0, 0, 0, 0, 0, 0, 0, 0, 0, 0, 0, 0, 0, 0, 0, 0, 0, 1, 5
RR: 5, 0, 0, 0, 6, 0, 0, 0, 0, 0, 0, 0, 0, 0, 0, 0, 0, 0, 0
Alistipes_finegoldii_56071->self AENZ01000023|47255 (16)
AR: 0, 0, 0, 0, 0, 0, 0, 0, 0, 0, 0, 0, 0, 0, 0, 1, 1, 1, 1
RA: 6, 1, 0, 0, 2, 0, 0, 0, 0, 0, 0, 0, 0, 0, 1, 0, 0, 1, 1
Alistipes_finegoldii_56071->self AENZ01000023|47298 (16)
AR: 0, 1, 0, 0, 0, 0, 0, 0, 0, 0, 0, 0, 0, 0, 1, 1, 0, 2, 1
RA: 6, 0, 0, 0, 2, 0, 1, 0, 0, 0, 0, 0, 0, 0, 0, 0, 0, 0, 1
Alistipes_finegoldii_56071->self AENZ01000023|47498 (16)
AA: 0, 0, 0, 0, 0, 0, 0, 0, 0, 0, 0, 0, 0, 0, 0, 2, 2, 1, 1
RR: 4, 1, 0, 0, 1, 0, 2, 0, 0, 0, 0, 0, 0, 0, 1, 0, 0, 0, 1
Alistipes_finegoldii_56071->self AENZ01000023|47969 (16)
AR: 0, 0, 0, 0, 0, 0, 0, 0, 0, 0, 0, 0, 0, 0, 0, 0, 1, 1, 4
RA: 4, 0, 0, 0, 6, 0, 0, 0, 0, 0, 0, 0, 0, 0, 0, 0, 0, 0, 0
Alistipes_finegoldii_56071->self AENZ01000023|50184 (14)
AR: 0, 1, 0, 0, 0, 0, 0, 0, 0, 0, 0, 0, 0, 0, 1, 0, 3, 1, 1
RA: 1, 1, 0, 0, 3, 0, 0, 0, 0, 0, 0, 0, 0, 0, 1, 0, 0, 0, 1
Alistipes_finegoldii_56071->self AENZ01000023|47486 (12)
AA: 0, 0, 0, 0, 0, 0, 0, 0, 0, 0, 0, 0, 0, 0, 0, 1, 3, 0, 1
RR: 1, 1, 0, 0, 1, 0, 2, 0, 0, 0, 0, 0, 0, 0, 1, 0, 0, 0, 1
Alistipes_finegoldii_56071->self AENZ01000023|50028 (11)
AR: 0, 1, 0, 0, 0, 0, 0, 0, 0, 0, 0, 0, 0, 0, 1, 2, 2, 0, 1
RA: 2, 0, 0, 0, 1, 0, 0, 0, 0, 0, 0, 0, 0, 0, 0, 0, 0, 0, 1
Alistipes_finegoldii_56071->self AENZ01000023|50655 (9)
AR: 0, 1, 0, 0, 0, 0, 0, 0, 0, 0, 0, 0, 0, 0, 1, 0, 1, 0, 0
RA: 2, 0, 0, 0, 3, 0, 1, 0, 0, 0, 0, 0, 0, 0, 0, 0, 0, 0, 0
-


Focal feature: Alistipes_finegoldii_56071, AENZ01000023|49032
Total barcodes:
A: 3, 10, 0, 2, 1, 1, 1, 1, 0, 0, 0, 0, 0, 1, 8, 29, 24, 51, 16
R: 30, 23, 4, 4, 17, 11, 7, 1, 0, 0, 0, 0, 0, 3, 5, 1, 3, 4, 7
Alistipes_finegoldii_56071->self AENZ01000023|49083 (126)
AA: 2, 5, 0, 0, 0, 1, 1, 0, 0, 0, 0, 0, 0, 1, 4, 8, 11, 25, 7
RR: 14, 11, 3, 2, 10, 6, 3, 0, 0, 0, 0, 0, 0, 2, 2, 1, 2, 2, 3
Alistipes_finegoldii_56071->self 908612.3.peg.877 (92)
A: 1, 2, 0, 0, 0, 0, 0, 0, 0, 0, 0, 0, 0, 0, 1, 9, 8, 17, 6
R: 14, 9, 0, 2, 10, 4, 2, 0, 0, 0, 0, 0, 0, 0, 2, 0, 1, 1, 3
Alistipes_finegoldii_56071->self AENZ01000023|49326 (64)
AA: 1, 2, 0, 0, 0, 0, 0, 0, 0, 0, 0, 0, 0, 0, 1, 6, 8, 15, 4
RR: 6, 5, 1, 0, 8, 2, 2, 0, 0, 0, 0, 0, 0, 0, 1, 0, 0, 0, 2
Alistipes_finegoldii_56071->self AENZ01000023|48792 (61)
AA: 1, 2, 0, 0, 0, 0, 0, 0, 0, 0, 0, 0, 0, 0, 1, 5, 8, 7, 5
RR: 10, 4, 1, 3, 5, 3, 1, 0, 0, 0, 0, 0, 0, 0, 0, 1, 2, 1, 1
Alistipes_finegoldii_56071->self AENZ01000023|48789 (59)
AR: 1, 1, 0, 0, 0, 0, 0, 0, 0, 0, 0, 0, 0, 0, 1, 5, 8, 7, 5
RA: 10, 4, 1, 2, 5, 2, 1, 0, 0, 0, 0, 0, 0, 0, 1, 1, 2, 1, 1
Alistipes_finegoldii_56071->self AENZ01000023|49193 (58)
AR: 1, 0, 0, 0, 0, 0, 0, 0, 0, 0, 0, 0, 0, 1, 0, 7, 9, 8, 5
RA: 2, 6, 0, 0, 4, 3, 3, 0, 0, 0, 0, 0, 0, 2, 1, 0, 1, 1, 4
Alistipes_finegoldii_56071->self AENZ01000023|48834 (46)
AA: 0, 3, 0, 0, 0, 0, 0, 0, 0, 0, 0, 0, 0, 0, 2, 1, 3, 4, 2
RR: 6, 4, 1, 3, 9, 2, 2, 0, 0, 0, 0, 0, 0, 0, 1, 0, 1, 1, 1
Alistipes_finegoldii_56071->self AENZ01000023|49464 (43)
AA: 0, 2, 0, 0, 0, 0, 0, 0, 0, 0, 0, 0, 0, 0, 2, 6, 1, 5, 3
RR: 11, 3, 0, 1, 3, 2, 0, 0, 0, 0, 0, 0, 0, 0, 1, 0, 0, 1, 2
Alistipes_finegoldii_56071->self AENZ01000023|48855 (35)
AA: 0, 3, 0, 2, 0, 0, 0, 0, 0, 0, 0, 0, 0, 0, 2, 0, 3, 4, 0
RR: 6, 1, 1, 3, 7, 0, 1, 0, 0, 0, 0, 0, 0, 0, 1, 0, 0, 0, 1
Alistipes_finegoldii_56071->self AENZ01000023|47969 (33)
AR: 2, 1, 0, 0, 0, 0, 0, 0, 0, 0, 0, 0, 0, 0, 1, 2, 2, 3, 4
RA: 3, 3, 0, 0, 8, 2, 1, 0, 0, 0, 0, 0, 0, 0, 1, 0, 0, 0, 0
Alistipes_finegoldii_56071->self AENZ01000023|47956 (32)
AA: 1, 1, 0, 0, 0, 0, 0, 0, 0, 0, 0, 0, 0, 0, 1, 1, 2, 4, 4
RR: 5, 3, 0, 0, 7, 2, 0, 0, 0, 0, 0, 0, 0, 0, 1, 0, 0, 0, 0
Alistipes_finegoldii_56071->self AENZ01000023|48343 (32)
AR: 0, 1, 0, 1, 0, 1, 0, 0, 0, 0, 0, 0, 0, 0, 0, 3, 2, 5, 5
RA: 2, 1, 0, 1, 8, 1, 0, 0, 0, 0, 0, 0, 0, 0, 0, 0, 0, 1, 0
Alistipes_finegoldii_56071->self AENZ01000023|48065 (29)
AA: 0, 1, 0, 0, 0, 1, 0, 0, 0, 0, 0, 0, 0, 0, 0, 1, 2, 3, 3
RR: 2, 3, 0, 1, 6, 2, 0, 0, 0, 0, 0, 0, 0, 0, 1, 0, 1, 1, 1
Alistipes_finegoldii_56071->self AENZ01000023|48279 (27)
AR: 1, 0, 0, 0, 0, 0, 0, 0, 0, 0, 0, 0, 0, 0, 0, 1, 2, 4, 5
RA: 4, 1, 0, 1, 5, 1, 0, 0, 0, 0, 0, 0, 0, 0, 0, 0, 0, 1, 1
Alistipes_finegoldii_56071->self AENZ01000023|48903 (27)
AA: 0, 2, 0, 2, 0, 0, 0, 0, 0, 0, 0, 0, 0, 0, 1, 3, 2, 4, 2
RR: 5, 0, 0, 0, 5, 0, 1, 0, 0, 0, 0, 0, 0, 0, 0, 0, 0, 0, 0
Alistipes_finegoldii_56071->self AENZ01000023|48103 (26)
AA: 0, 1, 0, 0, 0, 1, 0, 0, 0, 0, 0, 0, 0, 0, 0, 1, 1, 3, 5
RR: 2, 1, 0, 1, 5, 1, 0, 0, 0, 0, 0, 0, 0, 0, 0, 0, 1, 1, 2
Alistipes_finegoldii_56071->self AENZ01000023|48099 (25)
AA: 0, 1, 0, 0, 0, 1, 0, 0, 0, 0, 0, 0, 0, 0, 0, 1, 2, 3, 5
RR: 2, 0, 0, 1, 5, 0, 0, 0, 0, 0, 0, 0, 0, 0, 0, 0, 1, 1, 2
Alistipes_finegoldii_56071->self AENZ01000023|48026 (24)
AR: 0, 0, 0, 0, 0, 0, 0, 0, 0, 0, 0, 0, 0, 0, 0, 1, 3, 2, 3
RA: 2, 3, 0, 0, 5, 2, 0, 0, 0, 0, 0, 0, 0, 0, 1, 0, 0, 1, 1
Alistipes_finegoldii_56071->self AENZ01000023|48037 (23)
AR: 0, 0, 0, 0, 0, 0, 0, 0, 0, 0, 0, 0, 0, 0, 0, 1, 2, 2, 3
RA: 2, 3, 0, 0, 5, 2, 0, 0, 0, 0, 0, 0, 0, 0, 1, 0, 0, 1, 1
Alistipes_finegoldii_56071->self AENZ01000023|47228 (20)
AR: 0, 1, 0, 0, 0, 0, 0, 0, 0, 0, 0, 0, 0, 0, 1, 3, 3, 2, 1
RA: 5, 0, 0, 0, 3, 0, 1, 0, 0, 0, 0, 0, 0, 0, 0, 0, 0, 0, 0
Alistipes_finegoldii_56071->self AENZ01000023|47570 (20)
AA: 0, 0, 0, 0, 0, 0, 0, 0, 0, 0, 0, 0, 0, 0, 0, 2, 2, 3, 2
RR: 4, 1, 0, 1, 4, 0, 0, 0, 0, 0, 0, 0, 0, 0, 0, 0, 1, 0, 0
Alistipes_finegoldii_56071->self AENZ01000023|47298 (19)
AR: 1, 1, 0, 0, 0, 0, 0, 0, 0, 0, 0, 0, 0, 0, 1, 1, 3, 3, 1
RA: 5, 0, 0, 0, 2, 0, 1, 0, 0, 0, 0, 0, 0, 0, 0, 0, 0, 0, 0
Alistipes_finegoldii_56071->self AENZ01000023|47639 (18)
AR: 1, 0, 0, 0, 0, 0, 0, 0, 0, 0, 0, 0, 0, 0, 0, 2, 2, 2, 1
RA: 2, 2, 0, 0, 5, 0, 0, 0, 0, 0, 0, 0, 0, 0, 1, 0, 0, 0, 0
Alistipes_finegoldii_56071->self AENZ01000023|50655 (18)
AR: 2, 0, 0, 0, 0, 0, 0, 0, 0, 0, 0, 0, 0, 1, 0, 0, 2, 4, 1
RA: 1, 1, 0, 0, 4, 0, 0, 0, 0, 0, 0, 0, 0, 0, 1, 0, 0, 0, 1
Alistipes_finegoldii_56071->self AENZ01000023|47255 (17)
AR: 0, 1, 0, 0, 0, 0, 0, 0, 0, 0, 0, 0, 0, 0, 1, 2, 3, 2, 0
RA: 5, 0, 0, 0, 3, 0, 0, 0, 0, 0, 0, 0, 0, 0, 0, 0, 0, 0, 0
Alistipes_finegoldii_56071->self AENZ01000023|47519 (17)
AA: 0, 0, 0, 0, 0, 0, 0, 0, 0, 0, 0, 0, 0, 0, 0, 0, 0, 5, 2
RR: 3, 1, 0, 1, 3, 0, 1, 0, 0, 0, 0, 0, 0, 0, 0, 0, 0, 0, 1
Alistipes_finegoldii_56071->self AENZ01000023|50184 (17)
AR: 0, 0, 0, 0, 0, 0, 0, 0, 0, 0, 0, 0, 0, 1, 0, 2, 4, 1, 2
RA: 2, 1, 0, 0, 2, 1, 0, 0, 0, 0, 0, 0, 0, 0, 0, 0, 0, 0, 1
Alistipes_finegoldii_56071->self AENZ01000023|47498 (16)
AA: 0, 0, 0, 0, 0, 0, 0, 0, 0, 0, 0, 0, 0, 0, 0, 0, 2, 5, 1
RR: 3, 1, 0, 0, 2, 0, 1, 0, 0, 0, 0, 0, 0, 0, 0, 0, 0, 0, 1
Alistipes_finegoldii_56071->self AENZ01000023|48220 (16)
AA: 0, 0, 0, 0, 0, 0, 0, 0, 0, 0, 0, 0, 0, 0, 0, 0, 3, 1, 3
RR: 5, 1, 0, 0, 2, 1, 0, 0, 0, 0, 0, 0, 0, 0, 0, 0, 0, 0, 0
Alistipes_finegoldii_56071->self AENZ01000023|50028 (15)
AR: 0, 2, 0, 0, 0, 0, 0, 0, 0, 0, 0, 0, 0, 0, 1, 4, 2, 1, 1
RA: 1, 1, 0, 0, 1, 1, 0, 0, 0, 0, 0, 0, 0, 0, 0, 0, 0, 0, 0
Alistipes_finegoldii_56071->self AENZ01000023|47486 (13)
AA: 0, 0, 0, 0, 0, 0, 0, 0, 0, 0, 0, 0, 0, 0, 0, 0, 4, 4, 0
RR: 1, 0, 0, 0, 2, 0, 1, 0, 0, 0, 0, 0, 0, 0, 0, 0, 0, 0, 1
-


Focal feature: Alistipes_finegoldii_56071, AENZ01000023|49083
Total barcodes:
A: 2, 9, 0, 0, 0, 1, 1, 0, 0, 0, 0, 0, 0, 1, 6, 20, 20, 38, 16
R: 21, 20, 5, 4, 12, 12, 3, 1, 0, 0, 0, 0, 0, 2, 2, 3, 3, 4, 5
Alistipes_finegoldii_56071->self AENZ01000023|49032 (126)
AA: 2, 5, 0, 0, 0, 1, 1, 0, 0, 0, 0, 0, 0, 1, 4, 8, 11, 25, 7
RR: 14, 11, 3, 2, 10, 6, 3, 0, 0, 0, 0, 0, 0, 2, 2, 1, 2, 2, 3
Alistipes_finegoldii_56071->self 908612.3.peg.877 (72)
A: 1, 2, 0, 0, 0, 0, 0, 0, 0, 0, 0, 0, 0, 0, 2, 7, 7, 12, 5
R: 9, 8, 0, 3, 7, 4, 1, 0, 0, 0, 0, 0, 0, 0, 1, 0, 0, 1, 2
Alistipes_finegoldii_56071->self AENZ01000023|49326 (65)
AA: 1, 3, 0, 0, 0, 0, 0, 0, 0, 0, 0, 0, 0, 0, 2, 6, 7, 8, 8
RR: 7, 6, 1, 1, 5, 3, 1, 0, 0, 0, 0, 0, 0, 0, 1, 1, 0, 1, 3
Alistipes_finegoldii_56071->self AENZ01000023|49464 (50)
AA: 0, 2, 0, 0, 0, 0, 0, 0, 0, 0, 0, 0, 0, 0, 1, 5, 5, 7, 5
RR: 6, 5, 0, 2, 5, 2, 0, 1, 0, 0, 0, 0, 0, 0, 0, 0, 0, 2, 2
Alistipes_finegoldii_56071->self AENZ01000023|49193 (41)
AR: 0, 0, 0, 0, 0, 0, 0, 0, 0, 0, 0, 0, 0, 1, 0, 2, 5, 7, 5
RA: 2, 4, 0, 1, 1, 4, 3, 0, 0, 0, 0, 0, 0, 1, 0, 0, 2, 1, 2
Alistipes_finegoldii_56071->self AENZ01000023|48792 (37)
AA: 1, 1, 0, 0, 0, 0, 0, 0, 0, 0, 0, 0, 0, 0, 1, 4, 3, 5, 3
RR: 7, 2, 1, 1, 2, 1, 0, 0, 0, 0, 0, 0, 0, 0, 0, 1, 2, 1, 1
Alistipes_finegoldii_56071->self AENZ01000023|48789 (35)
AR: 1, 1, 0, 0, 0, 0, 0, 0, 0, 0, 0, 0, 0, 0, 1, 5, 3, 5, 3
RA: 7, 1, 1, 0, 2, 0, 0, 0, 0, 0, 0, 0, 0, 0, 0, 1, 2, 1, 1
Alistipes_finegoldii_56071->self AENZ01000023|48834 (32)
AA: 0, 1, 0, 0, 0, 0, 0, 0, 0, 0, 0, 0, 0, 0, 1, 1, 2, 4, 2
RR: 4, 2, 2, 1, 6, 1, 1, 0, 0, 0, 0, 0, 0, 0, 0, 0, 1, 1, 2
Alistipes_finegoldii_56071->self AENZ01000023|48903 (32)
AA: 0, 1, 0, 0, 0, 0, 0, 0, 0, 0, 0, 0, 0, 0, 1, 2, 3, 2, 3
RR: 7, 2, 0, 0, 5, 2, 1, 0, 0, 0, 0, 0, 0, 0, 0, 1, 0, 0, 2
Alistipes_finegoldii_56071->self AENZ01000023|48855 (31)
AA: 0, 2, 0, 0, 0, 0, 0, 0, 0, 0, 0, 0, 0, 0, 2, 0, 3, 4, 1
RR: 6, 1, 2, 1, 5, 0, 1, 0, 0, 0, 0, 0, 0, 0, 0, 0, 1, 0, 2
Alistipes_finegoldii_56071->self AENZ01000023|47969 (26)
AR: 1, 2, 0, 0, 0, 0, 0, 0, 0, 0, 0, 0, 0, 0, 2, 4, 2, 1, 4
RA: 4, 1, 0, 0, 4, 1, 0, 0, 0, 0, 0, 0, 0, 0, 0, 0, 0, 0, 0
Alistipes_finegoldii_56071->self AENZ01000023|47956 (24)
AA: 1, 2, 0, 0, 0, 0, 0, 0, 0, 0, 0, 0, 0, 0, 2, 4, 2, 1, 3
RR: 4, 1, 0, 0, 3, 1, 0, 0, 0, 0, 0, 0, 0, 0, 0, 0, 0, 0, 0
Alistipes_finegoldii_56071->self AENZ01000023|48343 (24)
AR: 0, 1, 0, 0, 0, 1, 0, 0, 0, 0, 0, 0, 0, 0, 0, 3, 2, 3, 3
RA: 2, 1, 0, 1, 4, 0, 0, 0, 0, 0, 0, 0, 0, 0, 0, 0, 0, 2, 1
Alistipes_finegoldii_56071->self AENZ01000023|48065 (22)
AA: 0, 1, 0, 0, 0, 1, 0, 0, 0, 0, 0, 0, 0, 0, 0, 1, 2, 3, 2
RR: 3, 1, 0, 1, 4, 1, 0, 0, 0, 0, 0, 0, 0, 0, 0, 0, 0, 1, 1
Alistipes_finegoldii_56071->self AENZ01000023|48279 (21)
AR: 0, 1, 0, 0, 0, 0, 0, 0, 0, 0, 0, 0, 0, 0, 1, 1, 2, 1, 3
RA: 3, 1, 0, 1, 4, 0, 0, 0, 0, 0, 0, 0, 0, 0, 0, 0, 0, 2, 1
Alistipes_finegoldii_56071->self AENZ01000023|48099 (20)
AA: 0, 1, 0, 0, 0, 1, 0, 0, 0, 0, 0, 0, 0, 0, 0, 1, 2, 3, 4
RR: 2, 0, 0, 1, 3, 0, 0, 0, 0, 0, 0, 0, 0, 0, 0, 0, 0, 1, 1
Alistipes_finegoldii_56071->self AENZ01000023|47298 (18)
AR: 1, 1, 0, 0, 0, 0, 0, 0, 0, 0, 0, 0, 0, 0, 1, 0, 2, 2, 1
RA: 5, 2, 0, 0, 2, 0, 1, 0, 0, 0, 0, 0, 0, 0, 0, 0, 0, 0, 0
Alistipes_finegoldii_56071->self AENZ01000023|48103 (18)
AA: 0, 1, 0, 0, 0, 1, 0, 0, 0, 0, 0, 0, 0, 0, 0, 1, 1, 3, 4
RR: 2, 0, 0, 1, 2, 0, 0, 0, 0, 0, 0, 0, 0, 0, 0, 0, 0, 1, 1
Alistipes_finegoldii_56071->self AENZ01000023|47228 (17)
AR: 0, 1, 0, 0, 0, 0, 0, 0, 0, 0, 0, 0, 0, 0, 1, 0, 3, 3, 1
RA: 3, 1, 0, 0, 2, 0, 1, 0, 0, 0, 0, 0, 0, 0, 0, 0, 0, 0, 1
Alistipes_finegoldii_56071->self AENZ01000023|47255 (17)
AR: 0, 1, 0, 0, 0, 0, 0, 0, 0, 0, 0, 0, 0, 0, 1, 0, 2, 3, 0
RA: 5, 2, 0, 1, 2, 0, 0, 0, 0, 0, 0, 0, 0, 0, 0, 0, 0, 0, 0
Alistipes_finegoldii_56071->self AENZ01000023|48026 (17)
AR: 0, 0, 0, 0, 0, 0, 0, 0, 0, 0, 0, 0, 0, 0, 0, 0, 3, 2, 2
RA: 2, 1, 0, 0, 4, 1, 0, 0, 0, 0, 0, 0, 0, 0, 0, 0, 0, 1, 1
Alistipes_finegoldii_56071->self AENZ01000023|50184 (17)
AR: 0, 0, 0, 0, 0, 0, 0, 0, 0, 0, 0, 0, 0, 1, 0, 1, 4, 1, 1
RA: 3, 2, 0, 0, 2, 1, 0, 0, 0, 0, 0, 0, 0, 0, 0, 0, 0, 0, 1
Alistipes_finegoldii_56071->self AENZ01000023|47486 (16)
AA: 0, 0, 0, 0, 0, 0, 0, 0, 0, 0, 0, 0, 0, 0, 0, 1, 4, 3, 0
RR: 2, 1, 0, 1, 3, 0, 1, 0, 0, 0, 0, 0, 0, 0, 0, 0, 0, 0, 0
Alistipes_finegoldii_56071->self AENZ01000023|48037 (16)
AR: 0, 0, 0, 0, 0, 0, 0, 0, 0, 0, 0, 0, 0, 0, 0, 0, 2, 2, 2
RA: 2, 1, 0, 0, 4, 1, 0, 0, 0, 0, 0, 0, 0, 0, 0, 0, 0, 1, 1
Alistipes_finegoldii_56071->self AENZ01000023|47519 (15)
AA: 0, 0, 0, 0, 0, 0, 0, 0, 0, 0, 0, 0, 0, 0, 0, 0, 1, 4, 1
RR: 3, 1, 0, 1, 2, 0, 1, 0, 0, 0, 0, 0, 0, 0, 0, 0, 0, 0, 1
Alistipes_finegoldii_56071->self AENZ01000023|48220 (15)
AA: 0, 0, 0, 0, 0, 0, 0, 0, 0, 0, 0, 0, 0, 0, 0, 1, 3, 0, 3
RR: 5, 0, 0, 0, 1, 0, 0, 0, 0, 0, 0, 0, 0, 0, 0, 0, 0, 1, 1
Alistipes_finegoldii_56071->self AENZ01000023|50655 (15)
AR: 1, 0, 0, 0, 0, 0, 0, 0, 0, 0, 0, 0, 0, 1, 0, 2, 2, 1, 0
RA: 3, 0, 0, 0, 4, 0, 0, 0, 0, 0, 0, 0, 0, 0, 0, 0, 0, 0, 1
Alistipes_finegoldii_56071->self AENZ01000023|47570 (14)
AA: 0, 0, 0, 0, 0, 0, 0, 0, 0, 0, 0, 0, 0, 0, 0, 0, 2, 3, 1
RR: 4, 1, 0, 1, 1, 0, 0, 0, 0, 0, 0, 0, 0, 0, 0, 0, 0, 0, 1
Alistipes_finegoldii_56071->self AENZ01000023|47639 (13)
AR: 1, 0, 0, 0, 0, 0, 0, 0, 0, 0, 0, 0, 0, 0, 0, 0, 2, 2, 3
RA: 1, 1, 0, 0, 3, 0, 0, 0, 0, 0, 0, 0, 0, 0, 0, 0, 0, 0, 0
Alistipes_finegoldii_56071->self AENZ01000023|47498 (11)
AA: 0, 0, 0, 0, 0, 0, 0, 0, 0, 0, 0, 0, 0, 0, 0, 0, 2, 3, 0
RR: 3, 1, 0, 0, 1, 0, 1, 0, 0, 0, 0, 0, 0, 0, 0, 0, 0, 0, 0
Alistipes_finegoldii_56071->self AENZ01000023|50028 (11)
AR: 0, 1, 0, 0, 0, 0, 0, 0, 0, 0, 0, 0, 0, 0, 1, 1, 1, 0, 0
RA: 3, 2, 0, 0, 1, 0, 0, 0, 0, 0, 0, 0, 0, 0, 0, 0, 0, 0, 1
-


Focal feature: Alistipes_finegoldii_56071, AENZ01000023|49193
Total barcodes:
A: 15, 24, 5, 1, 9, 11, 6, 4, 0, 0, 0, 0, 0, 2, 5, 0, 2, 4, 6
R: 3, 9, 0, 1, 0, 1, 2, 0, 0, 0, 0, 0, 0, 2, 5, 32, 20, 35, 21
Alistipes_finegoldii_56071->self 908612.3.peg.877 (71)
A: 7, 8, 0, 0, 7, 3, 1, 1, 0, 0, 0, 0, 0, 0, 2, 0, 0, 2, 3
R: 0, 2, 0, 0, 0, 1, 1, 0, 0, 0, 0, 0, 0, 0, 1, 10, 4, 8, 10
Alistipes_finegoldii_56071->self AENZ01000023|49464 (68)
AR: 7, 6, 3, 0, 3, 2, 3, 2, 0, 0, 0, 0, 0, 0, 2, 0, 0, 1, 2
RA: 2, 0, 0, 1, 0, 0, 1, 0, 0, 0, 0, 0, 0, 0, 0, 8, 5, 11, 9
Alistipes_finegoldii_56071->self AENZ01000023|49326 (60)
AR: 5, 9, 3, 0, 6, 4, 1, 1, 0, 0, 0, 0, 0, 0, 1, 0, 0, 2, 2
RA: 0, 2, 0, 1, 0, 1, 1, 0, 0, 0, 0, 0, 0, 0, 1, 4, 3, 6, 7
Alistipes_finegoldii_56071->self AENZ01000023|49032 (58)
AR: 2, 6, 0, 0, 4, 3, 3, 0, 0, 0, 0, 0, 0, 2, 1, 0, 1, 1, 4
RA: 1, 0, 0, 0, 0, 0, 0, 0, 0, 0, 0, 0, 0, 1, 0, 7, 9, 8, 5
Alistipes_finegoldii_56071->self AENZ01000023|48903 (42)
AR: 6, 4, 0, 0, 2, 2, 1, 0, 0, 0, 0, 0, 0, 0, 1, 0, 0, 1, 1
RA: 0, 2, 0, 0, 0, 0, 0, 0, 0, 0, 0, 0, 0, 0, 2, 5, 4, 4, 7
Alistipes_finegoldii_56071->self AENZ01000023|49083 (41)
AR: 2, 4, 0, 1, 1, 4, 3, 0, 0, 0, 0, 0, 0, 1, 0, 0, 2, 1, 2
RA: 0, 0, 0, 0, 0, 0, 0, 0, 0, 0, 0, 0, 0, 1, 0, 2, 5, 7, 5
Alistipes_finegoldii_56071->self AENZ01000023|48103 (24)
AR: 3, 1, 0, 0, 7, 0, 0, 0, 0, 0, 0, 0, 0, 0, 0, 0, 0, 1, 2
RA: 0, 1, 0, 0, 0, 0, 0, 0, 0, 0, 0, 0, 0, 0, 0, 2, 1, 1, 5
Alistipes_finegoldii_56071->self AENZ01000023|48099 (23)
AR: 2, 1, 0, 0, 6, 0, 0, 0, 0, 0, 0, 0, 0, 0, 0, 0, 0, 1, 3
RA: 0, 1, 0, 0, 0, 0, 0, 0, 0, 0, 0, 0, 0, 0, 0, 2, 1, 1, 5
Alistipes_finegoldii_56071->self AENZ01000023|48789 (23)
AA: 1, 0, 0, 0, 1, 0, 0, 0, 0, 0, 0, 0, 0, 0, 0, 0, 1, 0, 1
RR: 0, 3, 0, 0, 0, 0, 0, 0, 0, 0, 0, 0, 0, 0, 1, 4, 3, 3, 5
Alistipes_finegoldii_56071->self AENZ01000023|48792 (23)
AR: 1, 0, 0, 0, 1, 0, 0, 0, 0, 0, 0, 0, 0, 0, 0, 0, 1, 0, 1
RA: 0, 3, 0, 0, 0, 0, 0, 0, 0, 0, 0, 0, 0, 0, 1, 4, 3, 3, 5
Alistipes_finegoldii_56071->self AENZ01000023|47969 (22)
AA: 3, 1, 0, 0, 6, 0, 0, 0, 0, 0, 0, 0, 0, 0, 1, 0, 0, 0, 1
RR: 1, 0, 0, 0, 0, 0, 0, 0, 0, 0, 0, 0, 0, 0, 0, 2, 0, 2, 5
Alistipes_finegoldii_56071->self AENZ01000023|48026 (21)
AA: 2, 2, 0, 0, 4, 1, 0, 0, 0, 0, 0, 0, 0, 0, 1, 0, 0, 1, 1
RR: 0, 1, 0, 0, 0, 0, 0, 0, 0, 0, 0, 0, 0, 0, 0, 2, 1, 0, 5
Alistipes_finegoldii_56071->self AENZ01000023|48065 (21)
AR: 2, 3, 0, 0, 4, 1, 0, 0, 0, 0, 0, 0, 0, 0, 1, 0, 0, 1, 1
RA: 0, 1, 0, 0, 0, 0, 0, 0, 0, 0, 0, 0, 0, 0, 0, 1, 1, 0, 5
Alistipes_finegoldii_56071->self AENZ01000023|48343 (21)
AA: 2, 1, 0, 0, 5, 0, 0, 0, 0, 0, 0, 0, 0, 0, 0, 0, 0, 1, 1
RR: 1, 0, 0, 0, 0, 0, 0, 0, 0, 0, 0, 0, 0, 0, 0, 2, 1, 2, 5
Alistipes_finegoldii_56071->self AENZ01000023|48037 (20)
AA: 2, 2, 0, 0, 4, 1, 0, 0, 0, 0, 0, 0, 0, 0, 1, 0, 0, 1, 1
RR: 0, 1, 0, 0, 0, 0, 0, 0, 0, 0, 0, 0, 0, 0, 0, 1, 1, 0, 5
Alistipes_finegoldii_56071->self AENZ01000023|47639 (19)
AA: 1, 2, 0, 0, 3, 1, 0, 0, 0, 0, 0, 0, 0, 0, 1, 0, 0, 0, 1
RR: 0, 1, 0, 0, 0, 1, 0, 0, 0, 0, 0, 0, 0, 0, 0, 2, 2, 2, 2
Alistipes_finegoldii_56071->self AENZ01000023|47956 (19)
AR: 3, 1, 0, 0, 5, 0, 0, 0, 0, 0, 0, 0, 0, 0, 1, 0, 0, 0, 1
RA: 0, 0, 0, 0, 0, 0, 0, 0, 0, 0, 0, 0, 0, 0, 0, 1, 1, 2, 4
Alistipes_finegoldii_56071->self AENZ01000023|48855 (19)
AR: 2, 0, 0, 0, 2, 0, 1, 0, 0, 0, 0, 0, 0, 0, 0, 0, 1, 0, 0
RA: 0, 1, 0, 0, 0, 0, 0, 0, 0, 0, 0, 0, 0, 0, 1, 4, 2, 2, 3
Alistipes_finegoldii_56071->self AENZ01000023|48279 (18)
AA: 2, 2, 0, 0, 4, 1, 0, 0, 0, 0, 0, 0, 0, 0, 0, 0, 0, 1, 1
RR: 1, 0, 0, 0, 0, 0, 0, 0, 0, 0, 0, 0, 0, 0, 0, 1, 2, 1, 2
Alistipes_finegoldii_56071->self AENZ01000023|50655 (18)
AA: 2, 1, 0, 0, 3, 0, 0, 0, 0, 0, 0, 0, 0, 0, 1, 0, 0, 0, 0
RR: 1, 2, 0, 0, 0, 0, 0, 0, 0, 0, 0, 0, 0, 1, 1, 1, 2, 2, 1
Alistipes_finegoldii_56071->self AENZ01000023|47570 (17)
AR: 2, 0, 0, 0, 5, 0, 0, 0, 0, 0, 0, 0, 0, 0, 0, 0, 0, 0, 1
RA: 0, 1, 0, 0, 0, 0, 0, 0, 0, 0, 0, 0, 0, 0, 1, 1, 1, 2, 3
Alistipes_finegoldii_56071->self AENZ01000023|50028 (16)
AA: 2, 1, 0, 0, 2, 0, 0, 0, 0, 0, 0, 0, 0, 0, 0, 0, 0, 0, 0
RR: 0, 1, 0, 0, 0, 0, 0, 0, 0, 0, 0, 0, 0, 0, 1, 2, 4, 1, 2
Alistipes_finegoldii_56071->self AENZ01000023|47519 (15)
AR: 2, 1, 0, 0, 3, 0, 1, 0, 0, 0, 0, 0, 0, 0, 0, 0, 0, 0, 2
RA: 0, 1, 0, 0, 0, 0, 0, 0, 0, 0, 0, 0, 0, 0, 1, 1, 0, 1, 2
Alistipes_finegoldii_56071->self AENZ01000023|48220 (15)
AR: 3, 2, 0, 0, 3, 1, 0, 0, 0, 0, 0, 0, 0, 0, 0, 0, 0, 0, 0
RA: 0, 0, 0, 0, 0, 0, 0, 0, 0, 0, 0, 0, 0, 0, 0, 1, 2, 1, 2
Alistipes_finegoldii_56071->self AENZ01000023|48834 (15)
AR: 0, 0, 0, 0, 1, 0, 1, 0, 0, 0, 0, 0, 0, 0, 0, 0, 1, 0, 0
RA: 0, 1, 0, 0, 0, 0, 0, 0, 0, 0, 0, 0, 0, 0, 1, 2, 3, 1, 4
Alistipes_finegoldii_56071->self AENZ01000023|47498 (14)
AR: 2, 1, 0, 0, 3, 0, 1, 0, 0, 0, 0, 0, 0, 0, 0, 0, 0, 0, 2
RA: 0, 1, 0, 0, 0, 1, 0, 0, 0, 0, 0, 0, 0, 0, 0, 0, 1, 2, 0
Alistipes_finegoldii_56071->self AENZ01000023|47228 (13)
AA: 2, 0, 0, 0, 3, 0, 1, 0, 0, 0, 0, 0, 0, 0, 0, 0, 0, 1, 1
RR: 0, 0, 0, 0, 0, 0, 1, 0, 0, 0, 0, 0, 0, 0, 0, 1, 2, 0, 1
Alistipes_finegoldii_56071->self AENZ01000023|47486 (12)
AR: 2, 1, 0, 0, 2, 0, 1, 0, 0, 0, 0, 0, 0, 0, 0, 0, 0, 0, 2
RA: 0, 1, 0, 0, 0, 1, 0, 0, 0, 0, 0, 0, 0, 0, 0, 0, 1, 1, 0
Alistipes_finegoldii_56071->self AENZ01000023|50184 (12)
AA: 1, 0, 0, 0, 0, 0, 0, 0, 0, 0, 0, 0, 0, 0, 0, 0, 0, 0, 2
RR: 0, 0, 0, 0, 0, 0, 0, 0, 0, 0, 0, 0, 0, 2, 0, 1, 2, 1, 3
Alistipes_finegoldii_56071->self AENZ01000023|47298 (11)
AA: 2, 1, 0, 0, 1, 0, 1, 0, 0, 0, 0, 0, 0, 0, 0, 0, 0, 0, 1
RR: 0, 0, 0, 0, 0, 0, 1, 0, 0, 0, 0, 0, 0, 0, 0, 1, 2, 0, 1
Alistipes_finegoldii_56071->self AENZ01000023|47255 (10)
AA: 2, 0, 0, 0, 2, 0, 0, 0, 0, 0, 0, 0, 0, 0, 0, 0, 0, 1, 1
RR: 0, 0, 0, 0, 0, 0, 1, 0, 0, 0, 0, 0, 0, 0, 0, 0, 2, 0, 1
-


Focal feature: Alistipes_finegoldii_56071, AENZ01000023|49326
Total barcodes:
A: 7, 9, 0, 1, 2, 2, 3, 0, 0, 0, 0, 0, 0, 1, 4, 35, 31, 61, 23
R: 25, 33, 7, 2, 20, 19, 7, 5, 0, 0, 0, 0, 0, 1, 4, 2, 0, 7, 5
Alistipes_finegoldii_56071->self 908612.3.peg.877 (107)
A: 2, 4, 0, 0, 0, 1, 1, 0, 0, 0, 0, 0, 0, 1, 3, 14, 9, 17, 6
R: 8, 10, 1, 1, 11, 5, 3, 1, 0, 0, 0, 0, 0, 1, 2, 0, 0, 2, 4
Alistipes_finegoldii_56071->self AENZ01000023|49464 (71)
AA: 2, 0, 0, 1, 1, 0, 0, 0, 0, 0, 0, 0, 0, 1, 0, 5, 5, 6, 12
RR: 5, 9, 2, 2, 4, 5, 0, 0, 0, 0, 0, 0, 0, 0, 3, 1, 0, 3, 4
Alistipes_finegoldii_56071->self AENZ01000023|49083 (65)
AA: 1, 3, 0, 0, 0, 0, 0, 0, 0, 0, 0, 0, 0, 0, 2, 6, 7, 8, 8
RR: 7, 6, 1, 1, 5, 3, 1, 0, 0, 0, 0, 0, 0, 0, 1, 1, 0, 1, 3
Alistipes_finegoldii_56071->self AENZ01000023|49032 (64)
AA: 1, 2, 0, 0, 0, 0, 0, 0, 0, 0, 0, 0, 0, 0, 1, 6, 8, 15, 4
RR: 6, 5, 1, 0, 8, 2, 2, 0, 0, 0, 0, 0, 0, 0, 1, 0, 0, 0, 2
Alistipes_finegoldii_56071->self AENZ01000023|49193 (60)
AR: 0, 2, 0, 1, 0, 1, 1, 0, 0, 0, 0, 0, 0, 0, 1, 4, 3, 6, 7
RA: 5, 9, 3, 0, 6, 4, 1, 1, 0, 0, 0, 0, 0, 0, 1, 0, 0, 2, 2
Alistipes_finegoldii_56071->self AENZ01000023|48903 (38)
AA: 1, 2, 0, 0, 1, 0, 0, 0, 0, 0, 0, 0, 0, 0, 2, 4, 2, 6, 3
RR: 7, 2, 0, 0, 3, 0, 1, 0, 0, 0, 0, 0, 0, 1, 1, 0, 0, 1, 1
Alistipes_finegoldii_56071->self AENZ01000023|48103 (32)
AA: 1, 0, 0, 0, 0, 0, 1, 0, 0, 0, 0, 0, 0, 0, 0, 1, 3, 7, 2
RR: 5, 1, 0, 0, 10, 1, 0, 0, 0, 0, 0, 0, 0, 0, 0, 0, 0, 0, 0
Alistipes_finegoldii_56071->self AENZ01000023|48099 (31)
AA: 1, 0, 0, 0, 0, 0, 1, 0, 0, 0, 0, 0, 0, 0, 0, 1, 3, 7, 2
RR: 4, 1, 0, 0, 9, 1, 0, 0, 0, 0, 0, 0, 0, 0, 0, 0, 0, 0, 1
Alistipes_finegoldii_56071->self AENZ01000023|48792 (31)
AA: 0, 1, 0, 0, 0, 0, 1, 0, 0, 0, 0, 0, 0, 0, 1, 3, 4, 4, 5
RR: 5, 1, 0, 0, 1, 0, 2, 0, 0, 0, 0, 0, 0, 1, 0, 0, 0, 0, 2
Alistipes_finegoldii_56071->self AENZ01000023|47956 (30)
AA: 1, 1, 0, 0, 0, 0, 1, 0, 0, 0, 0, 0, 0, 1, 1, 2, 4, 2, 3
RR: 2, 1, 0, 0, 6, 1, 1, 0, 0, 0, 0, 0, 0, 0, 0, 0, 0, 2, 1
Alistipes_finegoldii_56071->self AENZ01000023|47969 (29)
AR: 1, 1, 0, 0, 0, 0, 1, 0, 0, 0, 0, 0, 0, 1, 1, 1, 2, 2, 4
RA: 2, 1, 0, 0, 7, 1, 1, 0, 0, 0, 0, 0, 0, 0, 0, 0, 0, 2, 1
Alistipes_finegoldii_56071->self AENZ01000023|48279 (29)
AR: 0, 1, 0, 0, 0, 0, 1, 0, 0, 0, 0, 0, 0, 0, 1, 0, 5, 2, 3
RA: 3, 4, 0, 0, 4, 2, 0, 0, 0, 0, 0, 0, 0, 0, 1, 0, 0, 2, 0
Alistipes_finegoldii_56071->self AENZ01000023|48789 (29)
AR: 0, 0, 0, 0, 0, 0, 1, 0, 0, 0, 0, 0, 0, 0, 0, 3, 4, 5, 5
RA: 4, 1, 0, 0, 1, 0, 2, 0, 0, 0, 0, 0, 0, 1, 0, 0, 0, 0, 2
Alistipes_finegoldii_56071->self AENZ01000023|48343 (28)
AR: 1, 0, 0, 0, 0, 0, 1, 0, 0, 0, 0, 0, 0, 0, 0, 0, 3, 4, 2
RA: 2, 3, 0, 0, 6, 1, 0, 1, 0, 0, 0, 0, 0, 0, 1, 0, 0, 1, 2
Alistipes_finegoldii_56071->self AENZ01000023|48855 (28)
AA: 1, 2, 0, 0, 0, 0, 0, 0, 0, 0, 0, 0, 0, 0, 2, 1, 2, 2, 2
RR: 6, 2, 0, 0, 4, 0, 2, 0, 0, 0, 0, 0, 0, 0, 1, 0, 0, 0, 1
Alistipes_finegoldii_56071->self AENZ01000023|47570 (27)
AA: 0, 1, 0, 0, 0, 0, 0, 0, 0, 0, 0, 0, 0, 0, 1, 5, 3, 3, 1
RR: 4, 0, 0, 0, 6, 0, 1, 0, 0, 0, 0, 0, 0, 0, 0, 0, 0, 0, 2
Alistipes_finegoldii_56071->self AENZ01000023|47639 (27)
AR: 1, 1, 0, 0, 0, 1, 0, 0, 0, 0, 0, 0, 0, 0, 0, 2, 4, 3, 3
RA: 3, 1, 0, 0, 4, 1, 1, 0, 0, 0, 0, 0, 0, 0, 0, 0, 0, 1, 1
Alistipes_finegoldii_56071->self AENZ01000023|48834 (25)
AA: 1, 1, 0, 0, 0, 0, 0, 0, 0, 0, 0, 0, 0, 0, 1, 1, 2, 3, 3
RR: 4, 1, 0, 0, 4, 0, 3, 0, 0, 0, 0, 0, 0, 0, 0, 0, 0, 0, 1
Alistipes_finegoldii_56071->self AENZ01000023|48065 (24)
AA: 0, 0, 0, 0, 0, 0, 1, 0, 0, 0, 0, 0, 0, 0, 0, 1, 3, 5, 2
RR: 4, 1, 0, 0, 6, 1, 0, 0, 0, 0, 0, 0, 0, 0, 0, 0, 0, 0, 0
Alistipes_finegoldii_56071->self AENZ01000023|48220 (24)
AA: 0, 0, 0, 0, 0, 0, 1, 0, 0, 0, 0, 0, 0, 0, 0, 0, 3, 3, 3
RR: 4, 2, 0, 0, 4, 2, 0, 0, 0, 0, 0, 0, 0, 0, 0, 0, 0, 2, 0
Alistipes_finegoldii_56071->self AENZ01000023|47519 (23)
AA: 0, 1, 0, 0, 0, 0, 0, 0, 0, 0, 0, 0, 0, 0, 1, 3, 0, 5, 1
RR: 2, 2, 0, 0, 3, 0, 2, 0, 0, 0, 0, 0, 0, 0, 1, 0, 0, 0, 2
Alistipes_finegoldii_56071->self AENZ01000023|48026 (22)
AR: 0, 0, 0, 0, 0, 0, 1, 0, 0, 0, 0, 0, 0, 0, 0, 0, 3, 4, 3
RA: 4, 0, 0, 0, 6, 0, 0, 0, 0, 0, 0, 0, 0, 0, 0, 0, 0, 1, 0
Alistipes_finegoldii_56071->self AENZ01000023|48037 (21)
AR: 0, 0, 0, 0, 0, 0, 1, 0, 0, 0, 0, 0, 0, 0, 0, 0, 3, 4, 3
RA: 4, 0, 0, 0, 5, 0, 0, 0, 0, 0, 0, 0, 0, 0, 0, 0, 0, 1, 0
Alistipes_finegoldii_56071->self AENZ01000023|50028 (21)
AR: 0, 2, 0, 0, 0, 0, 0, 0, 0, 0, 0, 0, 0, 0, 2, 6, 2, 0, 0
RA: 1, 3, 1, 0, 3, 0, 0, 0, 0, 0, 0, 0, 0, 0, 0, 0, 0, 0, 1
Alistipes_finegoldii_56071->self AENZ01000023|50184 (21)
AR: 0, 0, 0, 0, 0, 0, 0, 0, 0, 0, 0, 0, 0, 0, 0, 1, 0, 2, 4
RA: 2, 4, 0, 0, 2, 3, 0, 0, 0, 0, 0, 0, 0, 0, 1, 0, 0, 0, 2
Alistipes_finegoldii_56071->self AENZ01000023|47486 (19)
AA: 0, 1, 0, 0, 0, 1, 0, 0, 0, 0, 0, 0, 0, 1, 0, 1, 2, 4, 0
RR: 1, 2, 0, 1, 2, 0, 1, 0, 0, 0, 0, 0, 0, 0, 1, 0, 0, 0, 1
Alistipes_finegoldii_56071->self AENZ01000023|47498 (18)
AA: 0, 1, 0, 0, 0, 1, 0, 0, 0, 0, 0, 0, 0, 1, 0, 1, 1, 2, 0
RR: 2, 2, 0, 0, 3, 0, 2, 0, 0, 0, 0, 0, 0, 0, 1, 0, 0, 0, 1
Alistipes_finegoldii_56071->self AENZ01000023|50655 (18)
AR: 1, 1, 0, 0, 0, 0, 1, 0, 0, 0, 0, 0, 0, 0, 1, 1, 2, 2, 0
RA: 3, 1, 0, 0, 4, 0, 0, 0, 0, 0, 0, 0, 0, 0, 0, 0, 0, 0, 1
Alistipes_finegoldii_56071->self AENZ01000023|47228 (17)
AR: 0, 0, 0, 0, 0, 0, 0, 0, 0, 0, 0, 0, 0, 0, 0, 2, 2, 1, 0
RA: 1, 3, 0, 0, 2, 1, 1, 0, 0, 0, 0, 0, 0, 0, 1, 0, 0, 1, 2
Alistipes_finegoldii_56071->self AENZ01000023|47298 (15)
AR: 1, 0, 0, 0, 0, 0, 0, 0, 0, 0, 0, 0, 0, 0, 0, 1, 4, 1, 0
RA: 2, 3, 0, 0, 0, 1, 1, 0, 0, 0, 0, 0, 0, 0, 0, 0, 0, 0, 1
Alistipes_finegoldii_56071->self AENZ01000023|47255 (13)
AR: 0, 0, 0, 0, 0, 0, 0, 0, 0, 0, 0, 0, 0, 0, 0, 2, 3, 1, 0
RA: 2, 1, 0, 1, 1, 0, 0, 0, 0, 0, 0, 0, 0, 0, 0, 0, 0, 1, 1
-


Focal feature: Alistipes_finegoldii_56071, AENZ01000023|49464
Total barcodes:
A: 7, 9, 0, 1, 1, 2, 1, 0, 0, 1, 0, 0, 0, 1, 6, 47, 31, 52, 27
R: 38, 38, 6, 5, 16, 20, 8, 9, 0, 0, 0, 0, 0, 1, 8, 2, 1, 6, 9
Alistipes_finegoldii_56071->self 908612.3.peg.877 (103)
A: 1, 2, 0, 0, 0, 1, 1, 0, 0, 0, 0, 0, 0, 1, 1, 14, 5, 10, 10
R: 11, 16, 0, 2, 5, 9, 1, 1, 0, 0, 0, 0, 0, 0, 4, 1, 0, 1, 6
Alistipes_finegoldii_56071->self AENZ01000023|49326 (71)
AA: 2, 0, 0, 1, 1, 0, 0, 0, 0, 0, 0, 0, 0, 1, 0, 5, 5, 6, 12
RR: 5, 9, 2, 2, 4, 5, 0, 0, 0, 0, 0, 0, 0, 0, 3, 1, 0, 3, 4
Alistipes_finegoldii_56071->self AENZ01000023|49193 (68)
AR: 2, 0, 0, 1, 0, 0, 1, 0, 0, 0, 0, 0, 0, 0, 0, 8, 5, 11, 9
RA: 7, 6, 3, 0, 3, 2, 3, 2, 0, 0, 0, 0, 0, 0, 2, 0, 0, 1, 2
Alistipes_finegoldii_56071->self AENZ01000023|49083 (50)
AA: 0, 2, 0, 0, 0, 0, 0, 0, 0, 0, 0, 0, 0, 0, 1, 5, 5, 7, 5
RR: 6, 5, 0, 2, 5, 2, 0, 1, 0, 0, 0, 0, 0, 0, 0, 0, 0, 2, 2
Alistipes_finegoldii_56071->self AENZ01000023|49032 (43)
AA: 0, 2, 0, 0, 0, 0, 0, 0, 0, 0, 0, 0, 0, 0, 2, 6, 1, 5, 3
RR: 11, 3, 0, 1, 3, 2, 0, 0, 0, 0, 0, 0, 0, 0, 1, 0, 0, 1, 2
Alistipes_finegoldii_56071->self AENZ01000023|48343 (38)
AR: 3, 1, 0, 0, 0, 1, 0, 0, 0, 0, 0, 0, 0, 0, 0, 4, 1, 3, 7
RA: 7, 3, 0, 1, 2, 1, 0, 0, 0, 0, 0, 0, 0, 0, 1, 0, 0, 1, 2
Alistipes_finegoldii_56071->self AENZ01000023|48279 (37)
AR: 1, 2, 0, 0, 0, 1, 0, 0, 0, 0, 0, 0, 0, 0, 1, 1, 3, 1, 5
RA: 8, 4, 0, 2, 3, 2, 0, 0, 0, 0, 0, 0, 0, 0, 1, 0, 0, 1, 1
Alistipes_finegoldii_56071->self AENZ01000023|48103 (36)
AA: 1, 2, 0, 0, 0, 1, 0, 0, 0, 0, 0, 0, 0, 0, 1, 3, 1, 3, 5
RR: 5, 3, 0, 1, 5, 3, 0, 0, 0, 0, 0, 0, 0, 0, 0, 0, 0, 0, 2
Alistipes_finegoldii_56071->self AENZ01000023|48099 (34)
AA: 1, 2, 0, 0, 0, 1, 0, 0, 0, 0, 0, 0, 0, 0, 1, 3, 1, 3, 5
RR: 4, 2, 0, 1, 5, 2, 0, 0, 0, 0, 0, 0, 0, 0, 0, 0, 0, 0, 3
Alistipes_finegoldii_56071->self AENZ01000023|48065 (32)
AA: 1, 2, 0, 0, 0, 1, 0, 0, 0, 0, 0, 0, 0, 0, 1, 3, 1, 1, 5
RR: 4, 4, 0, 1, 2, 3, 0, 0, 0, 0, 0, 0, 0, 0, 1, 0, 0, 0, 2
Alistipes_finegoldii_56071->self AENZ01000023|47969 (31)
AR: 0, 0, 0, 0, 0, 0, 0, 0, 0, 0, 0, 0, 0, 1, 0, 3, 0, 2, 5
RA: 5, 4, 0, 0, 4, 3, 0, 0, 0, 0, 0, 0, 0, 0, 1, 0, 0, 1, 2
Alistipes_finegoldii_56071->self AENZ01000023|48037 (28)
AR: 1, 2, 0, 0, 0, 1, 0, 0, 0, 0, 0, 0, 0, 0, 1, 2, 1, 1, 4
RA: 4, 3, 0, 0, 2, 2, 0, 0, 0, 0, 0, 0, 0, 0, 1, 0, 0, 1, 2
Alistipes_finegoldii_56071->self AENZ01000023|47956 (27)
AA: 0, 0, 0, 0, 0, 0, 0, 0, 0, 0, 0, 0, 0, 1, 0, 3, 1, 1, 4
RR: 5, 3, 0, 0, 3, 2, 0, 0, 0, 0, 0, 0, 0, 0, 1, 0, 0, 1, 2
Alistipes_finegoldii_56071->self AENZ01000023|48220 (27)
AA: 0, 0, 0, 0, 0, 0, 0, 0, 0, 0, 0, 0, 0, 0, 0, 3, 1, 2, 4
RR: 8, 3, 0, 1, 1, 2, 0, 0, 0, 0, 0, 0, 0, 0, 0, 0, 0, 1, 1
Alistipes_finegoldii_56071->self AENZ01000023|48903 (27)
AA: 0, 1, 0, 0, 1, 0, 0, 0, 0, 0, 0, 0, 0, 0, 1, 1, 0, 3, 4
RR: 5, 2, 0, 0, 4, 1, 0, 0, 0, 0, 0, 0, 0, 0, 1, 0, 0, 2, 1
Alistipes_finegoldii_56071->self AENZ01000023|48026 (26)
AR: 1, 1, 0, 0, 0, 0, 0, 0, 0, 0, 0, 0, 0, 0, 1, 2, 1, 1, 4
RA: 4, 3, 0, 0, 3, 2, 0, 0, 0, 0, 0, 0, 0, 0, 1, 0, 0, 1, 1
Alistipes_finegoldii_56071->self AENZ01000023|50184 (26)
AR: 0, 1, 0, 0, 0, 0, 0, 0, 0, 0, 0, 0, 0, 0, 1, 1, 0, 3, 4
RA: 5, 3, 0, 0, 3, 1, 0, 0, 0, 0, 0, 0, 0, 0, 2, 0, 0, 0, 2
Alistipes_finegoldii_56071->self AENZ01000023|48792 (25)
AA: 0, 0, 0, 0, 0, 0, 0, 0, 0, 0, 0, 0, 0, 0, 0, 4, 1, 1, 6
RR: 5, 2, 0, 1, 0, 0, 0, 2, 0, 0, 0, 0, 0, 0, 0, 0, 0, 0, 3
Alistipes_finegoldii_56071->self AENZ01000023|48855 (24)
AA: 0, 1, 0, 0, 0, 0, 0, 0, 0, 0, 0, 0, 0, 0, 1, 0, 0, 1, 5
RR: 6, 3, 0, 1, 2, 0, 0, 1, 0, 0, 0, 0, 0, 0, 1, 0, 0, 0, 2
Alistipes_finegoldii_56071->self AENZ01000023|47298 (23)
AR: 0, 2, 0, 0, 0, 1, 1, 0, 0, 0, 0, 0, 0, 0, 1, 2, 2, 1, 3
RA: 2, 3, 0, 0, 2, 1, 0, 0, 0, 0, 0, 0, 0, 0, 0, 0, 0, 0, 2
Alistipes_finegoldii_56071->self AENZ01000023|48789 (23)
AR: 0, 0, 0, 0, 0, 0, 0, 0, 0, 0, 0, 0, 0, 0, 0, 4, 1, 1, 6
RA: 4, 2, 0, 0, 0, 0, 0, 2, 0, 0, 0, 0, 0, 0, 0, 0, 0, 0, 3
Alistipes_finegoldii_56071->self AENZ01000023|48834 (22)
AA: 0, 1, 0, 0, 0, 0, 0, 0, 0, 0, 0, 0, 0, 0, 1, 0, 1, 0, 5
RR: 5, 2, 0, 1, 2, 0, 0, 2, 0, 0, 0, 0, 0, 0, 0, 0, 0, 0, 2
Alistipes_finegoldii_56071->self AENZ01000023|47570 (21)
AA: 0, 1, 0, 0, 0, 0, 0, 0, 0, 0, 0, 0, 0, 0, 1, 3, 0, 1, 3
RR: 3, 2, 0, 1, 2, 1, 0, 0, 0, 0, 0, 0, 0, 0, 0, 0, 0, 0, 3
Alistipes_finegoldii_56071->self AENZ01000023|50655 (21)
AR: 0, 2, 0, 0, 0, 1, 0, 0, 0, 0, 0, 0, 0, 0, 1, 1, 2, 1, 2
RA: 5, 2, 0, 0, 2, 1, 0, 0, 0, 0, 0, 0, 0, 0, 1, 0, 0, 0, 0
Alistipes_finegoldii_56071->self AENZ01000023|47255 (20)
AR: 0, 1, 0, 0, 0, 1, 1, 0, 0, 0, 0, 0, 0, 0, 0, 2, 1, 1, 2
RA: 2, 3, 0, 1, 1, 1, 0, 0, 0, 0, 0, 0, 0, 0, 0, 0, 0, 1, 2
Alistipes_finegoldii_56071->self AENZ01000023|47519 (20)
AA: 0, 1, 0, 0, 0, 0, 0, 0, 0, 0, 0, 0, 0, 0, 1, 0, 1, 1, 3
RR: 3, 3, 0, 1, 2, 1, 0, 0, 0, 0, 0, 0, 0, 0, 1, 0, 0, 0, 2
Alistipes_finegoldii_56071->self AENZ01000023|47639 (20)
AR: 0, 0, 0, 0, 0, 0, 0, 0, 0, 0, 0, 0, 0, 0, 0, 4, 1, 2, 4
RA: 0, 3, 0, 0, 2, 1, 0, 0, 0, 0, 0, 0, 0, 0, 1, 0, 0, 0, 2
Alistipes_finegoldii_56071->self AENZ01000023|50028 (19)
AR: 0, 1, 0, 0, 0, 0, 0, 0, 0, 0, 0, 0, 0, 0, 1, 3, 2, 0, 1
RA: 4, 3, 1, 0, 1, 1, 0, 0, 0, 0, 0, 0, 0, 0, 0, 0, 0, 0, 1
Alistipes_finegoldii_56071->self AENZ01000023|47228 (18)
AR: 0, 0, 0, 0, 0, 0, 1, 0, 0, 0, 0, 0, 0, 0, 0, 1, 2, 1, 1
RA: 3, 3, 0, 0, 1, 1, 0, 0, 0, 0, 0, 0, 0, 0, 1, 0, 0, 1, 2
Alistipes_finegoldii_56071->self AENZ01000023|47486 (18)
AA: 0, 0, 0, 0, 0, 0, 0, 0, 0, 0, 0, 0, 0, 1, 0, 0, 1, 1, 1
RR: 2, 4, 0, 1, 2, 2, 0, 1, 0, 0, 0, 0, 0, 0, 1, 0, 0, 0, 1
Alistipes_finegoldii_56071->self AENZ01000023|47498 (14)
AA: 0, 0, 0, 0, 0, 0, 0, 0, 0, 0, 0, 0, 0, 1, 0, 0, 1, 0, 1
RR: 3, 3, 0, 0, 1, 1, 0, 1, 0, 0, 0, 0, 0, 0, 1, 0, 0, 0, 1
-


Focal feature: Alistipes_finegoldii_56071, AENZ01000023|50028
Total barcodes:
A: 18, 21, 2, 1, 8, 9, 10, 2, 0, 0, 0, 0, 1, 0, 1, 1, 1, 0, 5
R: 1, 8, 1, 0, 1, 0, 1, 0, 0, 0, 0, 0, 0, 0, 7, 36, 24, 23, 11
Alistipes_finegoldii_56071->self 908612.3.peg.877 (54)
A: 2, 9, 0, 0, 3, 3, 2, 0, 0, 0, 0, 0, 0, 0, 1, 0, 0, 0, 2
R: 0, 3, 0, 0, 0, 0, 0, 0, 0, 0, 0, 0, 0, 0, 3, 10, 6, 5, 5
Alistipes_finegoldii_56071->self AENZ01000023|50184 (40)
AA: 7, 4, 0, 1, 2, 1, 2, 0, 0, 0, 0, 0, 0, 0, 0, 0, 1, 0, 1
RR: 0, 0, 1, 0, 1, 0, 1, 0, 0, 0, 0, 0, 0, 0, 0, 7, 5, 3, 3
Alistipes_finegoldii_56071->self AENZ01000023|49326 (21)
AR: 1, 3, 1, 0, 3, 0, 0, 0, 0, 0, 0, 0, 0, 0, 0, 0, 0, 0, 1
RA: 0, 2, 0, 0, 0, 0, 0, 0, 0, 0, 0, 0, 0, 0, 2, 6, 2, 0, 0
Alistipes_finegoldii_56071->self AENZ01000023|50655 (21)
AA: 2, 1, 0, 0, 1, 0, 1, 0, 0, 0, 0, 0, 0, 0, 0, 0, 0, 0, 0
RR: 0, 3, 0, 0, 0, 0, 0, 0, 0, 0, 0, 0, 0, 0, 3, 1, 2, 5, 2
Alistipes_finegoldii_56071->self AENZ01000023|49464 (19)
AR: 4, 3, 1, 0, 1, 1, 0, 0, 0, 0, 0, 0, 0, 0, 0, 0, 0, 0, 1
RA: 0, 1, 0, 0, 0, 0, 0, 0, 0, 0, 0, 0, 0, 0, 1, 3, 2, 0, 1
Alistipes_finegoldii_56071->self AENZ01000023|49193 (16)
AA: 2, 1, 0, 0, 2, 0, 0, 0, 0, 0, 0, 0, 0, 0, 0, 0, 0, 0, 0
RR: 0, 1, 0, 0, 0, 0, 0, 0, 0, 0, 0, 0, 0, 0, 1, 2, 4, 1, 2
Alistipes_finegoldii_56071->self AENZ01000023|49032 (15)
AR: 1, 1, 0, 0, 1, 1, 0, 0, 0, 0, 0, 0, 0, 0, 0, 0, 0, 0, 0
RA: 0, 2, 0, 0, 0, 0, 0, 0, 0, 0, 0, 0, 0, 0, 1, 4, 2, 1, 1
Alistipes_finegoldii_56071->self AENZ01000023|47519 (14)
AR: 0, 3, 0, 0, 2, 1, 0, 0, 0, 0, 0, 0, 0, 0, 0, 0, 0, 0, 1
RA: 0, 1, 0, 0, 0, 0, 0, 0, 0, 0, 0, 0, 0, 0, 1, 1, 1, 1, 2
Alistipes_finegoldii_56071->self AENZ01000023|47570 (14)
AR: 2, 1, 0, 0, 1, 0, 0, 0, 0, 0, 0, 0, 0, 0, 0, 0, 0, 0, 1
RA: 0, 1, 0, 0, 0, 0, 0, 0, 0, 0, 0, 0, 0, 0, 1, 3, 1, 2, 1
Alistipes_finegoldii_56071->self AENZ01000023|47228 (13)
AA: 0, 1, 0, 0, 0, 0, 1, 0, 0, 0, 0, 0, 0, 0, 0, 0, 0, 0, 2
RR: 0, 0, 0, 0, 0, 0, 0, 0, 0, 0, 0, 0, 0, 0, 0, 5, 1, 1, 2
Alistipes_finegoldii_56071->self AENZ01000023|47255 (13)
AA: 2, 2, 0, 0, 0, 0, 1, 0, 0, 0, 0, 0, 0, 0, 0, 0, 0, 0, 1
RR: 0, 0, 0, 0, 0, 0, 0, 0, 0, 0, 0, 0, 0, 0, 0, 3, 1, 1, 2
Alistipes_finegoldii_56071->self AENZ01000023|47298 (13)
AA: 2, 3, 0, 0, 0, 0, 0, 0, 0, 0, 0, 0, 0, 0, 0, 0, 0, 0, 1
RR: 0, 0, 0, 0, 0, 0, 0, 0, 0, 0, 0, 0, 0, 0, 0, 3, 1, 2, 1
Alistipes_finegoldii_56071->self AENZ01000023|48343 (13)
AA: 1, 2, 0, 0, 1, 1, 0, 0, 0, 0, 0, 0, 0, 0, 0, 0, 0, 0, 1
RR: 0, 0, 0, 0, 0, 0, 0, 0, 0, 0, 0, 0, 0, 0, 0, 2, 1, 1, 3
Alistipes_finegoldii_56071->self AENZ01000023|48037 (12)
AA: 2, 0, 0, 0, 1, 0, 1, 0, 0, 0, 0, 0, 0, 0, 0, 0, 0, 0, 0
RR: 0, 0, 0, 0, 0, 0, 0, 0, 0, 0, 0, 0, 0, 0, 0, 2, 1, 3, 2
Alistipes_finegoldii_56071->self AENZ01000023|48103 (12)
AR: 1, 0, 0, 0, 2, 0, 0, 0, 0, 0, 0, 0, 0, 0, 0, 0, 0, 0, 0
RA: 0, 1, 0, 0, 0, 0, 0, 0, 0, 0, 0, 0, 0, 0, 1, 3, 1, 2, 1
Alistipes_finegoldii_56071->self AENZ01000023|47486 (11)
AR: 0, 3, 0, 0, 2, 1, 0, 0, 0, 0, 0, 0, 0, 0, 0, 0, 0, 0, 0
RA: 0, 0, 0, 0, 0, 0, 0, 0, 0, 0, 0, 0, 0, 0, 0, 2, 2, 0, 1
Alistipes_finegoldii_56071->self AENZ01000023|47498 (11)
AR: 0, 3, 0, 0, 2, 1, 0, 0, 0, 0, 0, 0, 0, 0, 0, 0, 0, 0, 0
RA: 0, 0, 0, 0, 0, 0, 0, 0, 0, 0, 0, 0, 0, 0, 0, 1, 2, 1, 1
Alistipes_finegoldii_56071->self AENZ01000023|48903 (11)
AR: 2, 0, 0, 0, 1, 0, 0, 0, 0, 0, 0, 0, 0, 0, 0, 0, 0, 0, 1
RA: 0, 1, 0, 0, 0, 0, 0, 0, 0, 0, 0, 0, 0, 0, 1, 2, 2, 0, 1
Alistipes_finegoldii_56071->self AENZ01000023|49083 (11)
AR: 3, 2, 0, 0, 1, 0, 0, 0, 0, 0, 0, 0, 0, 0, 0, 0, 0, 0, 1
RA: 0, 1, 0, 0, 0, 0, 0, 0, 0, 0, 0, 0, 0, 0, 1, 1, 1, 0, 0
Alistipes_finegoldii_56071->self AENZ01000023|47639 (10)
AA: 0, 1, 0, 0, 0, 0, 1, 0, 0, 0, 0, 0, 0, 0, 0, 0, 0, 0, 1
RR: 0, 1, 0, 0, 0, 0, 0, 0, 0, 0, 0, 0, 0, 0, 1, 2, 2, 0, 1
Alistipes_finegoldii_56071->self AENZ01000023|48026 (10)
AA: 2, 0, 0, 0, 1, 0, 1, 0, 0, 0, 0, 0, 0, 0, 0, 0, 0, 0, 0
RR: 0, 0, 0, 0, 0, 0, 0, 0, 0, 0, 0, 0, 0, 0, 0, 2, 0, 2, 2
Alistipes_finegoldii_56071->self AENZ01000023|48065 (10)
AR: 0, 0, 0, 0, 1, 0, 0, 0, 0, 0, 0, 0, 0, 0, 0, 0, 0, 0, 0
RA: 0, 1, 0, 0, 0, 0, 0, 0, 0, 0, 0, 0, 0, 0, 1, 3, 0, 2, 2
Alistipes_finegoldii_56071->self AENZ01000023|48099 (10)
AR: 0, 0, 0, 0, 2, 0, 0, 0, 0, 0, 0, 0, 0, 0, 0, 0, 0, 0, 0
RA: 0, 1, 0, 0, 0, 0, 0, 0, 0, 0, 0, 0, 0, 0, 1, 2, 1, 2, 1
Alistipes_finegoldii_56071->self AENZ01000023|48279 (9)
AA: 0, 1, 0, 0, 1, 0, 0, 0, 0, 0, 0, 0, 0, 0, 0, 0, 0, 0, 1
RR: 0, 0, 0, 0, 0, 0, 0, 0, 0, 0, 0, 0, 0, 0, 0, 1, 2, 0, 3
Alistipes_finegoldii_56071->self AENZ01000023|48855 (9)
AR: 1, 1, 0, 0, 1, 0, 0, 0, 0, 0, 0, 0, 0, 0, 0, 0, 0, 0, 1
RA: 0, 1, 0, 0, 0, 0, 0, 0, 0, 0, 0, 0, 0, 0, 1, 1, 1, 0, 1
Alistipes_finegoldii_56071->self AENZ01000023|47956 (8)
AR: 0, 0, 0, 0, 0, 0, 1, 0, 0, 0, 0, 0, 0, 0, 0, 0, 0, 0, 1
RA: 0, 0, 0, 0, 0, 0, 0, 0, 0, 0, 0, 0, 0, 0, 0, 0, 4, 1, 1
Alistipes_finegoldii_56071->self AENZ01000023|47969 (8)
AA: 1, 0, 0, 0, 1, 0, 1, 0, 0, 0, 0, 0, 0, 0, 0, 0, 0, 0, 1
RR: 0, 0, 0, 0, 0, 0, 0, 0, 0, 0, 0, 0, 0, 0, 0, 0, 1, 1, 2
Alistipes_finegoldii_56071->self AENZ01000023|48792 (8)
AR: 0, 1, 0, 0, 0, 0, 0, 0, 0, 0, 0, 0, 0, 0, 0, 0, 0, 0, 1
RA: 0, 1, 0, 0, 0, 0, 0, 0, 0, 0, 0, 0, 0, 0, 1, 1, 1, 1, 1
Alistipes_finegoldii_56071->self AENZ01000023|48834 (8)
AR: 1, 1, 0, 0, 1, 0, 0, 0, 0, 0, 0, 0, 0, 0, 0, 0, 0, 0, 1
RA: 0, 1, 0, 0, 0, 0, 0, 0, 0, 0, 0, 0, 0, 0, 1, 1, 1, 0, 0
Alistipes_finegoldii_56071->self AENZ01000023|48220 (6)
AR: 1, 0, 0, 0, 1, 0, 0, 0, 0, 0, 0, 0, 0, 0, 0, 0, 0, 0, 1
RA: 0, 0, 0, 0, 0, 0, 0, 0, 0, 0, 0, 0, 0, 0, 0, 1, 1, 0, 1
Alistipes_finegoldii_56071->self AENZ01000023|48789 (6)
AA: 0, 1, 0, 0, 0, 0, 0, 0, 0, 0, 0, 0, 0, 0, 0, 0, 0, 0, 1
RR: 0, 0, 0, 0, 0, 0, 0, 0, 0, 0, 0, 0, 0, 0, 0, 1, 1, 1, 1
-


Focal feature: Alistipes_finegoldii_56071, AENZ01000023|50184
Total barcodes:
A: 24, 25, 3, 2, 14, 14, 5, 4, 0, 0, 0, 1, 0, 0, 2, 0, 2, 3, 10
R: 1, 4, 2, 0, 3, 0, 1, 1, 0, 0, 0, 0, 1, 2, 4, 23, 28, 42, 15
Alistipes_finegoldii_56071->self 908612.3.peg.877 (67)
A: 5, 10, 0, 0, 4, 5, 1, 0, 0, 0, 0, 0, 0, 0, 1, 0, 0, 1, 6
R: 1, 2, 0, 0, 0, 0, 0, 0, 0, 0, 0, 0, 0, 0, 2, 6, 4, 11, 8
Alistipes_finegoldii_56071->self AENZ01000023|50028 (40)
AA: 7, 4, 0, 1, 2, 1, 2, 0, 0, 0, 0, 0, 0, 0, 0, 0, 1, 0, 1
RR: 0, 0, 1, 0, 1, 0, 1, 0, 0, 0, 0, 0, 0, 0, 0, 7, 5, 3, 3
Alistipes_finegoldii_56071->self AENZ01000023|50655 (33)
AA: 6, 2, 0, 1, 1, 0, 1, 0, 0, 0, 0, 0, 0, 0, 0, 0, 0, 0, 2
RR: 0, 2, 1, 0, 0, 0, 0, 0, 0, 0, 0, 0, 0, 1, 2, 1, 3, 6, 4
Alistipes_finegoldii_56071->self AENZ01000023|49464 (26)
AR: 5, 3, 0, 0, 3, 1, 0, 0, 0, 0, 0, 0, 0, 0, 2, 0, 0, 0, 2
RA: 0, 1, 0, 0, 0, 0, 0, 0, 0, 0, 0, 0, 0, 0, 1, 1, 0, 3, 4
Alistipes_finegoldii_56071->self AENZ01000023|48343 (25)
AA: 4, 5, 0, 0, 1, 4, 0, 0, 0, 0, 0, 0, 0, 0, 1, 0, 0, 0, 2
RR: 1, 0, 0, 0, 0, 0, 0, 0, 0, 0, 0, 0, 0, 0, 0, 1, 0, 1, 5
Alistipes_finegoldii_56071->self AENZ01000023|47969 (24)
AA: 3, 3, 0, 0, 4, 2, 1, 0, 0, 0, 0, 0, 0, 0, 0, 0, 0, 0, 2
RR: 0, 0, 0, 0, 0, 0, 0, 0, 0, 0, 0, 0, 0, 0, 0, 0, 1, 3, 5
Alistipes_finegoldii_56071->self AENZ01000023|48279 (22)
AA: 4, 5, 0, 0, 2, 3, 0, 0, 0, 0, 0, 0, 0, 0, 1, 0, 0, 0, 0
RR: 1, 0, 0, 0, 1, 0, 0, 0, 0, 0, 0, 0, 0, 0, 0, 0, 0, 1, 4
Alistipes_finegoldii_56071->self AENZ01000023|47956 (21)
AR: 1, 4, 0, 0, 4, 2, 1, 0, 0, 0, 0, 0, 0, 0, 0, 0, 0, 0, 2
RA: 0, 0, 0, 0, 0, 0, 0, 0, 0, 0, 0, 0, 0, 0, 0, 0, 1, 2, 4
Alistipes_finegoldii_56071->self AENZ01000023|49326 (21)
AR: 2, 4, 0, 0, 2, 3, 0, 0, 0, 0, 0, 0, 0, 0, 1, 0, 0, 0, 2
RA: 0, 0, 0, 0, 0, 0, 0, 0, 0, 0, 0, 0, 0, 0, 0, 1, 0, 2, 4
Alistipes_finegoldii_56071->self AENZ01000023|48026 (19)
AA: 2, 1, 0, 0, 2, 1, 1, 0, 0, 0, 0, 0, 0, 0, 0, 0, 0, 0, 1
RR: 1, 0, 0, 0, 0, 0, 0, 0, 0, 0, 0, 0, 0, 0, 0, 1, 1, 3, 5
Alistipes_finegoldii_56071->self AENZ01000023|48037 (19)
AA: 2, 1, 0, 0, 2, 1, 1, 0, 0, 0, 0, 0, 0, 0, 0, 0, 0, 0, 1
RR: 1, 0, 0, 0, 1, 0, 0, 0, 0, 0, 0, 0, 0, 0, 0, 1, 0, 3, 5
Alistipes_finegoldii_56071->self AENZ01000023|48103 (19)
AR: 2, 3, 0, 0, 1, 2, 0, 0, 0, 0, 0, 0, 0, 0, 0, 0, 0, 1, 1
RA: 1, 0, 0, 0, 0, 0, 0, 0, 0, 0, 0, 0, 0, 0, 0, 1, 0, 4, 3
Alistipes_finegoldii_56071->self AENZ01000023|47570 (18)
AR: 1, 3, 0, 0, 2, 2, 0, 0, 0, 0, 0, 0, 0, 0, 0, 0, 0, 0, 3
RA: 0, 1, 0, 0, 0, 0, 0, 0, 0, 0, 0, 0, 0, 0, 1, 1, 0, 4, 0
Alistipes_finegoldii_56071->self AENZ01000023|48099 (18)
AR: 2, 1, 0, 0, 2, 1, 0, 0, 0, 0, 0, 0, 0, 0, 0, 0, 0, 1, 2
RA: 1, 0, 0, 0, 0, 0, 0, 0, 0, 0, 0, 0, 0, 0, 0, 1, 0, 4, 3
Alistipes_finegoldii_56071->self AENZ01000023|47298 (17)
AA: 1, 2, 0, 0, 1, 2, 0, 0, 0, 0, 0, 0, 0, 0, 0, 0, 0, 1, 2
RR: 0, 1, 0, 0, 0, 0, 0, 0, 0, 0, 0, 0, 0, 0, 1, 2, 0, 1, 3
Alistipes_finegoldii_56071->self AENZ01000023|48065 (17)
AR: 1, 2, 0, 0, 1, 2, 0, 0, 0, 0, 0, 0, 0, 0, 0, 0, 0, 1, 1
RA: 1, 0, 0, 0, 1, 0, 0, 0, 0, 0, 0, 0, 0, 0, 0, 1, 0, 2, 4
Alistipes_finegoldii_56071->self AENZ01000023|49032 (17)
AR: 2, 1, 0, 0, 2, 1, 0, 0, 0, 0, 0, 0, 0, 0, 0, 0, 0, 0, 1
RA: 0, 0, 0, 0, 0, 0, 0, 0, 0, 0, 0, 0, 0, 1, 0, 2, 4, 1, 2
Alistipes_finegoldii_56071->self AENZ01000023|49083 (17)
AR: 3, 2, 0, 0, 2, 1, 0, 0, 0, 0, 0, 0, 0, 0, 0, 0, 0, 0, 1
RA: 0, 0, 0, 0, 0, 0, 0, 0, 0, 0, 0, 0, 0, 1, 0, 1, 4, 1, 1
Alistipes_finegoldii_56071->self AENZ01000023|47228 (16)
AA: 0, 1, 0, 0, 1, 0, 1, 0, 0, 0, 0, 0, 0, 0, 1, 0, 0, 0, 4
RR: 0, 0, 0, 0, 0, 0, 0, 0, 0, 0, 0, 0, 0, 0, 0, 1, 1, 3, 3
Alistipes_finegoldii_56071->self AENZ01000023|47639 (16)
AA: 2, 2, 0, 0, 2, 2, 1, 0, 0, 0, 0, 0, 0, 0, 0, 0, 0, 0, 1
RR: 0, 0, 0, 0, 0, 0, 0, 0, 0, 0, 0, 0, 0, 0, 0, 1, 0, 2, 3
Alistipes_finegoldii_56071->self AENZ01000023|48855 (16)
AR: 2, 2, 0, 0, 2, 1, 0, 0, 0, 0, 0, 0, 0, 0, 1, 0, 0, 0, 1
RA: 0, 1, 0, 0, 0, 0, 0, 0, 0, 0, 0, 0, 0, 0, 1, 0, 2, 1, 2
Alistipes_finegoldii_56071->self AENZ01000023|47255 (14)
AA: 1, 0, 0, 0, 1, 0, 1, 0, 0, 0, 0, 0, 0, 0, 0, 0, 0, 1, 2
RR: 0, 0, 0, 0, 0, 0, 0, 0, 0, 0, 0, 0, 0, 0, 0, 1, 1, 3, 3
Alistipes_finegoldii_56071->self AENZ01000023|48834 (14)
AR: 2, 1, 0, 0, 2, 1, 0, 0, 0, 0, 0, 0, 0, 0, 0, 0, 0, 0, 1
RA: 0, 1, 0, 0, 0, 0, 0, 0, 0, 0, 0, 0, 0, 0, 1, 0, 2, 0, 3
Alistipes_finegoldii_56071->self AENZ01000023|48903 (14)
AR: 1, 1, 0, 0, 3, 0, 0, 0, 0, 0, 0, 0, 0, 0, 1, 0, 0, 0, 1
RA: 0, 1, 0, 0, 0, 0, 0, 0, 0, 0, 0, 0, 0, 0, 1, 0, 3, 1, 1
Alistipes_finegoldii_56071->self AENZ01000023|47519 (13)
AR: 1, 2, 0, 0, 1, 0, 0, 0, 0, 0, 0, 0, 0, 0, 1, 0, 0, 0, 3
RA: 0, 1, 0, 0, 0, 0, 0, 0, 0, 0, 0, 0, 0, 0, 1, 0, 0, 2, 1
Alistipes_finegoldii_56071->self AENZ01000023|48792 (12)
AR: 2, 1, 0, 0, 0, 1, 0, 0, 0, 0, 0, 0, 0, 0, 0, 0, 0, 0, 2
RA: 0, 0, 0, 0, 0, 0, 0, 0, 0, 0, 0, 0, 0, 0, 0, 1, 1, 0, 4
Alistipes_finegoldii_56071->self AENZ01000023|49193 (12)
AA: 1, 0, 0, 0, 0, 0, 0, 0, 0, 0, 0, 0, 0, 0, 0, 0, 0, 0, 2
RR: 0, 0, 0, 0, 0, 0, 0, 0, 0, 0, 0, 0, 0, 2, 0, 1, 2, 1, 3
Alistipes_finegoldii_56071->self AENZ01000023|47486 (11)
AR: 0, 2, 0, 0, 0, 0, 0, 0, 0, 0, 0, 0, 0, 0, 1, 0, 0, 0, 3
RA: 0, 0, 0, 0, 0, 0, 0, 0, 0, 0, 0, 0, 0, 0, 0, 0, 1, 3, 1
Alistipes_finegoldii_56071->self AENZ01000023|47498 (11)
AR: 1, 2, 0, 0, 0, 0, 0, 0, 0, 0, 0, 0, 0, 0, 1, 0, 0, 0, 3
RA: 0, 0, 0, 0, 0, 0, 0, 0, 0, 0, 0, 0, 0, 0, 0, 0, 0, 3, 1
Alistipes_finegoldii_56071->self AENZ01000023|48220 (11)
AR: 2, 3, 0, 0, 1, 1, 0, 0, 0, 0, 0, 0, 0, 0, 0, 0, 0, 0, 0
RA: 0, 0, 0, 0, 0, 0, 0, 0, 0, 0, 0, 0, 0, 0, 0, 0, 0, 1, 3
Alistipes_finegoldii_56071->self AENZ01000023|48789 (11)
AA: 1, 1, 0, 0, 0, 1, 0, 0, 0, 0, 0, 0, 0, 0, 0, 0, 0, 0, 2
RR: 0, 0, 0, 0, 0, 0, 0, 0, 0, 0, 0, 0, 0, 0, 0, 1, 1, 0, 4
-


Focal feature: Alistipes_finegoldii_56071, AENZ01000023|50655
Total barcodes:
A: 21, 15, 1, 2, 18, 7, 11, 6, 0, 0, 0, 0, 0, 1, 3, 4, 1, 2, 6
R: 3, 16, 1, 1, 0, 3, 3, 0, 0, 0, 0, 0, 0, 1, 11, 23, 26, 66, 23
Alistipes_finegoldii_56071->self 908612.3.peg.877 (75)
A: 4, 6, 0, 0, 8, 3, 1, 2, 0, 0, 0, 0, 0, 0, 1, 1, 0, 1, 3
R: 1, 8, 0, 0, 0, 1, 1, 0, 0, 0, 0, 0, 0, 0, 7, 4, 5, 14, 4
Alistipes_finegoldii_56071->self AENZ01000023|50184 (33)
AA: 6, 2, 0, 1, 1, 0, 1, 0, 0, 0, 0, 0, 0, 0, 0, 0, 0, 0, 2
RR: 0, 2, 1, 0, 0, 0, 0, 0, 0, 0, 0, 0, 0, 1, 2, 1, 3, 6, 4
Alistipes_finegoldii_56071->self 908612.3.peg.870 (22)
A: 0, 1, 0, 0, 4, 1, 1, 1, 0, 0, 0, 0, 0, 0, 0, 1, 0, 1, 0
R: 0, 1, 0, 0, 0, 0, 0, 0, 0, 0, 0, 0, 0, 0, 1, 3, 0, 6, 1
Alistipes_finegoldii_56071->self AENZ01000023|48065 (21)
AR: 3, 1, 0, 0, 4, 0, 0, 1, 0, 0, 0, 0, 0, 0, 1, 0, 0, 0, 0
RA: 0, 2, 0, 0, 0, 1, 0, 0, 0, 0, 0, 0, 0, 0, 1, 0, 1, 4, 2
Alistipes_finegoldii_56071->self AENZ01000023|48103 (21)
AR: 2, 0, 0, 0, 6, 0, 0, 0, 0, 0, 0, 0, 0, 0, 0, 0, 0, 0, 0
RA: 0, 3, 0, 0, 0, 1, 0, 0, 0, 0, 0, 0, 0, 0, 2, 0, 2, 3, 2
Alistipes_finegoldii_56071->self AENZ01000023|49464 (21)
AR: 5, 2, 0, 0, 2, 1, 0, 0, 0, 0, 0, 0, 0, 0, 1, 0, 0, 0, 0
RA: 0, 2, 0, 0, 0, 1, 0, 0, 0, 0, 0, 0, 0, 0, 1, 1, 2, 1, 2
Alistipes_finegoldii_56071->self AENZ01000023|50028 (21)
AA: 2, 1, 0, 0, 1, 0, 1, 0, 0, 0, 0, 0, 0, 0, 0, 0, 0, 0, 0
RR: 0, 3, 0, 0, 0, 0, 0, 0, 0, 0, 0, 0, 0, 0, 3, 1, 2, 5, 2
Alistipes_finegoldii_56071->self AENZ01000023|48037 (20)
AA: 3, 1, 0, 0, 3, 0, 0, 1, 0, 0, 0, 0, 0, 0, 1, 0, 0, 0, 0
RR: 0, 1, 0, 0, 0, 1, 0, 0, 0, 0, 0, 0, 0, 0, 0, 0, 1, 5, 3
Alistipes_finegoldii_56071->self AENZ01000023|48099 (20)
AR: 2, 0, 0, 0, 6, 0, 0, 0, 0, 0, 0, 0, 0, 0, 0, 0, 0, 0, 0
RA: 0, 3, 0, 0, 0, 1, 0, 0, 0, 0, 0, 0, 0, 0, 2, 0, 1, 3, 2
Alistipes_finegoldii_56071->self AENZ01000023|47956 (19)
AR: 2, 2, 0, 0, 2, 1, 0, 0, 0, 0, 0, 0, 0, 0, 1, 0, 0, 0, 1
RA: 1, 1, 0, 0, 0, 0, 0, 0, 0, 0, 0, 0, 0, 0, 1, 1, 2, 3, 1
Alistipes_finegoldii_56071->self AENZ01000023|48343 (19)
AA: 3, 0, 0, 0, 4, 0, 0, 1, 0, 0, 0, 0, 0, 1, 0, 0, 0, 0, 0
RR: 0, 2, 0, 0, 0, 1, 0, 0, 0, 0, 0, 0, 0, 0, 1, 1, 1, 1, 3
Alistipes_finegoldii_56071->self AENZ01000023|49032 (18)
AR: 1, 1, 0, 0, 4, 0, 0, 0, 0, 0, 0, 0, 0, 0, 1, 0, 0, 0, 1
RA: 2, 0, 0, 0, 0, 0, 0, 0, 0, 0, 0, 0, 0, 1, 0, 0, 2, 4, 1
Alistipes_finegoldii_56071->self AENZ01000023|49193 (18)
AA: 2, 1, 0, 0, 3, 0, 0, 0, 0, 0, 0, 0, 0, 0, 1, 0, 0, 0, 0
RR: 1, 2, 0, 0, 0, 0, 0, 0, 0, 0, 0, 0, 0, 1, 1, 1, 2, 2, 1
Alistipes_finegoldii_56071->self AENZ01000023|49326 (18)
AR: 3, 1, 0, 0, 4, 0, 0, 0, 0, 0, 0, 0, 0, 0, 0, 0, 0, 0, 1
RA: 1, 1, 0, 0, 0, 0, 1, 0, 0, 0, 0, 0, 0, 0, 1, 1, 2, 2, 0
Alistipes_finegoldii_56071->self AENZ01000023|47228 (17)
AA: 1, 0, 0, 0, 2, 0, 0, 1, 0, 0, 0, 0, 0, 0, 0, 0, 0, 0, 1
RR: 0, 2, 0, 0, 0, 0, 0, 0, 0, 0, 0, 0, 0, 0, 2, 0, 2, 5, 1
Alistipes_finegoldii_56071->self AENZ01000023|47570 (17)
AR: 2, 1, 0, 0, 4, 1, 1, 0, 0, 0, 0, 0, 0, 0, 0, 1, 0, 0, 1
RA: 0, 2, 0, 0, 0, 0, 0, 0, 0, 0, 0, 0, 0, 0, 2, 0, 0, 2, 0
Alistipes_finegoldii_56071->self AENZ01000023|47969 (17)
AA: 3, 1, 0, 0, 2, 0, 0, 0, 0, 0, 0, 0, 0, 0, 1, 0, 0, 0, 0
RR: 2, 1, 0, 0, 0, 0, 0, 0, 0, 0, 0, 0, 0, 0, 1, 1, 1, 3, 1
Alistipes_finegoldii_56071->self AENZ01000023|48026 (17)
AA: 3, 1, 0, 0, 3, 0, 0, 1, 0, 0, 0, 0, 0, 0, 1, 0, 0, 0, 0
RR: 0, 0, 0, 0, 0, 0, 0, 0, 0, 0, 0, 0, 0, 0, 0, 0, 1, 4, 3
Alistipes_finegoldii_56071->self AENZ01000023|48279 (16)
AA: 2, 1, 0, 0, 1, 1, 0, 1, 0, 0, 0, 0, 0, 0, 0, 0, 0, 1, 0
RR: 1, 1, 0, 0, 0, 1, 0, 0, 0, 0, 0, 0, 0, 0, 0, 0, 2, 2, 2
Alistipes_finegoldii_56071->self AENZ01000023|47255 (15)
AA: 1, 0, 0, 0, 1, 0, 0, 1, 0, 0, 0, 0, 0, 0, 0, 0, 0, 0, 1
RR: 0, 2, 0, 0, 0, 1, 0, 0, 0, 0, 0, 0, 0, 0, 1, 0, 1, 5, 1
Alistipes_finegoldii_56071->self AENZ01000023|47298 (15)
AA: 1, 0, 0, 0, 1, 0, 0, 1, 0, 0, 0, 0, 0, 0, 0, 0, 0, 0, 1
RR: 1, 2, 0, 0, 0, 1, 0, 0, 0, 0, 0, 0, 0, 0, 1, 0, 1, 4, 1
Alistipes_finegoldii_56071->self AENZ01000023|47498 (15)
AR: 2, 1, 0, 0, 1, 1, 1, 0, 0, 0, 0, 0, 0, 0, 0, 1, 0, 0, 2
RA: 0, 0, 0, 0, 0, 0, 0, 0, 0, 0, 0, 0, 0, 0, 0, 1, 1, 4, 0
Alistipes_finegoldii_56071->self AENZ01000023|47519 (15)
AR: 2, 1, 0, 0, 1, 1, 0, 0, 0, 0, 0, 0, 0, 0, 0, 1, 0, 0, 1
RA: 0, 2, 0, 0, 0, 0, 0, 0, 0, 0, 0, 0, 0, 0, 2, 1, 1, 2, 0
Alistipes_finegoldii_56071->self AENZ01000023|49083 (15)
AR: 3, 0, 0, 0, 4, 0, 0, 0, 0, 0, 0, 0, 0, 0, 0, 0, 0, 0, 1
RA: 1, 0, 0, 0, 0, 0, 0, 0, 0, 0, 0, 0, 0, 1, 0, 2, 2, 1, 0
Alistipes_finegoldii_56071->self AENZ01000023|47486 (13)
AR: 1, 0, 0, 0, 2, 0, 1, 1, 0, 0, 0, 0, 0, 0, 0, 0, 0, 0, 1
RA: 0, 0, 0, 0, 0, 0, 0, 0, 0, 0, 0, 0, 0, 0, 0, 3, 1, 3, 0
Alistipes_finegoldii_56071->self AENZ01000023|47639 (13)
AA: 0, 1, 0, 0, 3, 0, 1, 0, 0, 0, 0, 0, 0, 0, 1, 0, 0, 1, 0
RR: 1, 1, 0, 0, 0, 0, 0, 0, 0, 0, 0, 0, 0, 0, 1, 0, 0, 3, 0
Alistipes_finegoldii_56071->self AENZ01000023|48220 (12)
AR: 2, 1, 0, 0, 1, 1, 0, 1, 0, 0, 0, 0, 0, 0, 0, 0, 0, 1, 0
RA: 0, 0, 0, 0, 0, 0, 0, 0, 0, 0, 0, 0, 0, 0, 0, 1, 1, 1, 2
Alistipes_finegoldii_56071->self AENZ01000023|48789 (10)
AA: 2, 0, 0, 0, 0, 0, 0, 0, 0, 0, 0, 0, 0, 0, 0, 0, 0, 0, 0
RR: 0, 0, 0, 0, 0, 0, 0, 0, 0, 0, 0, 0, 0, 0, 0, 1, 2, 4, 1
Alistipes_finegoldii_56071->self AENZ01000023|48792 (10)
AR: 2, 0, 0, 0, 0, 0, 0, 0, 0, 0, 0, 0, 0, 0, 0, 0, 0, 0, 0
RA: 0, 0, 0, 0, 0, 0, 0, 0, 0, 0, 0, 0, 0, 0, 0, 1, 2, 4, 1
Alistipes_finegoldii_56071->self AENZ01000023|48834 (9)
AR: 1, 0, 0, 0, 3, 0, 0, 0, 0, 0, 0, 0, 0, 0, 0, 0, 0, 0, 0
RA: 0, 1, 0, 0, 0, 0, 0, 0, 0, 0, 0, 0, 0, 0, 1, 0, 2, 1, 0
Alistipes_finegoldii_56071->self AENZ01000023|48855 (9)
AR: 3, 0, 0, 0, 2, 0, 0, 0, 0, 0, 0, 0, 0, 0, 0, 0, 0, 0, 0
RA: 0, 1, 0, 0, 0, 0, 0, 0, 0, 0, 0, 0, 0, 0, 1, 0, 1, 1, 0
Alistipes_finegoldii_56071->self AENZ01000023|48903 (9)
AR: 2, 0, 0, 0, 3, 0, 1, 0, 0, 0, 0, 0, 0, 0, 0, 0, 0, 0, 0
RA: 0, 1, 0, 0, 0, 0, 0, 0, 0, 0, 0, 0, 0, 0, 1, 0, 1, 0, 0
-


Focal feature: Alistipes_finegoldii_56071, AENZ01000040|144141
Total barcodes:
A: 3, 8, 1, 0, 0, 2, 2, 0, 0, 0, 0, 0, 0, 0, 5, 31, 35, 40, 18
R: 27, 28, 3, 3, 14, 17, 9, 5, 0, 0, 0, 0, 0, 1, 6, 1, 0, 2, 7
Alistipes_finegoldii_56071->self AENZ01000040|144162 (206)
AR: 3, 6, 1, 0, 0, 1, 2, 0, 0, 0, 0, 0, 0, 0, 4, 25, 27, 31, 18
RA: 16, 21, 3, 2, 12, 12, 6, 4, 0, 0, 0, 0, 0, 0, 4, 1, 0, 1, 6
Alistipes_finegoldii_56071->self AENZ01000040|144363 (48)
AA: 1, 1, 1, 0, 0, 0, 0, 0, 0, 0, 0, 0, 0, 0, 1, 4, 9, 8, 4
RR: 0, 7, 0, 0, 4, 3, 1, 1, 0, 0, 0, 0, 0, 0, 2, 0, 0, 0, 1
Alistipes_finegoldii_56071->self AENZ01000040|144318 (45)
AR: 1, 1, 0, 0, 0, 1, 0, 0, 0, 0, 0, 0, 0, 0, 0, 7, 10, 6, 2
RA: 2, 5, 0, 0, 4, 1, 1, 0, 0, 0, 0, 0, 0, 0, 3, 0, 0, 0, 1
Alistipes_finegoldii_56071->self AENZ01000040|144321 (44)
AR: 1, 0, 0, 0, 0, 0, 0, 0, 0, 0, 0, 0, 0, 0, 0, 7, 12, 6, 2
RA: 2, 5, 0, 0, 4, 1, 0, 0, 0, 0, 0, 0, 0, 0, 3, 0, 0, 0, 1
Alistipes_finegoldii_56071->self AENZ01000040|144309 (43)
AR: 0, 1, 0, 0, 0, 1, 0, 0, 0, 0, 0, 0, 0, 0, 0, 6, 10, 6, 2
RA: 2, 4, 0, 1, 4, 1, 1, 0, 0, 0, 0, 0, 0, 0, 3, 0, 0, 0, 1
Alistipes_finegoldii_56071->self AENZ01000040|144714 (37)
AA: 0, 1, 0, 0, 0, 1, 0, 0, 0, 0, 0, 0, 0, 0, 0, 2, 4, 1, 4
RR: 4, 7, 0, 0, 3, 3, 2, 0, 0, 0, 0, 0, 0, 0, 3, 0, 0, 0, 2
Alistipes_finegoldii_56071->self AENZ01000040|144891 (21)
AA: 0, 1, 0, 0, 0, 0, 0, 0, 0, 0, 0, 0, 0, 0, 1, 1, 4, 5, 2
RR: 4, 0, 0, 0, 2, 0, 0, 0, 0, 0, 0, 0, 0, 0, 0, 0, 0, 0, 1
Alistipes_finegoldii_56071->self AENZ01000040|146141 (20)
AA: 0, 0, 0, 0, 0, 0, 1, 0, 0, 0, 0, 0, 0, 0, 0, 2, 2, 2, 2
RR: 4, 2, 0, 0, 2, 2, 0, 0, 0, 0, 0, 0, 0, 0, 0, 0, 0, 0, 1
Alistipes_finegoldii_56071->self AENZ01000040|146219 (20)
AA: 1, 2, 0, 0, 0, 1, 0, 0, 0, 0, 0, 0, 0, 0, 1, 2, 1, 2, 2
RR: 3, 2, 0, 0, 1, 1, 0, 0, 0, 0, 0, 0, 0, 0, 0, 0, 0, 0, 1
Alistipes_finegoldii_56071->self AENZ01000040|146111 (18)
AA: 1, 0, 0, 0, 0, 0, 1, 0, 0, 0, 0, 0, 0, 0, 0, 0, 3, 1, 2
RR: 4, 2, 0, 0, 1, 2, 0, 0, 0, 0, 0, 0, 0, 0, 0, 0, 0, 0, 1
Alistipes_finegoldii_56071->self AENZ01000040|147399 (17)
AA: 1, 1, 0, 0, 0, 1, 0, 0, 0, 0, 0, 0, 0, 0, 0, 0, 2, 4, 1
RR: 3, 1, 0, 0, 2, 0, 0, 0, 0, 0, 0, 0, 0, 0, 0, 0, 0, 0, 1
Alistipes_finegoldii_56071->self AENZ01000040|147417 (17)
AR: 1, 1, 0, 0, 0, 1, 0, 0, 0, 0, 0, 0, 0, 0, 0, 0, 2, 4, 1
RA: 2, 1, 0, 1, 2, 0, 0, 0, 0, 0, 0, 0, 0, 0, 0, 0, 0, 0, 1
Alistipes_finegoldii_56071->self AENZ01000040|145621 (15)
AA: 0, 1, 0, 0, 0, 1, 0, 0, 0, 0, 0, 0, 0, 0, 0, 1, 0, 0, 2
RR: 5, 0, 0, 1, 1, 0, 0, 0, 0, 0, 0, 0, 0, 0, 0, 0, 0, 0, 3
Alistipes_finegoldii_56071->self AENZ01000040|145624 (14)
AA: 0, 1, 0, 0, 0, 1, 0, 0, 0, 0, 0, 0, 0, 0, 0, 1, 0, 0, 2
RR: 5, 0, 0, 1, 1, 0, 0, 0, 0, 0, 0, 0, 0, 0, 0, 0, 0, 0, 2
Alistipes_finegoldii_56071->self AENZ01000040|145934 (14)
AA: 0, 1, 0, 0, 0, 1, 0, 0, 0, 0, 0, 0, 0, 0, 0, 1, 0, 0, 3
RR: 4, 1, 0, 0, 1, 1, 0, 0, 0, 0, 0, 0, 0, 0, 0, 0, 0, 0, 1
Alistipes_finegoldii_56071->self AENZ01000040|145925 (13)
AA: 0, 1, 0, 0, 0, 1, 0, 0, 0, 0, 0, 0, 0, 0, 0, 1, 0, 0, 3
RR: 3, 1, 0, 0, 1, 1, 0, 0, 0, 0, 0, 0, 0, 0, 0, 0, 0, 0, 1
Alistipes_finegoldii_56071->self AENZ01000040|145937 (13)
AA: 0, 1, 0, 0, 0, 1, 0, 0, 0, 0, 0, 0, 0, 0, 0, 1, 0, 0, 3
RR: 4, 1, 0, 0, 0, 1, 0, 0, 0, 0, 0, 0, 0, 0, 0, 0, 0, 0, 1
Alistipes_finegoldii_56071->self AENZ01000040|145928 (12)
AA: 0, 0, 0, 0, 0, 0, 0, 0, 0, 0, 0, 0, 0, 0, 0, 1, 0, 0, 3
RR: 4, 1, 0, 0, 1, 1, 0, 0, 0, 0, 0, 0, 0, 0, 0, 0, 0, 0, 1
-


Focal feature: Alistipes_finegoldii_56071, AENZ01000040|144162
Total barcodes:
A: 18, 24, 3, 3, 17, 14, 6, 4, 0, 0, 0, 0, 0, 0, 4, 2, 1, 2, 7
R: 3, 8, 1, 0, 1, 1, 2, 0, 0, 0, 0, 0, 0, 0, 6, 33, 30, 40, 18
Alistipes_finegoldii_56071->self AENZ01000040|144141 (206)
AR: 16, 21, 3, 2, 12, 12, 6, 4, 0, 0, 0, 0, 0, 0, 4, 1, 0, 1, 6
RA: 3, 6, 1, 0, 0, 1, 2, 0, 0, 0, 0, 0, 0, 0, 4, 25, 27, 31, 18
Alistipes_finegoldii_56071->self AENZ01000040|144363 (44)
AR: 1, 6, 0, 0, 4, 3, 0, 1, 0, 0, 0, 0, 0, 0, 1, 0, 0, 0, 1
RA: 1, 1, 1, 0, 0, 0, 0, 0, 0, 0, 0, 0, 0, 0, 1, 5, 8, 6, 4
Alistipes_finegoldii_56071->self AENZ01000040|144318 (38)
AA: 1, 4, 0, 0, 4, 1, 0, 0, 0, 0, 0, 0, 0, 0, 2, 0, 0, 0, 1
RR: 1, 1, 0, 0, 0, 1, 0, 0, 0, 0, 0, 0, 0, 0, 0, 6, 9, 5, 2
Alistipes_finegoldii_56071->self 908612.3.peg.1322 (36)
A: 0, 7, 0, 1, 3, 4, 0, 0, 0, 0, 0, 0, 0, 0, 1, 0, 0, 0, 3
R: 0, 1, 0, 0, 0, 1, 0, 0, 0, 0, 0, 0, 0, 0, 0, 7, 2, 4, 2
Alistipes_finegoldii_56071->self AENZ01000040|144321 (36)
AA: 1, 4, 0, 0, 4, 1, 0, 0, 0, 0, 0, 0, 0, 0, 2, 0, 0, 0, 1
RR: 1, 0, 0, 0, 0, 0, 0, 0, 0, 0, 0, 0, 0, 0, 0, 6, 10, 4, 2
Alistipes_finegoldii_56071->self AENZ01000040|144309 (34)
AA: 2, 3, 0, 0, 4, 1, 0, 0, 0, 0, 0, 0, 0, 0, 2, 0, 0, 0, 1
RR: 0, 1, 0, 0, 0, 1, 0, 0, 0, 0, 0, 0, 0, 0, 0, 3, 9, 5, 2
Alistipes_finegoldii_56071->self AENZ01000040|144714 (33)
AR: 3, 5, 0, 0, 3, 2, 1, 0, 0, 0, 0, 0, 0, 0, 2, 0, 0, 0, 2
RA: 0, 1, 0, 0, 0, 0, 0, 0, 0, 0, 0, 0, 0, 0, 1, 3, 3, 3, 4
Alistipes_finegoldii_56071->self AENZ01000040|144891 (24)
AR: 3, 2, 0, 0, 2, 2, 0, 0, 0, 0, 0, 0, 0, 0, 0, 0, 0, 0, 1
RA: 0, 1, 0, 0, 0, 0, 0, 0, 0, 0, 0, 0, 0, 0, 1, 1, 3, 6, 2
Alistipes_finegoldii_56071->self AENZ01000040|146219 (21)
AR: 2, 3, 0, 0, 3, 1, 0, 0, 0, 0, 0, 0, 0, 0, 0, 0, 0, 0, 1
RA: 1, 1, 0, 0, 0, 0, 0, 0, 0, 0, 0, 0, 0, 0, 1, 3, 1, 2, 2
Alistipes_finegoldii_56071->self AENZ01000040|147417 (20)
AA: 2, 3, 0, 1, 3, 1, 0, 0, 0, 0, 0, 0, 0, 0, 0, 0, 0, 0, 0
RR: 1, 1, 0, 0, 0, 1, 0, 0, 0, 0, 0, 0, 0, 0, 0, 0, 2, 4, 1
Alistipes_finegoldii_56071->self AENZ01000040|146141 (19)
AR: 3, 2, 0, 0, 3, 1, 0, 0, 0, 0, 0, 0, 0, 0, 0, 0, 0, 0, 1
RA: 0, 0, 0, 0, 0, 0, 1, 0, 0, 0, 0, 0, 0, 0, 0, 3, 1, 2, 2
Alistipes_finegoldii_56071->self AENZ01000040|145624 (17)
AR: 5, 0, 0, 2, 3, 0, 0, 0, 0, 0, 0, 0, 0, 0, 0, 0, 0, 0, 2
RA: 0, 1, 0, 0, 0, 1, 0, 0, 0, 0, 0, 0, 0, 0, 0, 1, 0, 0, 2
Alistipes_finegoldii_56071->self AENZ01000040|147399 (17)
AR: 2, 2, 0, 0, 2, 1, 0, 0, 0, 0, 0, 0, 0, 0, 0, 0, 0, 0, 0
RA: 1, 1, 0, 0, 0, 1, 0, 0, 0, 0, 0, 0, 0, 0, 0, 0, 2, 4, 1
Alistipes_finegoldii_56071->self AENZ01000040|145621 (16)
AR: 5, 0, 0, 2, 2, 0, 0, 0, 0, 0, 0, 0, 0, 0, 0, 0, 0, 0, 2
RA: 0, 1, 0, 0, 0, 1, 0, 0, 0, 0, 0, 0, 0, 0, 0, 1, 0, 0, 2
Alistipes_finegoldii_56071->self AENZ01000040|145925 (15)
AR: 3, 2, 0, 0, 3, 1, 0, 0, 0, 0, 0, 0, 0, 0, 0, 0, 0, 0, 0
RA: 0, 1, 0, 0, 0, 1, 0, 0, 0, 0, 0, 0, 0, 0, 0, 0, 0, 1, 3
Alistipes_finegoldii_56071->self AENZ01000040|146111 (15)
AR: 4, 2, 0, 0, 1, 1, 0, 0, 0, 0, 0, 0, 0, 0, 0, 0, 0, 0, 1
RA: 1, 0, 0, 0, 0, 0, 1, 0, 0, 0, 0, 0, 0, 0, 0, 0, 2, 0, 2
Alistipes_finegoldii_56071->self AENZ01000040|145928 (14)
AR: 4, 2, 0, 0, 3, 1, 0, 0, 0, 0, 0, 0, 0, 0, 0, 0, 0, 0, 0
RA: 0, 0, 0, 0, 0, 0, 0, 0, 0, 0, 0, 0, 0, 0, 0, 0, 0, 1, 3
Alistipes_finegoldii_56071->self AENZ01000040|145934 (14)
AR: 4, 2, 0, 0, 2, 1, 0, 0, 0, 0, 0, 0, 0, 0, 0, 0, 0, 0, 0
RA: 0, 1, 0, 0, 0, 1, 0, 0, 0, 0, 0, 0, 0, 0, 0, 0, 0, 0, 3
Alistipes_finegoldii_56071->self AENZ01000040|145937 (13)
AR: 4, 2, 0, 0, 1, 1, 0, 0, 0, 0, 0, 0, 0, 0, 0, 0, 0, 0, 0
RA: 0, 1, 0, 0, 0, 1, 0, 0, 0, 0, 0, 0, 0, 0, 0, 0, 0, 0, 3
-


Focal feature: Alistipes_finegoldii_56071, AENZ01000040|144309
Total barcodes:
A: 14, 19, 1, 1, 17, 10, 6, 0, 0, 0, 0, 0, 0, 1, 5, 1, 3, 1, 6
R: 2, 9, 0, 0, 2, 2, 1, 2, 0, 0, 0, 0, 0, 0, 7, 47, 22, 48, 15
Alistipes_finegoldii_56071->self AENZ01000040|144318 (206)
AA: 12, 17, 1, 0, 14, 8, 6, 0, 0, 0, 0, 0, 0, 1, 5, 1, 3, 1, 6
RR: 2, 8, 0, 0, 2, 2, 1, 1, 0, 0, 0, 0, 0, 0, 6, 41, 17, 41, 10
Alistipes_finegoldii_56071->self AENZ01000040|144321 (198)
AA: 10, 17, 1, 0, 16, 8, 5, 0, 0, 0, 0, 0, 0, 1, 5, 1, 3, 1, 6
RR: 2, 7, 0, 0, 2, 1, 1, 1, 0, 0, 0, 0, 0, 0, 6, 35, 17, 40, 12
Alistipes_finegoldii_56071->self AENZ01000040|144363 (140)
AR: 8, 11, 0, 0, 12, 6, 3, 0, 0, 0, 0, 0, 0, 0, 2, 1, 2, 1, 4
RA: 1, 5, 0, 0, 1, 1, 0, 1, 0, 0, 0, 0, 0, 0, 4, 26, 11, 29, 11
Alistipes_finegoldii_56071->self AENZ01000040|144141 (43)
AR: 2, 4, 0, 1, 4, 1, 1, 0, 0, 0, 0, 0, 0, 0, 3, 0, 0, 0, 1
RA: 0, 1, 0, 0, 0, 1, 0, 0, 0, 0, 0, 0, 0, 0, 0, 6, 10, 6, 2
Alistipes_finegoldii_56071->self 908612.3.peg.1327 (37)
A: 0, 4, 0, 0, 3, 2, 1, 0, 0, 0, 0, 0, 0, 0, 2, 0, 0, 1, 2
R: 0, 2, 0, 0, 0, 0, 0, 0, 0, 0, 0, 0, 0, 0, 2, 5, 2, 8, 3
Alistipes_finegoldii_56071->self AENZ01000040|144714 (36)
AR: 3, 4, 0, 0, 3, 1, 1, 0, 0, 0, 0, 0, 0, 1, 2, 0, 0, 0, 1
RA: 1, 0, 0, 0, 0, 0, 0, 0, 0, 0, 0, 0, 0, 0, 0, 8, 5, 6, 0
Alistipes_finegoldii_56071->self AENZ01000040|144162 (34)
AA: 2, 3, 0, 0, 4, 1, 0, 0, 0, 0, 0, 0, 0, 0, 2, 0, 0, 0, 1
RR: 0, 1, 0, 0, 0, 1, 0, 0, 0, 0, 0, 0, 0, 0, 0, 3, 9, 5, 2
Alistipes_finegoldii_56071->self AENZ01000040|144891 (27)
AR: 1, 0, 0, 0, 3, 0, 0, 0, 0, 0, 0, 0, 0, 1, 0, 0, 0, 0, 0
RA: 0, 3, 0, 0, 0, 0, 0, 0, 0, 0, 0, 0, 0, 0, 3, 5, 2, 7, 2
Alistipes_finegoldii_56071->self AENZ01000040|146141 (18)
AR: 1, 3, 0, 0, 3, 3, 0, 0, 0, 0, 0, 0, 0, 0, 0, 0, 0, 0, 2
RA: 0, 0, 0, 0, 0, 0, 0, 0, 0, 0, 0, 0, 0, 0, 0, 3, 0, 3, 0
Alistipes_finegoldii_56071->self AENZ01000040|147399 (18)
AR: 1, 3, 0, 0, 0, 3, 0, 0, 0, 0, 0, 0, 0, 0, 0, 0, 0, 0, 0
RA: 0, 2, 0, 0, 1, 1, 0, 0, 0, 0, 0, 0, 0, 0, 1, 1, 0, 4, 1
Alistipes_finegoldii_56071->self AENZ01000040|147417 (17)
AA: 1, 3, 0, 0, 1, 3, 0, 0, 0, 0, 0, 0, 0, 0, 0, 0, 0, 0, 0
RR: 0, 2, 0, 0, 1, 1, 0, 0, 0, 0, 0, 0, 0, 0, 1, 1, 0, 3, 0
Alistipes_finegoldii_56071->self AENZ01000040|145925 (13)
AR: 2, 1, 0, 0, 2, 0, 0, 0, 0, 0, 0, 0, 0, 0, 1, 0, 0, 0, 1
RA: 0, 1, 0, 0, 0, 1, 0, 0, 0, 0, 0, 0, 0, 0, 0, 2, 0, 1, 1
Alistipes_finegoldii_56071->self AENZ01000040|145621 (12)
AR: 1, 0, 0, 0, 4, 0, 0, 0, 0, 0, 0, 0, 0, 0, 0, 0, 0, 0, 1
RA: 0, 1, 0, 0, 0, 1, 0, 0, 0, 0, 0, 0, 0, 0, 0, 0, 1, 1, 2
Alistipes_finegoldii_56071->self AENZ01000040|145624 (12)
AR: 1, 0, 0, 0, 4, 0, 0, 0, 0, 0, 0, 0, 0, 0, 0, 0, 0, 0, 1
RA: 0, 1, 0, 0, 0, 1, 0, 0, 0, 0, 0, 0, 0, 0, 0, 0, 1, 1, 2
Alistipes_finegoldii_56071->self AENZ01000040|145934 (12)
AR: 3, 1, 0, 0, 2, 0, 0, 0, 0, 0, 0, 0, 0, 0, 1, 0, 0, 0, 1
RA: 0, 1, 0, 0, 0, 1, 0, 0, 0, 0, 0, 0, 0, 0, 0, 2, 0, 0, 0
Alistipes_finegoldii_56071->self AENZ01000040|146111 (12)
AR: 1, 2, 0, 0, 3, 2, 0, 0, 0, 0, 0, 0, 0, 0, 0, 0, 0, 0, 1
RA: 0, 0, 0, 0, 0, 0, 0, 0, 0, 0, 0, 0, 0, 0, 0, 1, 0, 2, 0
Alistipes_finegoldii_56071->self AENZ01000040|146219 (12)
AR: 2, 1, 0, 0, 2, 1, 0, 0, 0, 0, 0, 0, 0, 0, 0, 0, 0, 0, 1
RA: 0, 0, 0, 0, 0, 0, 0, 0, 0, 0, 0, 0, 0, 0, 0, 2, 1, 2, 0
Alistipes_finegoldii_56071->self AENZ01000040|145928 (11)
AR: 3, 1, 0, 0, 2, 0, 0, 0, 0, 0, 0, 0, 0, 0, 1, 0, 0, 0, 1
RA: 0, 0, 0, 0, 0, 0, 0, 0, 0, 0, 0, 0, 0, 0, 0, 1, 0, 1, 1
Alistipes_finegoldii_56071->self AENZ01000040|145937 (9)
AR: 2, 1, 0, 0, 0, 0, 0, 0, 0, 0, 0, 0, 0, 0, 1, 0, 0, 0, 1
RA: 0, 1, 0, 0, 0, 1, 0, 0, 0, 0, 0, 0, 0, 0, 0, 2, 0, 0, 0
-


Focal feature: Alistipes_finegoldii_56071, AENZ01000040|144318
Total barcodes:
A: 16, 20, 1, 0, 15, 10, 7, 1, 0, 0, 0, 0, 0, 1, 5, 1, 4, 1, 6
R: 3, 8, 0, 0, 2, 2, 1, 1, 0, 0, 0, 0, 0, 0, 6, 51, 20, 47, 13
Alistipes_finegoldii_56071->self AENZ01000040|144321 (218)
AA: 14, 18, 1, 0, 14, 8, 6, 1, 0, 0, 0, 0, 0, 1, 5, 1, 3, 1, 6
AR: 0, 0, 0, 0, 0, 0, 0, 0, 0, 0, 0, 0, 0, 0, 0, 0, 1, 0, 0
RR: 3, 7, 0, 0, 2, 1, 1, 1, 0, 0, 0, 0, 0, 0, 6, 43, 18, 44, 12
Alistipes_finegoldii_56071->self AENZ01000040|144309 (206)
AA: 12, 17, 1, 0, 14, 8, 6, 0, 0, 0, 0, 0, 0, 1, 5, 1, 3, 1, 6
RR: 2, 8, 0, 0, 2, 2, 1, 1, 0, 0, 0, 0, 0, 0, 6, 41, 17, 41, 10
Alistipes_finegoldii_56071->self AENZ01000040|144363 (154)
AA: 0, 0, 0, 0, 0, 0, 0, 0, 0, 0, 0, 0, 0, 0, 0, 0, 1, 0, 0
AR: 10, 12, 0, 0, 11, 6, 4, 0, 0, 0, 0, 0, 0, 0, 2, 1, 2, 1, 4
RA: 2, 5, 0, 0, 1, 1, 0, 1, 0, 0, 0, 0, 0, 0, 4, 30, 14, 31, 11
Alistipes_finegoldii_56071->self AENZ01000040|144141 (45)
AR: 2, 5, 0, 0, 4, 1, 1, 0, 0, 0, 0, 0, 0, 0, 3, 0, 0, 0, 1
RA: 1, 1, 0, 0, 0, 1, 0, 0, 0, 0, 0, 0, 0, 0, 0, 7, 10, 6, 2
Alistipes_finegoldii_56071->self AENZ01000040|144714 (39)
AA: 0, 0, 0, 0, 0, 0, 0, 0, 0, 0, 0, 0, 0, 0, 0, 0, 1, 0, 0
AR: 3, 5, 0, 0, 3, 2, 1, 0, 0, 0, 0, 0, 0, 1, 2, 0, 0, 0, 1
RA: 1, 0, 0, 0, 0, 0, 0, 0, 0, 0, 0, 0, 0, 0, 0, 8, 5, 5, 1
Alistipes_finegoldii_56071->self AENZ01000040|144162 (38)
AA: 1, 4, 0, 0, 4, 1, 0, 0, 0, 0, 0, 0, 0, 0, 2, 0, 0, 0, 1
RR: 1, 1, 0, 0, 0, 1, 0, 0, 0, 0, 0, 0, 0, 0, 0, 6, 9, 5, 2
Alistipes_finegoldii_56071->self AENZ01000040|144891 (28)
AR: 2, 0, 0, 0, 3, 0, 0, 0, 0, 0, 0, 0, 0, 1, 0, 0, 0, 0, 0
RA: 0, 3, 0, 0, 0, 0, 0, 0, 0, 0, 0, 0, 0, 0, 3, 5, 2, 6, 3
Alistipes_finegoldii_56071->self AENZ01000040|146141 (21)
AR: 1, 3, 0, 0, 3, 3, 0, 0, 0, 0, 0, 0, 0, 0, 0, 0, 0, 0, 2
RA: 0, 0, 0, 0, 0, 0, 0, 0, 0, 0, 0, 0, 0, 0, 0, 4, 0, 3, 1
RR: 0, 0, 0, 0, 0, 0, 0, 0, 0, 0, 0, 0, 0, 0, 0, 0, 0, 1, 0
Alistipes_finegoldii_56071->self AENZ01000040|147399 (17)
AR: 1, 2, 0, 0, 0, 2, 0, 0, 0, 0, 0, 0, 0, 0, 0, 0, 0, 0, 0
RA: 0, 2, 0, 0, 1, 1, 0, 0, 0, 0, 0, 0, 0, 0, 1, 1, 0, 5, 1
Alistipes_finegoldii_56071->self AENZ01000040|147417 (16)
AA: 1, 2, 0, 0, 1, 2, 0, 0, 0, 0, 0, 0, 0, 0, 0, 0, 0, 0, 0
RR: 0, 2, 0, 0, 1, 1, 0, 0, 0, 0, 0, 0, 0, 0, 1, 1, 0, 4, 0
Alistipes_finegoldii_56071->self AENZ01000040|145925 (14)
AR: 2, 1, 0, 0, 2, 0, 0, 0, 0, 0, 0, 0, 0, 0, 1, 0, 0, 0, 1
RA: 0, 1, 0, 0, 0, 1, 0, 0, 0, 0, 0, 0, 0, 0, 0, 2, 0, 1, 2
Alistipes_finegoldii_56071->self AENZ01000040|146111 (14)
AR: 1, 2, 0, 0, 3, 2, 0, 0, 0, 0, 0, 0, 0, 0, 0, 0, 0, 0, 1
RA: 0, 0, 0, 0, 0, 0, 0, 0, 0, 0, 0, 0, 0, 0, 0, 1, 0, 3, 1
Alistipes_finegoldii_56071->self AENZ01000040|146219 (14)
AR: 2, 1, 0, 0, 2, 1, 0, 0, 0, 0, 0, 0, 0, 0, 0, 0, 0, 0, 1
RA: 0, 0, 0, 0, 0, 0, 0, 0, 0, 0, 0, 0, 0, 0, 0, 3, 1, 2, 1
Alistipes_finegoldii_56071->self AENZ01000040|145934 (13)
AR: 3, 1, 0, 0, 2, 0, 0, 0, 0, 0, 0, 0, 0, 0, 1, 0, 0, 0, 1
RA: 0, 1, 0, 0, 0, 1, 0, 0, 0, 0, 0, 0, 0, 0, 0, 2, 0, 0, 1
Alistipes_finegoldii_56071->self AENZ01000040|145928 (12)
AR: 3, 1, 0, 0, 2, 0, 0, 0, 0, 0, 0, 0, 0, 0, 1, 0, 0, 0, 1
RA: 0, 0, 0, 0, 0, 0, 0, 0, 0, 0, 0, 0, 0, 0, 0, 1, 0, 1, 2
Alistipes_finegoldii_56071->self AENZ01000040|145621 (10)
AR: 2, 0, 0, 0, 3, 0, 0, 0, 0, 0, 0, 0, 0, 0, 0, 0, 0, 0, 1
RA: 0, 1, 0, 0, 0, 1, 0, 0, 0, 0, 0, 0, 0, 0, 0, 0, 0, 1, 1
Alistipes_finegoldii_56071->self AENZ01000040|145624 (10)
AR: 2, 0, 0, 0, 3, 0, 0, 0, 0, 0, 0, 0, 0, 0, 0, 0, 0, 0, 1
RA: 0, 1, 0, 0, 0, 1, 0, 0, 0, 0, 0, 0, 0, 0, 0, 0, 0, 1, 1
Alistipes_finegoldii_56071->self AENZ01000040|145937 (10)
AR: 2, 1, 0, 0, 0, 0, 0, 0, 0, 0, 0, 0, 0, 0, 1, 0, 0, 0, 1
RA: 0, 1, 0, 0, 0, 1, 0, 0, 0, 0, 0, 0, 0, 0, 0, 2, 0, 0, 1
-


Focal feature: Alistipes_finegoldii_56071, AENZ01000040|144321
Total barcodes:
A: 14, 18, 1, 0, 17, 8, 6, 1, 0, 0, 0, 0, 0, 1, 5, 1, 3, 1, 6
R: 3, 7, 0, 0, 2, 1, 1, 1, 0, 0, 0, 0, 0, 0, 6, 44, 22, 46, 14
Alistipes_finegoldii_56071->self AENZ01000040|144318 (218)
AA: 14, 18, 1, 0, 14, 8, 6, 1, 0, 0, 0, 0, 0, 1, 5, 1, 3, 1, 6
RA: 0, 0, 0, 0, 0, 0, 0, 0, 0, 0, 0, 0, 0, 0, 0, 0, 1, 0, 0
RR: 3, 7, 0, 0, 2, 1, 1, 1, 0, 0, 0, 0, 0, 0, 6, 43, 18, 44, 12
Alistipes_finegoldii_56071->self AENZ01000040|144309 (198)
AA: 10, 17, 1, 0, 16, 8, 5, 0, 0, 0, 0, 0, 0, 1, 5, 1, 3, 1, 6
RR: 2, 7, 0, 0, 2, 1, 1, 1, 0, 0, 0, 0, 0, 0, 6, 35, 17, 40, 12
Alistipes_finegoldii_56071->self AENZ01000040|144363 (148)
AR: 9, 11, 0, 0, 13, 5, 4, 0, 0, 0, 0, 0, 0, 0, 2, 1, 2, 1, 4
RA: 2, 5, 0, 0, 1, 1, 0, 1, 0, 0, 0, 0, 0, 0, 4, 27, 14, 30, 11
Alistipes_finegoldii_56071->self AENZ01000040|144141 (44)
AR: 2, 5, 0, 0, 4, 1, 0, 0, 0, 0, 0, 0, 0, 0, 3, 0, 0, 0, 1
RA: 1, 0, 0, 0, 0, 0, 0, 0, 0, 0, 0, 0, 0, 0, 0, 7, 12, 6, 2
Alistipes_finegoldii_56071->self AENZ01000040|144162 (36)
AA: 1, 4, 0, 0, 4, 1, 0, 0, 0, 0, 0, 0, 0, 0, 2, 0, 0, 0, 1
RR: 1, 0, 0, 0, 0, 0, 0, 0, 0, 0, 0, 0, 0, 0, 0, 6, 10, 4, 2
Alistipes_finegoldii_56071->self AENZ01000040|144714 (33)
AR: 3, 4, 0, 0, 3, 1, 1, 0, 0, 0, 0, 0, 0, 1, 2, 0, 0, 0, 1
RA: 1, 0, 0, 0, 0, 0, 0, 0, 0, 0, 0, 0, 0, 0, 0, 5, 6, 5, 0
Alistipes_finegoldii_56071->self AENZ01000040|144891 (25)
AR: 2, 0, 0, 0, 3, 0, 0, 0, 0, 0, 0, 0, 0, 1, 0, 0, 0, 0, 0
RA: 0, 3, 0, 0, 0, 0, 0, 0, 0, 0, 0, 0, 0, 0, 3, 4, 2, 5, 2
Alistipes_finegoldii_56071->self AENZ01000040|146141 (20)
AR: 1, 3, 0, 0, 3, 3, 0, 0, 0, 0, 0, 0, 0, 0, 0, 0, 0, 0, 2
RA: 0, 0, 0, 0, 0, 0, 0, 0, 0, 0, 0, 0, 0, 0, 0, 4, 0, 3, 0
RR: 0, 0, 0, 0, 0, 0, 0, 0, 0, 0, 0, 0, 0, 0, 0, 0, 0, 1, 0
Alistipes_finegoldii_56071->self AENZ01000040|147399 (14)
AR: 1, 2, 0, 0, 0, 2, 0, 0, 0, 0, 0, 0, 0, 0, 0, 0, 0, 0, 0
RA: 0, 1, 0, 0, 1, 0, 0, 0, 0, 0, 0, 0, 0, 0, 1, 0, 0, 5, 1
Alistipes_finegoldii_56071->self AENZ01000040|146111 (13)
AR: 1, 2, 0, 0, 3, 2, 0, 0, 0, 0, 0, 0, 0, 0, 0, 0, 0, 0, 1
RA: 0, 0, 0, 0, 0, 0, 0, 0, 0, 0, 0, 0, 0, 0, 0, 1, 0, 3, 0
Alistipes_finegoldii_56071->self AENZ01000040|146219 (13)
AR: 2, 1, 0, 0, 2, 1, 0, 0, 0, 0, 0, 0, 0, 0, 0, 0, 0, 0, 1
RA: 0, 0, 0, 0, 0, 0, 0, 0, 0, 0, 0, 0, 0, 0, 0, 3, 1, 2, 0
Alistipes_finegoldii_56071->self AENZ01000040|147417 (13)
AA: 1, 2, 0, 0, 1, 2, 0, 0, 0, 0, 0, 0, 0, 0, 0, 0, 0, 0, 0
RR: 0, 1, 0, 0, 1, 0, 0, 0, 0, 0, 0, 0, 0, 0, 1, 0, 0, 4, 0
Alistipes_finegoldii_56071->self AENZ01000040|145925 (11)
AR: 2, 1, 0, 0, 2, 0, 0, 0, 0, 0, 0, 0, 0, 0, 1, 0, 0, 0, 1
RA: 0, 0, 0, 0, 0, 0, 0, 0, 0, 0, 0, 0, 0, 0, 0, 2, 0, 1, 1
Alistipes_finegoldii_56071->self AENZ01000040|145928 (11)
AR: 3, 1, 0, 0, 2, 0, 0, 0, 0, 0, 0, 0, 0, 0, 1, 0, 0, 0, 1
RA: 0, 0, 0, 0, 0, 0, 0, 0, 0, 0, 0, 0, 0, 0, 0, 1, 0, 1, 1
Alistipes_finegoldii_56071->self AENZ01000040|145934 (10)
AR: 3, 1, 0, 0, 2, 0, 0, 0, 0, 0, 0, 0, 0, 0, 1, 0, 0, 0, 1
RA: 0, 0, 0, 0, 0, 0, 0, 0, 0, 0, 0, 0, 0, 0, 0, 2, 0, 0, 0
Alistipes_finegoldii_56071->self AENZ01000040|145621 (9)
AR: 2, 0, 0, 0, 4, 0, 0, 0, 0, 0, 0, 0, 0, 0, 0, 0, 0, 0, 1
RA: 0, 0, 0, 0, 0, 0, 0, 0, 0, 0, 0, 0, 0, 0, 0, 0, 0, 1, 1
Alistipes_finegoldii_56071->self AENZ01000040|145624 (9)
AR: 2, 0, 0, 0, 4, 0, 0, 0, 0, 0, 0, 0, 0, 0, 0, 0, 0, 0, 1
RA: 0, 0, 0, 0, 0, 0, 0, 0, 0, 0, 0, 0, 0, 0, 0, 0, 0, 1, 1
Alistipes_finegoldii_56071->self AENZ01000040|145937 (7)
AR: 2, 1, 0, 0, 0, 0, 0, 0, 0, 0, 0, 0, 0, 0, 1, 0, 0, 0, 1
RA: 0, 0, 0, 0, 0, 0, 0, 0, 0, 0, 0, 0, 0, 0, 0, 2, 0, 0, 0
-


Focal feature: Alistipes_finegoldii_56071, AENZ01000040|144363
Total barcodes:
A: 3, 10, 1, 0, 1, 2, 0, 1, 0, 0, 0, 0, 0, 0, 7, 49, 24, 56, 18
R: 14, 27, 0, 2, 16, 15, 7, 2, 0, 0, 0, 0, 0, 1, 4, 2, 2, 3, 6
Alistipes_finegoldii_56071->self AENZ01000040|144318 (154)
AA: 0, 0, 0, 0, 0, 0, 0, 0, 0, 0, 0, 0, 0, 0, 0, 0, 1, 0, 0
AR: 2, 5, 0, 0, 1, 1, 0, 1, 0, 0, 0, 0, 0, 0, 4, 30, 14, 31, 11
RA: 10, 12, 0, 0, 11, 6, 4, 0, 0, 0, 0, 0, 0, 0, 2, 1, 2, 1, 4
Alistipes_finegoldii_56071->self AENZ01000040|144321 (148)
AR: 2, 5, 0, 0, 1, 1, 0, 1, 0, 0, 0, 0, 0, 0, 4, 27, 14, 30, 11
RA: 9, 11, 0, 0, 13, 5, 4, 0, 0, 0, 0, 0, 0, 0, 2, 1, 2, 1, 4
Alistipes_finegoldii_56071->self AENZ01000040|144309 (140)
AR: 1, 5, 0, 0, 1, 1, 0, 1, 0, 0, 0, 0, 0, 0, 4, 26, 11, 29, 11
RA: 8, 11, 0, 0, 12, 6, 3, 0, 0, 0, 0, 0, 0, 0, 2, 1, 2, 1, 4
Alistipes_finegoldii_56071->self AENZ01000040|144714 (54)
AA: 1, 1, 0, 0, 0, 0, 0, 0, 0, 0, 0, 0, 0, 0, 1, 8, 6, 6, 2
RR: 4, 9, 0, 1, 3, 4, 3, 0, 0, 0, 0, 0, 0, 1, 2, 0, 0, 1, 1
Alistipes_finegoldii_56071->self AENZ01000040|144141 (48)
AA: 1, 1, 1, 0, 0, 0, 0, 0, 0, 0, 0, 0, 0, 0, 1, 4, 9, 8, 4
RR: 0, 7, 0, 0, 4, 3, 1, 1, 0, 0, 0, 0, 0, 0, 2, 0, 0, 0, 1
Alistipes_finegoldii_56071->self AENZ01000040|144162 (44)
AR: 1, 1, 1, 0, 0, 0, 0, 0, 0, 0, 0, 0, 0, 0, 1, 5, 8, 6, 4
RA: 1, 6, 0, 0, 4, 3, 0, 1, 0, 0, 0, 0, 0, 0, 1, 0, 0, 0, 1
Alistipes_finegoldii_56071->self AENZ01000040|144891 (22)
AA: 1, 2, 0, 0, 0, 0, 0, 0, 0, 0, 0, 0, 0, 0, 2, 4, 3, 2, 3
RR: 0, 1, 0, 0, 3, 0, 0, 0, 0, 0, 0, 0, 0, 0, 0, 0, 0, 1, 0
Alistipes_finegoldii_56071->self AENZ01000040|146141 (17)
AA: 1, 0, 0, 0, 0, 0, 0, 0, 0, 0, 0, 0, 0, 0, 0, 1, 0, 3, 2
AR: 0, 0, 0, 0, 0, 0, 0, 0, 0, 0, 0, 0, 0, 0, 0, 0, 0, 1, 0
RR: 0, 2, 0, 0, 4, 2, 0, 0, 0, 0, 0, 0, 0, 0, 0, 0, 0, 0, 1
Alistipes_finegoldii_56071->self AENZ01000040|147399 (16)
AA: 0, 1, 0, 0, 0, 0, 0, 0, 0, 0, 0, 0, 0, 0, 1, 1, 1, 5, 2
RR: 0, 2, 0, 0, 1, 2, 0, 0, 0, 0, 0, 0, 0, 0, 0, 0, 0, 0, 0
Alistipes_finegoldii_56071->self AENZ01000040|147417 (15)
AR: 0, 1, 0, 0, 0, 0, 0, 0, 0, 0, 0, 0, 0, 0, 1, 0, 1, 4, 2
RA: 0, 2, 0, 0, 2, 2, 0, 0, 0, 0, 0, 0, 0, 0, 0, 0, 0, 0, 0
Alistipes_finegoldii_56071->self AENZ01000040|146111 (14)
AA: 1, 0, 0, 0, 0, 0, 0, 0, 0, 0, 0, 0, 0, 0, 0, 0, 0, 4, 2
RR: 0, 1, 0, 0, 4, 1, 0, 0, 0, 0, 0, 0, 0, 0, 0, 0, 0, 0, 1
Alistipes_finegoldii_56071->self AENZ01000040|146219 (14)
AA: 0, 0, 0, 0, 0, 0, 0, 0, 0, 0, 0, 0, 0, 0, 0, 2, 0, 2, 1
RR: 2, 2, 0, 0, 2, 2, 0, 0, 0, 0, 0, 0, 0, 0, 0, 0, 0, 0, 1
Alistipes_finegoldii_56071->self AENZ01000040|145928 (10)
AA: 0, 0, 0, 0, 0, 0, 0, 0, 0, 0, 0, 0, 0, 0, 0, 0, 0, 1, 2
RR: 2, 0, 0, 0, 3, 0, 0, 0, 0, 0, 0, 0, 0, 1, 0, 0, 0, 0, 1
Alistipes_finegoldii_56071->self AENZ01000040|145621 (8)
AA: 0, 0, 0, 0, 0, 0, 0, 0, 0, 0, 0, 0, 0, 0, 0, 0, 0, 2, 2
RR: 0, 0, 0, 0, 3, 0, 0, 0, 0, 0, 0, 0, 0, 0, 0, 0, 0, 0, 1
Alistipes_finegoldii_56071->self AENZ01000040|145624 (8)
AA: 0, 0, 0, 0, 0, 0, 0, 0, 0, 0, 0, 0, 0, 0, 0, 0, 0, 2, 2
RR: 0, 0, 0, 0, 3, 0, 0, 0, 0, 0, 0, 0, 0, 0, 0, 0, 0, 0, 1
Alistipes_finegoldii_56071->self AENZ01000040|145925 (8)
AA: 0, 0, 0, 0, 0, 0, 0, 0, 0, 0, 0, 0, 0, 0, 0, 0, 0, 1, 2
RR: 1, 0, 0, 0, 3, 0, 0, 0, 0, 0, 0, 0, 0, 0, 0, 0, 0, 0, 1
Alistipes_finegoldii_56071->self AENZ01000040|145934 (8)
AA: 0, 0, 0, 0, 0, 0, 0, 0, 0, 0, 0, 0, 0, 0, 0, 0, 0, 0, 1
RR: 2, 0, 0, 0, 3, 0, 0, 0, 0, 0, 0, 0, 0, 1, 0, 0, 0, 0, 1
Alistipes_finegoldii_56071->self AENZ01000040|145937 (5)
AA: 0, 0, 0, 0, 0, 0, 0, 0, 0, 0, 0, 0, 0, 0, 0, 0, 0, 0, 1
RR: 1, 0, 0, 0, 1, 0, 0, 0, 0, 0, 0, 0, 0, 1, 0, 0, 0, 0, 1
-


Focal feature: Alistipes_finegoldii_56071, AENZ01000040|144714
Total barcodes:
A: 2, 12, 1, 0, 2, 2, 1, 0, 0, 0, 0, 0, 0, 0, 8, 46, 30, 52, 18
R: 31, 49, 7, 3, 21, 29, 9, 4, 0, 0, 0, 0, 0, 4, 10, 6, 0, 6, 7
Alistipes_finegoldii_56071->self AENZ01000040|144891 (84)
AA: 1, 3, 0, 0, 0, 1, 0, 0, 0, 0, 0, 0, 0, 0, 2, 9, 9, 8, 9
RR: 8, 10, 1, 1, 5, 5, 0, 1, 0, 0, 0, 0, 0, 1, 4, 1, 0, 1, 4
Alistipes_finegoldii_56071->self AENZ01000040|144363 (54)
AA: 1, 1, 0, 0, 0, 0, 0, 0, 0, 0, 0, 0, 0, 0, 1, 8, 6, 6, 2
RR: 4, 9, 0, 1, 3, 4, 3, 0, 0, 0, 0, 0, 0, 1, 2, 0, 0, 1, 1
Alistipes_finegoldii_56071->self 908612.3.peg.1322 (52)
A: 0, 4, 0, 0, 0, 1, 0, 0, 0, 0, 0, 0, 0, 0, 3, 7, 1, 4, 6
R: 0, 8, 0, 1, 4, 4, 0, 1, 0, 0, 0, 0, 0, 0, 3, 1, 0, 0, 4
Alistipes_finegoldii_56071->self 908612.3.peg.1327 (43)
A: 1, 2, 0, 0, 0, 1, 0, 0, 0, 0, 0, 0, 0, 0, 1, 4, 2, 4, 5
R: 3, 5, 1, 1, 5, 3, 0, 0, 0, 0, 0, 0, 0, 1, 1, 0, 0, 1, 2
Alistipes_finegoldii_56071->self AENZ01000040|144318 (39)
AA: 0, 0, 0, 0, 0, 0, 0, 0, 0, 0, 0, 0, 0, 0, 0, 0, 1, 0, 0
AR: 1, 0, 0, 0, 0, 0, 0, 0, 0, 0, 0, 0, 0, 0, 0, 8, 5, 5, 1
RA: 3, 5, 0, 0, 3, 2, 1, 0, 0, 0, 0, 0, 0, 1, 2, 0, 0, 0, 1
Alistipes_finegoldii_56071->self AENZ01000040|144141 (37)
AA: 0, 1, 0, 0, 0, 1, 0, 0, 0, 0, 0, 0, 0, 0, 0, 2, 4, 1, 4
RR: 4, 7, 0, 0, 3, 3, 2, 0, 0, 0, 0, 0, 0, 0, 3, 0, 0, 0, 2
Alistipes_finegoldii_56071->self AENZ01000040|144309 (36)
AR: 1, 0, 0, 0, 0, 0, 0, 0, 0, 0, 0, 0, 0, 0, 0, 8, 5, 6, 0
RA: 3, 4, 0, 0, 3, 1, 1, 0, 0, 0, 0, 0, 0, 1, 2, 0, 0, 0, 1
Alistipes_finegoldii_56071->self AENZ01000040|144162 (33)
AR: 0, 1, 0, 0, 0, 0, 0, 0, 0, 0, 0, 0, 0, 0, 1, 3, 3, 3, 4
RA: 3, 5, 0, 0, 3, 2, 1, 0, 0, 0, 0, 0, 0, 0, 2, 0, 0, 0, 2
Alistipes_finegoldii_56071->self AENZ01000040|144321 (33)
AR: 1, 0, 0, 0, 0, 0, 0, 0, 0, 0, 0, 0, 0, 0, 0, 5, 6, 5, 0
RA: 3, 4, 0, 0, 3, 1, 1, 0, 0, 0, 0, 0, 0, 1, 2, 0, 0, 0, 1
Alistipes_finegoldii_56071->self AENZ01000040|146141 (29)
AA: 1, 0, 0, 0, 0, 0, 0, 0, 0, 0, 0, 0, 0, 0, 0, 1, 2, 3, 3
RR: 3, 5, 1, 0, 3, 2, 0, 1, 0, 0, 0, 0, 0, 0, 1, 1, 0, 0, 2
Alistipes_finegoldii_56071->self AENZ01000040|146219 (26)
AA: 0, 1, 0, 0, 0, 1, 0, 0, 0, 0, 0, 0, 0, 0, 0, 0, 0, 1, 4
RR: 5, 4, 1, 0, 2, 2, 0, 1, 0, 0, 0, 0, 0, 0, 2, 1, 0, 0, 1
Alistipes_finegoldii_56071->self AENZ01000040|146111 (24)
AA: 1, 0, 0, 0, 0, 0, 0, 0, 0, 0, 0, 0, 0, 0, 0, 1, 2, 3, 2
RR: 4, 4, 0, 0, 3, 1, 0, 0, 0, 0, 0, 0, 0, 0, 0, 1, 0, 0, 2
Alistipes_finegoldii_56071->self AENZ01000040|147417 (19)
AR: 0, 0, 0, 0, 0, 0, 0, 0, 0, 0, 0, 0, 0, 0, 0, 3, 0, 3, 1
RA: 5, 1, 0, 1, 3, 1, 0, 1, 0, 0, 0, 0, 0, 0, 0, 0, 0, 0, 0
Alistipes_finegoldii_56071->self AENZ01000040|147399 (18)
AA: 0, 0, 0, 0, 0, 0, 0, 0, 0, 0, 0, 0, 0, 0, 0, 2, 0, 3, 0
RR: 6, 1, 0, 1, 2, 1, 0, 1, 0, 0, 0, 0, 0, 0, 0, 0, 0, 0, 1
Alistipes_finegoldii_56071->self AENZ01000040|145928 (17)
AA: 0, 0, 0, 0, 0, 0, 0, 0, 0, 0, 0, 0, 0, 0, 0, 2, 0, 2, 1
RR: 4, 2, 0, 0, 2, 1, 0, 0, 0, 0, 0, 0, 0, 1, 0, 1, 0, 0, 1
Alistipes_finegoldii_56071->self AENZ01000040|145925 (16)
AA: 0, 0, 0, 0, 0, 0, 0, 0, 0, 0, 0, 0, 0, 0, 0, 1, 0, 3, 1
RR: 3, 2, 0, 0, 3, 1, 0, 0, 0, 0, 0, 0, 0, 0, 0, 1, 0, 0, 1
Alistipes_finegoldii_56071->self AENZ01000040|145934 (16)
AA: 0, 0, 0, 0, 0, 0, 0, 0, 0, 0, 0, 0, 0, 0, 0, 0, 0, 2, 1
RR: 4, 2, 0, 0, 3, 1, 0, 0, 0, 0, 0, 0, 0, 1, 0, 1, 0, 0, 1
Alistipes_finegoldii_56071->self AENZ01000040|145937 (14)
AA: 0, 0, 0, 0, 0, 0, 0, 0, 0, 0, 0, 0, 0, 0, 0, 1, 0, 2, 1
RR: 3, 2, 0, 0, 1, 1, 0, 0, 0, 0, 0, 0, 0, 1, 0, 1, 0, 0, 1
Alistipes_finegoldii_56071->self AENZ01000040|145621 (13)
AA: 0, 0, 0, 0, 0, 0, 0, 0, 0, 0, 0, 0, 0, 0, 0, 2, 0, 1, 0
RR: 3, 1, 1, 0, 3, 0, 0, 0, 0, 0, 0, 0, 0, 0, 0, 1, 0, 0, 1
Alistipes_finegoldii_56071->self AENZ01000040|145624 (11)
AA: 0, 0, 0, 0, 0, 0, 0, 0, 0, 0, 0, 0, 0, 0, 0, 2, 0, 1, 0
RR: 2, 1, 0, 0, 3, 0, 0, 0, 0, 0, 0, 0, 0, 0, 0, 1, 0, 0, 1
-


Focal feature: Alistipes_finegoldii_56071, AENZ01000040|144891
Total barcodes:
A: 2, 13, 0, 0, 1, 3, 0, 2, 0, 0, 0, 0, 0, 1, 9, 41, 28, 61, 23
R: 26, 34, 2, 2, 17, 23, 6, 3, 0, 0, 1, 0, 0, 1, 6, 1, 0, 4, 7
Alistipes_finegoldii_56071->self AENZ01000040|144714 (84)
AA: 1, 3, 0, 0, 0, 1, 0, 0, 0, 0, 0, 0, 0, 0, 2, 9, 9, 8, 9
RR: 8, 10, 1, 1, 5, 5, 0, 1, 0, 0, 0, 0, 0, 1, 4, 1, 0, 1, 4
Alistipes_finegoldii_56071->self 908612.3.peg.1327 (35)
A: 1, 2, 0, 0, 0, 1, 0, 0, 0, 0, 0, 0, 0, 0, 1, 2, 2, 7, 4
R: 2, 5, 0, 0, 1, 5, 0, 0, 0, 0, 0, 0, 0, 0, 0, 0, 0, 1, 1
Alistipes_finegoldii_56071->self 908612.3.peg.1322 (28)
A: 0, 2, 0, 0, 0, 1, 0, 0, 0, 0, 0, 0, 0, 0, 1, 4, 3, 4, 6
R: 0, 2, 0, 0, 1, 2, 0, 0, 0, 0, 0, 0, 0, 0, 0, 0, 0, 0, 2
Alistipes_finegoldii_56071->self AENZ01000040|144318 (28)
AR: 0, 3, 0, 0, 0, 0, 0, 0, 0, 0, 0, 0, 0, 0, 3, 5, 2, 6, 3
RA: 2, 0, 0, 0, 3, 0, 0, 0, 0, 0, 0, 0, 0, 1, 0, 0, 0, 0, 0
Alistipes_finegoldii_56071->self AENZ01000040|144309 (27)
AR: 0, 3, 0, 0, 0, 0, 0, 0, 0, 0, 0, 0, 0, 0, 3, 5, 2, 7, 2
RA: 1, 0, 0, 0, 3, 0, 0, 0, 0, 0, 0, 0, 0, 1, 0, 0, 0, 0, 0
Alistipes_finegoldii_56071->self AENZ01000040|144321 (25)
AR: 0, 3, 0, 0, 0, 0, 0, 0, 0, 0, 0, 0, 0, 0, 3, 4, 2, 5, 2
RA: 2, 0, 0, 0, 3, 0, 0, 0, 0, 0, 0, 0, 0, 1, 0, 0, 0, 0, 0
Alistipes_finegoldii_56071->self AENZ01000040|144162 (24)
AR: 0, 1, 0, 0, 0, 0, 0, 0, 0, 0, 0, 0, 0, 0, 1, 1, 3, 6, 2
RA: 3, 2, 0, 0, 2, 2, 0, 0, 0, 0, 0, 0, 0, 0, 0, 0, 0, 0, 1
Alistipes_finegoldii_56071->self AENZ01000040|144363 (22)
AA: 1, 2, 0, 0, 0, 0, 0, 0, 0, 0, 0, 0, 0, 0, 2, 4, 3, 2, 3
RR: 0, 1, 0, 0, 3, 0, 0, 0, 0, 0, 0, 0, 0, 0, 0, 0, 0, 1, 0
Alistipes_finegoldii_56071->self AENZ01000040|144141 (21)
AA: 0, 1, 0, 0, 0, 0, 0, 0, 0, 0, 0, 0, 0, 0, 1, 1, 4, 5, 2
RR: 4, 0, 0, 0, 2, 0, 0, 0, 0, 0, 0, 0, 0, 0, 0, 0, 0, 0, 1
Alistipes_finegoldii_56071->self AENZ01000040|146111 (20)
AA: 1, 0, 0, 0, 0, 0, 0, 0, 0, 0, 0, 0, 0, 0, 0, 2, 2, 3, 4
RR: 4, 1, 0, 0, 2, 0, 0, 0, 0, 0, 0, 0, 0, 0, 0, 0, 0, 0, 1
Alistipes_finegoldii_56071->self AENZ01000040|147399 (18)
AA: 0, 1, 0, 0, 0, 0, 0, 0, 0, 0, 0, 0, 0, 0, 1, 1, 2, 2, 0
RR: 3, 2, 0, 1, 2, 2, 0, 0, 0, 0, 0, 0, 0, 0, 0, 0, 0, 0, 1
Alistipes_finegoldii_56071->self AENZ01000040|147417 (17)
AR: 0, 1, 0, 0, 0, 0, 0, 0, 0, 0, 0, 0, 0, 0, 1, 0, 2, 2, 0
RA: 2, 2, 0, 1, 4, 2, 0, 0, 0, 0, 0, 0, 0, 0, 0, 0, 0, 0, 0
Alistipes_finegoldii_56071->self AENZ01000040|146141 (16)
AA: 1, 0, 0, 0, 0, 0, 0, 0, 0, 0, 0, 0, 0, 0, 0, 1, 1, 2, 5
RR: 2, 1, 0, 0, 2, 0, 0, 0, 0, 0, 0, 0, 0, 0, 0, 0, 0, 0, 1
Alistipes_finegoldii_56071->self AENZ01000040|146219 (15)
AA: 0, 0, 0, 0, 0, 0, 0, 0, 0, 0, 0, 0, 0, 0, 0, 1, 1, 1, 5
RR: 4, 1, 0, 0, 1, 0, 0, 0, 0, 0, 0, 0, 0, 0, 1, 0, 0, 0, 0
Alistipes_finegoldii_56071->self AENZ01000040|145621 (13)
AA: 0, 0, 0, 0, 0, 0, 0, 0, 0, 0, 0, 0, 0, 0, 0, 0, 0, 1, 2
RR: 3, 1, 0, 0, 5, 1, 0, 0, 0, 0, 0, 0, 0, 0, 0, 0, 0, 0, 0
Alistipes_finegoldii_56071->self AENZ01000040|145624 (13)
AA: 0, 0, 0, 0, 0, 0, 0, 0, 0, 0, 0, 0, 0, 0, 0, 0, 0, 1, 2
RR: 3, 1, 0, 0, 5, 1, 0, 0, 0, 0, 0, 0, 0, 0, 0, 0, 0, 0, 0
Alistipes_finegoldii_56071->self AENZ01000040|145934 (13)
AA: 0, 0, 0, 0, 0, 0, 0, 0, 0, 0, 0, 0, 0, 0, 0, 2, 0, 1, 1
RR: 3, 1, 0, 0, 3, 1, 0, 0, 0, 0, 0, 0, 0, 0, 0, 0, 0, 0, 1
Alistipes_finegoldii_56071->self AENZ01000040|145928 (12)
AA: 0, 0, 0, 0, 0, 0, 0, 0, 0, 0, 0, 0, 0, 0, 0, 2, 0, 0, 2
RR: 3, 1, 0, 0, 2, 1, 0, 0, 0, 0, 0, 0, 0, 0, 0, 0, 0, 0, 1
Alistipes_finegoldii_56071->self AENZ01000040|145937 (12)
AA: 0, 0, 0, 0, 0, 0, 0, 0, 0, 0, 0, 0, 0, 0, 0, 3, 0, 1, 2
RR: 3, 1, 0, 0, 0, 1, 0, 0, 0, 0, 0, 0, 0, 0, 0, 0, 0, 0, 1
Alistipes_finegoldii_56071->self AENZ01000040|145925 (10)
AA: 0, 0, 0, 0, 0, 0, 0, 0, 0, 0, 0, 0, 0, 0, 0, 1, 0, 0, 3
RR: 2, 1, 0, 0, 1, 1, 0, 0, 0, 0, 0, 0, 0, 0, 0, 0, 0, 0, 1
-


Focal feature: Alistipes_finegoldii_56071, AENZ01000040|145621
Total barcodes:
A: 3, 1, 0, 0, 0, 1, 0, 0, 0, 0, 0, 0, 0, 0, 0, 13, 5, 21, 8
R: 36, 23, 4, 5, 21, 12, 5, 6, 0, 0, 0, 0, 0, 0, 4, 1, 1, 0, 4
Alistipes_finegoldii_56071->self AENZ01000040|145624 (157)
AA: 3, 1, 0, 0, 0, 1, 0, 0, 0, 0, 0, 0, 0, 0, 0, 12, 5, 19, 8
RR: 32, 22, 3, 4, 19, 11, 4, 5, 0, 0, 0, 0, 0, 0, 4, 1, 0, 0, 3
Alistipes_finegoldii_56071->self AENZ01000040|145934 (37)
AA: 0, 1, 0, 0, 0, 1, 0, 0, 0, 0, 0, 0, 0, 0, 0, 2, 1, 2, 0
RR: 13, 3, 0, 1, 6, 2, 1, 2, 0, 0, 0, 0, 0, 0, 0, 0, 1, 0, 1
Alistipes_finegoldii_56071->self AENZ01000040|145925 (33)
AA: 0, 1, 0, 0, 0, 1, 0, 0, 0, 0, 0, 0, 0, 0, 0, 3, 1, 3, 1
RR: 11, 3, 0, 0, 5, 2, 0, 0, 0, 0, 0, 0, 0, 0, 0, 0, 1, 0, 1
Alistipes_finegoldii_56071->self AENZ01000040|145937 (33)
AA: 0, 1, 0, 0, 0, 1, 0, 0, 0, 0, 0, 0, 0, 0, 0, 3, 1, 2, 0
RR: 12, 3, 0, 1, 3, 2, 1, 1, 0, 0, 0, 0, 0, 0, 0, 0, 1, 0, 1
Alistipes_finegoldii_56071->self AENZ01000040|145928 (32)
AA: 0, 0, 0, 0, 0, 0, 0, 0, 0, 0, 0, 0, 0, 0, 0, 2, 0, 3, 1
RR: 12, 3, 0, 0, 5, 2, 1, 1, 0, 0, 0, 0, 0, 0, 0, 0, 1, 0, 1
Alistipes_finegoldii_56071->self AENZ01000040|146141 (21)
AA: 0, 0, 0, 0, 0, 0, 0, 0, 0, 0, 0, 0, 0, 0, 0, 0, 1, 1, 0
RA: 0, 1, 0, 0, 0, 0, 0, 0, 0, 0, 0, 0, 0, 0, 0, 0, 0, 0, 0
RR: 8, 2, 2, 1, 3, 0, 0, 0, 0, 0, 0, 0, 0, 0, 0, 0, 1, 0, 1
Alistipes_finegoldii_56071->self AENZ01000040|146111 (20)
AA: 0, 0, 0, 0, 0, 0, 0, 0, 0, 0, 0, 0, 0, 0, 0, 0, 1, 1, 0
RR: 9, 3, 0, 1, 3, 1, 0, 0, 0, 0, 0, 0, 0, 0, 0, 0, 0, 0, 1
Alistipes_finegoldii_56071->self AENZ01000040|146219 (18)
AA: 0, 0, 0, 0, 0, 0, 0, 0, 0, 0, 0, 0, 0, 0, 0, 0, 0, 1, 1
RR: 6, 2, 2, 1, 2, 1, 0, 0, 0, 0, 0, 0, 0, 0, 0, 0, 1, 0, 1
Alistipes_finegoldii_56071->self AENZ01000040|147399 (17)
AA: 0, 1, 0, 0, 0, 1, 0, 0, 0, 0, 0, 0, 0, 0, 0, 1, 0, 2, 1
RR: 3, 1, 0, 1, 3, 0, 1, 0, 0, 0, 0, 0, 0, 0, 1, 0, 0, 0, 1
Alistipes_finegoldii_56071->self AENZ01000040|144162 (16)
AR: 0, 1, 0, 0, 0, 1, 0, 0, 0, 0, 0, 0, 0, 0, 0, 1, 0, 0, 2
RA: 5, 0, 0, 2, 2, 0, 0, 0, 0, 0, 0, 0, 0, 0, 0, 0, 0, 0, 2
Alistipes_finegoldii_56071->self AENZ01000040|144141 (15)
AA: 0, 1, 0, 0, 0, 1, 0, 0, 0, 0, 0, 0, 0, 0, 0, 1, 0, 0, 2
RR: 5, 0, 0, 1, 1, 0, 0, 0, 0, 0, 0, 0, 0, 0, 0, 0, 0, 0, 3
Alistipes_finegoldii_56071->self AENZ01000040|147417 (15)
AR: 0, 1, 0, 0, 0, 1, 0, 0, 0, 0, 0, 0, 0, 0, 0, 0, 0, 1, 2
RA: 2, 1, 0, 1, 3, 0, 1, 0, 0, 0, 0, 0, 0, 0, 1, 0, 0, 0, 1
Alistipes_finegoldii_56071->self AENZ01000040|144714 (13)
AA: 0, 0, 0, 0, 0, 0, 0, 0, 0, 0, 0, 0, 0, 0, 0, 2, 0, 1, 0
RR: 3, 1, 1, 0, 3, 0, 0, 0, 0, 0, 0, 0, 0, 0, 0, 1, 0, 0, 1
Alistipes_finegoldii_56071->self AENZ01000040|144891 (13)
AA: 0, 0, 0, 0, 0, 0, 0, 0, 0, 0, 0, 0, 0, 0, 0, 0, 0, 1, 2
RR: 3, 1, 0, 0, 5, 1, 0, 0, 0, 0, 0, 0, 0, 0, 0, 0, 0, 0, 0
Alistipes_finegoldii_56071->self AENZ01000040|144309 (12)
AR: 0, 1, 0, 0, 0, 1, 0, 0, 0, 0, 0, 0, 0, 0, 0, 0, 1, 1, 2
RA: 1, 0, 0, 0, 4, 0, 0, 0, 0, 0, 0, 0, 0, 0, 0, 0, 0, 0, 1
Alistipes_finegoldii_56071->self AENZ01000040|144318 (10)
AR: 0, 1, 0, 0, 0, 1, 0, 0, 0, 0, 0, 0, 0, 0, 0, 0, 0, 1, 1
RA: 2, 0, 0, 0, 3, 0, 0, 0, 0, 0, 0, 0, 0, 0, 0, 0, 0, 0, 1
Alistipes_finegoldii_56071->self AENZ01000040|144321 (9)
AR: 0, 0, 0, 0, 0, 0, 0, 0, 0, 0, 0, 0, 0, 0, 0, 0, 0, 1, 1
RA: 2, 0, 0, 0, 4, 0, 0, 0, 0, 0, 0, 0, 0, 0, 0, 0, 0, 0, 1
Alistipes_finegoldii_56071->self AENZ01000040|144363 (8)
AA: 0, 0, 0, 0, 0, 0, 0, 0, 0, 0, 0, 0, 0, 0, 0, 0, 0, 2, 2
RR: 0, 0, 0, 0, 3, 0, 0, 0, 0, 0, 0, 0, 0, 0, 0, 0, 0, 0, 1
-


Focal feature: Alistipes_finegoldii_56071, AENZ01000040|145624
Total barcodes:
A: 3, 1, 0, 0, 0, 1, 0, 0, 0, 0, 0, 0, 0, 0, 0, 12, 5, 21, 8
R: 32, 22, 3, 5, 22, 11, 4, 6, 0, 0, 0, 0, 0, 0, 4, 1, 1, 1, 3
Alistipes_finegoldii_56071->self AENZ01000040|145621 (157)
AA: 3, 1, 0, 0, 0, 1, 0, 0, 0, 0, 0, 0, 0, 0, 0, 12, 5, 19, 8
RR: 32, 22, 3, 4, 19, 11, 4, 5, 0, 0, 0, 0, 0, 0, 4, 1, 0, 0, 3
Alistipes_finegoldii_56071->self AENZ01000040|145934 (35)
AA: 0, 1, 0, 0, 0, 1, 0, 0, 0, 0, 0, 0, 0, 0, 0, 1, 1, 2, 0
RR: 12, 3, 0, 1, 8, 1, 1, 2, 0, 0, 0, 0, 0, 0, 0, 0, 1, 0, 0
Alistipes_finegoldii_56071->self AENZ01000040|145937 (32)
AA: 0, 1, 0, 0, 0, 1, 0, 0, 0, 0, 0, 0, 0, 0, 0, 2, 1, 2, 0
RR: 12, 3, 0, 1, 5, 1, 1, 1, 0, 0, 0, 0, 0, 0, 0, 0, 1, 0, 0
Alistipes_finegoldii_56071->self AENZ01000040|145925 (31)
AA: 0, 1, 0, 0, 0, 1, 0, 0, 0, 0, 0, 0, 0, 0, 0, 2, 1, 3, 1
RR: 10, 3, 0, 0, 7, 1, 0, 0, 0, 0, 0, 0, 0, 0, 0, 0, 1, 0, 0
Alistipes_finegoldii_56071->self AENZ01000040|145928 (30)
AA: 0, 0, 0, 0, 0, 0, 0, 0, 0, 0, 0, 0, 0, 0, 0, 1, 0, 3, 1
RR: 11, 3, 0, 0, 7, 1, 1, 1, 0, 0, 0, 0, 0, 0, 0, 0, 1, 0, 0
Alistipes_finegoldii_56071->self AENZ01000040|144162 (17)
AR: 0, 1, 0, 0, 0, 1, 0, 0, 0, 0, 0, 0, 0, 0, 0, 1, 0, 0, 2
RA: 5, 0, 0, 2, 3, 0, 0, 0, 0, 0, 0, 0, 0, 0, 0, 0, 0, 0, 2
Alistipes_finegoldii_56071->self AENZ01000040|146111 (16)
AA: 0, 0, 0, 0, 0, 0, 0, 0, 0, 0, 0, 0, 0, 0, 0, 0, 1, 1, 0
RR: 7, 2, 0, 1, 3, 0, 0, 0, 0, 0, 0, 0, 0, 0, 0, 0, 0, 0, 1
Alistipes_finegoldii_56071->self AENZ01000040|146141 (16)
AA: 0, 0, 0, 0, 0, 0, 0, 0, 0, 0, 0, 0, 0, 0, 0, 0, 1, 1, 0
RR: 5, 1, 1, 2, 4, 0, 0, 0, 0, 0, 0, 0, 0, 0, 0, 0, 0, 0, 1
Alistipes_finegoldii_56071->self AENZ01000040|147399 (16)
AA: 0, 1, 0, 0, 0, 1, 0, 0, 0, 0, 0, 0, 0, 0, 0, 1, 0, 2, 1
RR: 3, 1, 0, 1, 3, 0, 1, 0, 0, 0, 0, 0, 0, 0, 1, 0, 0, 0, 0
Alistipes_finegoldii_56071->self AENZ01000040|144141 (14)
AA: 0, 1, 0, 0, 0, 1, 0, 0, 0, 0, 0, 0, 0, 0, 0, 1, 0, 0, 2
RR: 5, 0, 0, 1, 1, 0, 0, 0, 0, 0, 0, 0, 0, 0, 0, 0, 0, 0, 2
Alistipes_finegoldii_56071->self AENZ01000040|146219 (14)
AA: 0, 0, 0, 0, 0, 0, 0, 0, 0, 0, 0, 0, 0, 0, 0, 0, 0, 1, 1
RR: 4, 1, 1, 1, 3, 1, 0, 0, 0, 0, 0, 0, 0, 0, 0, 0, 0, 0, 1
Alistipes_finegoldii_56071->self AENZ01000040|147417 (14)
AR: 0, 1, 0, 0, 0, 1, 0, 0, 0, 0, 0, 0, 0, 0, 0, 0, 0, 1, 2
RA: 2, 1, 0, 1, 3, 0, 1, 0, 0, 0, 0, 0, 0, 0, 1, 0, 0, 0, 0
Alistipes_finegoldii_56071->self AENZ01000040|144891 (13)
AA: 0, 0, 0, 0, 0, 0, 0, 0, 0, 0, 0, 0, 0, 0, 0, 0, 0, 1, 2
RR: 3, 1, 0, 0, 5, 1, 0, 0, 0, 0, 0, 0, 0, 0, 0, 0, 0, 0, 0
Alistipes_finegoldii_56071->self AENZ01000040|144309 (12)
AR: 0, 1, 0, 0, 0, 1, 0, 0, 0, 0, 0, 0, 0, 0, 0, 0, 1, 1, 2
RA: 1, 0, 0, 0, 4, 0, 0, 0, 0, 0, 0, 0, 0, 0, 0, 0, 0, 0, 1
Alistipes_finegoldii_56071->self AENZ01000040|144714 (11)
AA: 0, 0, 0, 0, 0, 0, 0, 0, 0, 0, 0, 0, 0, 0, 0, 2, 0, 1, 0
RR: 2, 1, 0, 0, 3, 0, 0, 0, 0, 0, 0, 0, 0, 0, 0, 1, 0, 0, 1
Alistipes_finegoldii_56071->self AENZ01000040|144318 (10)
AR: 0, 1, 0, 0, 0, 1, 0, 0, 0, 0, 0, 0, 0, 0, 0, 0, 0, 1, 1
RA: 2, 0, 0, 0, 3, 0, 0, 0, 0, 0, 0, 0, 0, 0, 0, 0, 0, 0, 1
Alistipes_finegoldii_56071->self AENZ01000040|144321 (9)
AR: 0, 0, 0, 0, 0, 0, 0, 0, 0, 0, 0, 0, 0, 0, 0, 0, 0, 1, 1
RA: 2, 0, 0, 0, 4, 0, 0, 0, 0, 0, 0, 0, 0, 0, 0, 0, 0, 0, 1
Alistipes_finegoldii_56071->self AENZ01000040|144363 (8)
AA: 0, 0, 0, 0, 0, 0, 0, 0, 0, 0, 0, 0, 0, 0, 0, 0, 0, 2, 2
RR: 0, 0, 0, 0, 3, 0, 0, 0, 0, 0, 0, 0, 0, 0, 0, 0, 0, 0, 1
-


Focal feature: Alistipes_finegoldii_56071, AENZ01000040|145925
Total barcodes:
A: 1, 4, 0, 0, 0, 1, 2, 2, 0, 0, 0, 0, 0, 0, 3, 23, 12, 27, 9
R: 29, 22, 3, 0, 20, 12, 2, 1, 0, 0, 0, 0, 0, 1, 5, 2, 2, 3, 4
Alistipes_finegoldii_56071->self AENZ01000040|145928 (172)
AA: 1, 2, 0, 0, 0, 0, 2, 1, 0, 0, 0, 0, 0, 0, 2, 20, 10, 22, 8
RR: 29, 21, 3, 0, 19, 12, 2, 1, 0, 0, 0, 0, 0, 1, 5, 2, 2, 3, 4
Alistipes_finegoldii_56071->self AENZ01000040|145934 (164)
AA: 1, 3, 0, 0, 0, 1, 2, 2, 0, 0, 0, 0, 0, 0, 2, 17, 10, 19, 7
RR: 27, 22, 3, 0, 16, 12, 2, 1, 0, 0, 0, 0, 0, 1, 5, 2, 2, 3, 4
Alistipes_finegoldii_56071->self AENZ01000040|145937 (157)
AA: 1, 4, 0, 0, 0, 1, 1, 2, 0, 0, 0, 0, 0, 0, 3, 19, 11, 16, 8
RR: 24, 20, 3, 0, 14, 12, 2, 1, 0, 0, 0, 0, 0, 1, 4, 2, 2, 3, 3
Alistipes_finegoldii_56071->self AENZ01000040|146141 (51)
AA: 0, 1, 0, 0, 0, 0, 0, 1, 0, 0, 0, 0, 0, 0, 1, 4, 6, 6, 1
RR: 9, 5, 0, 0, 7, 1, 1, 0, 0, 0, 0, 0, 0, 0, 3, 1, 1, 2, 1
Alistipes_finegoldii_56071->self AENZ01000040|146111 (49)
AA: 0, 1, 0, 0, 0, 0, 0, 1, 0, 0, 0, 0, 0, 0, 1, 3, 5, 4, 3
RR: 8, 8, 0, 0, 5, 3, 0, 0, 0, 0, 0, 0, 0, 0, 3, 1, 0, 2, 1
Alistipes_finegoldii_56071->self AENZ01000040|146219 (45)
AA: 0, 0, 0, 0, 0, 0, 0, 1, 0, 0, 0, 0, 0, 0, 0, 6, 3, 9, 2
RR: 12, 3, 0, 0, 4, 1, 1, 1, 0, 0, 0, 0, 0, 0, 1, 0, 1, 0, 0
Alistipes_finegoldii_56071->self AENZ01000040|145621 (33)
AA: 0, 1, 0, 0, 0, 1, 0, 0, 0, 0, 0, 0, 0, 0, 0, 3, 1, 3, 1
RR: 11, 3, 0, 0, 5, 2, 0, 0, 0, 0, 0, 0, 0, 0, 0, 0, 1, 0, 1
Alistipes_finegoldii_56071->self AENZ01000040|145624 (31)
AA: 0, 1, 0, 0, 0, 1, 0, 0, 0, 0, 0, 0, 0, 0, 0, 2, 1, 3, 1
RR: 10, 3, 0, 0, 7, 1, 0, 0, 0, 0, 0, 0, 0, 0, 0, 0, 1, 0, 0
Alistipes_finegoldii_56071->self AENZ01000040|147417 (17)
AR: 0, 1, 0, 0, 0, 1, 0, 0, 0, 0, 0, 0, 0, 0, 0, 0, 1, 1, 1
RA: 5, 2, 0, 0, 3, 1, 0, 0, 0, 0, 0, 0, 0, 0, 0, 0, 0, 0, 1
Alistipes_finegoldii_56071->self AENZ01000040|144714 (16)
AA: 0, 0, 0, 0, 0, 0, 0, 0, 0, 0, 0, 0, 0, 0, 0, 1, 0, 3, 1
RR: 3, 2, 0, 0, 3, 1, 0, 0, 0, 0, 0, 0, 0, 0, 0, 1, 0, 0, 1
Alistipes_finegoldii_56071->self AENZ01000040|144162 (15)
AR: 0, 1, 0, 0, 0, 1, 0, 0, 0, 0, 0, 0, 0, 0, 0, 0, 0, 1, 3
RA: 3, 2, 0, 0, 3, 1, 0, 0, 0, 0, 0, 0, 0, 0, 0, 0, 0, 0, 0
Alistipes_finegoldii_56071->self AENZ01000040|147399 (15)
AA: 0, 1, 0, 0, 0, 1, 0, 0, 0, 0, 0, 0, 0, 0, 0, 0, 0, 2, 1
RR: 5, 1, 0, 0, 2, 1, 0, 0, 0, 0, 0, 0, 0, 0, 0, 0, 0, 0, 1
Alistipes_finegoldii_56071->self AENZ01000040|144318 (14)
AR: 0, 1, 0, 0, 0, 1, 0, 0, 0, 0, 0, 0, 0, 0, 0, 2, 0, 1, 2
RA: 2, 1, 0, 0, 2, 0, 0, 0, 0, 0, 0, 0, 0, 0, 1, 0, 0, 0, 1
Alistipes_finegoldii_56071->self AENZ01000040|144141 (13)
AA: 0, 1, 0, 0, 0, 1, 0, 0, 0, 0, 0, 0, 0, 0, 0, 1, 0, 0, 3
RR: 3, 1, 0, 0, 1, 1, 0, 0, 0, 0, 0, 0, 0, 0, 0, 0, 0, 0, 1
Alistipes_finegoldii_56071->self AENZ01000040|144309 (13)
AR: 0, 1, 0, 0, 0, 1, 0, 0, 0, 0, 0, 0, 0, 0, 0, 2, 0, 1, 1
RA: 2, 1, 0, 0, 2, 0, 0, 0, 0, 0, 0, 0, 0, 0, 1, 0, 0, 0, 1
Alistipes_finegoldii_56071->self AENZ01000040|144321 (11)
AR: 0, 0, 0, 0, 0, 0, 0, 0, 0, 0, 0, 0, 0, 0, 0, 2, 0, 1, 1
RA: 2, 1, 0, 0, 2, 0, 0, 0, 0, 0, 0, 0, 0, 0, 1, 0, 0, 0, 1
Alistipes_finegoldii_56071->self AENZ01000040|144891 (10)
AA: 0, 0, 0, 0, 0, 0, 0, 0, 0, 0, 0, 0, 0, 0, 0, 1, 0, 0, 3
RR: 2, 1, 0, 0, 1, 1, 0, 0, 0, 0, 0, 0, 0, 0, 0, 0, 0, 0, 1
Alistipes_finegoldii_56071->self AENZ01000040|144363 (8)
AA: 0, 0, 0, 0, 0, 0, 0, 0, 0, 0, 0, 0, 0, 0, 0, 0, 0, 1, 2
RR: 1, 0, 0, 0, 3, 0, 0, 0, 0, 0, 0, 0, 0, 0, 0, 0, 0, 0, 1
-


Focal feature: Alistipes_finegoldii_56071, AENZ01000040|145928
Total barcodes:
A: 1, 3, 0, 0, 1, 0, 2, 1, 0, 0, 0, 0, 0, 0, 3, 23, 10, 24, 8
R: 32, 22, 3, 1, 21, 12, 3, 2, 0, 0, 0, 0, 0, 3, 5, 2, 2, 3, 4
Alistipes_finegoldii_56071->self AENZ01000040|145925 (172)
AA: 1, 2, 0, 0, 0, 0, 2, 1, 0, 0, 0, 0, 0, 0, 2, 20, 10, 22, 8
RR: 29, 21, 3, 0, 19, 12, 2, 1, 0, 0, 0, 0, 0, 1, 5, 2, 2, 3, 4
Alistipes_finegoldii_56071->self AENZ01000040|145934 (168)
AA: 1, 3, 0, 0, 0, 0, 2, 1, 0, 0, 0, 0, 0, 0, 3, 17, 9, 17, 7
RR: 30, 22, 3, 1, 17, 12, 3, 2, 0, 0, 0, 0, 0, 2, 5, 2, 2, 3, 4
Alistipes_finegoldii_56071->self AENZ01000040|145937 (158)
AA: 1, 3, 0, 0, 0, 0, 1, 1, 0, 0, 0, 0, 0, 0, 3, 19, 9, 17, 7
RR: 26, 20, 3, 0, 14, 12, 3, 2, 0, 0, 0, 0, 0, 3, 4, 2, 2, 3, 3
Alistipes_finegoldii_56071->self AENZ01000040|146111 (47)
AA: 0, 1, 0, 0, 0, 0, 0, 0, 0, 0, 0, 0, 0, 0, 1, 4, 4, 1, 3
RR: 9, 8, 0, 0, 5, 3, 0, 0, 0, 0, 0, 0, 0, 1, 3, 1, 0, 2, 1
Alistipes_finegoldii_56071->self AENZ01000040|146141 (47)
AA: 0, 1, 0, 0, 0, 0, 0, 0, 0, 0, 0, 0, 0, 0, 1, 4, 5, 3, 1
RR: 10, 5, 0, 0, 7, 1, 1, 0, 0, 0, 0, 0, 0, 0, 3, 1, 1, 2, 1
Alistipes_finegoldii_56071->self AENZ01000040|146219 (44)
AA: 0, 0, 0, 0, 0, 0, 0, 0, 0, 0, 0, 0, 0, 0, 0, 5, 3, 8, 2
RR: 14, 3, 0, 1, 3, 1, 1, 1, 0, 0, 0, 0, 0, 0, 1, 0, 1, 0, 0
Alistipes_finegoldii_56071->self AENZ01000040|145621 (32)
AA: 0, 0, 0, 0, 0, 0, 0, 0, 0, 0, 0, 0, 0, 0, 0, 2, 0, 3, 1
RR: 12, 3, 0, 0, 5, 2, 1, 1, 0, 0, 0, 0, 0, 0, 0, 0, 1, 0, 1
Alistipes_finegoldii_56071->self AENZ01000040|145624 (30)
AA: 0, 0, 0, 0, 0, 0, 0, 0, 0, 0, 0, 0, 0, 0, 0, 1, 0, 3, 1
RR: 11, 3, 0, 0, 7, 1, 1, 1, 0, 0, 0, 0, 0, 0, 0, 0, 1, 0, 0
Alistipes_finegoldii_56071->self AENZ01000040|147417 (19)
AR: 0, 0, 0, 0, 0, 0, 0, 0, 0, 0, 0, 0, 0, 0, 0, 1, 1, 1, 1
RA: 6, 2, 0, 1, 4, 1, 0, 0, 0, 0, 0, 0, 0, 0, 0, 0, 0, 0, 1
Alistipes_finegoldii_56071->self AENZ01000040|144714 (17)
AA: 0, 0, 0, 0, 0, 0, 0, 0, 0, 0, 0, 0, 0, 0, 0, 2, 0, 2, 1
RR: 4, 2, 0, 0, 2, 1, 0, 0, 0, 0, 0, 0, 0, 1, 0, 1, 0, 0, 1
Alistipes_finegoldii_56071->self AENZ01000040|147399 (17)
AA: 0, 0, 0, 0, 0, 0, 0, 0, 0, 0, 0, 0, 0, 0, 0, 1, 0, 2, 1
RR: 6, 1, 0, 1, 3, 1, 0, 0, 0, 0, 0, 0, 0, 0, 0, 0, 0, 0, 1
Alistipes_finegoldii_56071->self AENZ01000040|144162 (14)
AR: 0, 0, 0, 0, 0, 0, 0, 0, 0, 0, 0, 0, 0, 0, 0, 0, 0, 1, 3
RA: 4, 2, 0, 0, 3, 1, 0, 0, 0, 0, 0, 0, 0, 0, 0, 0, 0, 0, 0
Alistipes_finegoldii_56071->self AENZ01000040|144141 (12)
AA: 0, 0, 0, 0, 0, 0, 0, 0, 0, 0, 0, 0, 0, 0, 0, 1, 0, 0, 3
RR: 4, 1, 0, 0, 1, 1, 0, 0, 0, 0, 0, 0, 0, 0, 0, 0, 0, 0, 1
Alistipes_finegoldii_56071->self AENZ01000040|144318 (12)
AR: 0, 0, 0, 0, 0, 0, 0, 0, 0, 0, 0, 0, 0, 0, 0, 1, 0, 1, 2
RA: 3, 1, 0, 0, 2, 0, 0, 0, 0, 0, 0, 0, 0, 0, 1, 0, 0, 0, 1
Alistipes_finegoldii_56071->self AENZ01000040|144891 (12)
AA: 0, 0, 0, 0, 0, 0, 0, 0, 0, 0, 0, 0, 0, 0, 0, 2, 0, 0, 2
RR: 3, 1, 0, 0, 2, 1, 0, 0, 0, 0, 0, 0, 0, 0, 0, 0, 0, 0, 1
Alistipes_finegoldii_56071->self AENZ01000040|144309 (11)
AR: 0, 0, 0, 0, 0, 0, 0, 0, 0, 0, 0, 0, 0, 0, 0, 1, 0, 1, 1
RA: 3, 1, 0, 0, 2, 0, 0, 0, 0, 0, 0, 0, 0, 0, 1, 0, 0, 0, 1
Alistipes_finegoldii_56071->self AENZ01000040|144321 (11)
AR: 0, 0, 0, 0, 0, 0, 0, 0, 0, 0, 0, 0, 0, 0, 0, 1, 0, 1, 1
RA: 3, 1, 0, 0, 2, 0, 0, 0, 0, 0, 0, 0, 0, 0, 1, 0, 0, 0, 1
Alistipes_finegoldii_56071->self AENZ01000040|144363 (10)
AA: 0, 0, 0, 0, 0, 0, 0, 0, 0, 0, 0, 0, 0, 0, 0, 0, 0, 1, 2
RR: 2, 0, 0, 0, 3, 0, 0, 0, 0, 0, 0, 0, 0, 1, 0, 0, 0, 0, 1
-


Focal feature: Alistipes_finegoldii_56071, AENZ01000040|145934
Total barcodes:
A: 1, 4, 0, 0, 0, 1, 2, 2, 0, 0, 0, 0, 0, 0, 3, 20, 10, 21, 7
R: 31, 24, 3, 2, 21, 13, 3, 3, 0, 0, 0, 0, 0, 2, 5, 2, 2, 3, 4
Alistipes_finegoldii_56071->self AENZ01000040|145928 (168)
AA: 1, 3, 0, 0, 0, 0, 2, 1, 0, 0, 0, 0, 0, 0, 3, 17, 9, 17, 7
RR: 30, 22, 3, 1, 17, 12, 3, 2, 0, 0, 0, 0, 0, 2, 5, 2, 2, 3, 4
Alistipes_finegoldii_56071->self AENZ01000040|145937 (168)
AA: 1, 4, 0, 0, 0, 1, 1, 2, 0, 0, 0, 0, 0, 0, 3, 20, 10, 17, 7
RR: 27, 22, 3, 1, 15, 13, 3, 2, 0, 0, 0, 0, 0, 2, 4, 2, 2, 3, 3
Alistipes_finegoldii_56071->self AENZ01000040|145925 (164)
AA: 1, 3, 0, 0, 0, 1, 2, 2, 0, 0, 0, 0, 0, 0, 2, 17, 10, 19, 7
RR: 27, 22, 3, 0, 16, 12, 2, 1, 0, 0, 0, 0, 0, 1, 5, 2, 2, 3, 4
Alistipes_finegoldii_56071->self AENZ01000040|146141 (48)
AA: 0, 1, 0, 0, 0, 0, 0, 1, 0, 0, 0, 0, 0, 0, 1, 2, 6, 4, 1
RR: 10, 5, 0, 1, 6, 1, 1, 0, 0, 0, 0, 0, 0, 0, 3, 1, 1, 2, 1
Alistipes_finegoldii_56071->self AENZ01000040|146111 (46)
AA: 0, 1, 0, 0, 0, 0, 0, 1, 0, 0, 0, 0, 0, 0, 1, 1, 5, 2, 3
RR: 9, 8, 0, 1, 4, 3, 0, 0, 0, 0, 0, 0, 0, 0, 3, 1, 0, 2, 1
Alistipes_finegoldii_56071->self AENZ01000040|146219 (45)
AA: 0, 0, 0, 0, 0, 0, 0, 1, 0, 0, 0, 0, 0, 0, 0, 6, 3, 8, 2
RR: 12, 3, 0, 2, 3, 1, 1, 1, 0, 0, 0, 0, 0, 0, 1, 0, 1, 0, 0
Alistipes_finegoldii_56071->self AENZ01000040|145621 (37)
AA: 0, 1, 0, 0, 0, 1, 0, 0, 0, 0, 0, 0, 0, 0, 0, 2, 1, 2, 0
RR: 13, 3, 0, 1, 6, 2, 1, 2, 0, 0, 0, 0, 0, 0, 0, 0, 1, 0, 1
Alistipes_finegoldii_56071->self AENZ01000040|145624 (35)
AA: 0, 1, 0, 0, 0, 1, 0, 0, 0, 0, 0, 0, 0, 0, 0, 1, 1, 2, 0
RR: 12, 3, 0, 1, 8, 1, 1, 2, 0, 0, 0, 0, 0, 0, 0, 0, 1, 0, 0
Alistipes_finegoldii_56071->self AENZ01000040|147399 (18)
AA: 0, 1, 0, 0, 0, 1, 0, 0, 0, 0, 0, 0, 0, 0, 0, 1, 0, 1, 1
RR: 5, 1, 0, 2, 3, 1, 0, 0, 0, 0, 0, 0, 0, 0, 0, 0, 0, 0, 1
Alistipes_finegoldii_56071->self AENZ01000040|147417 (18)
AR: 0, 1, 0, 0, 0, 1, 0, 0, 0, 0, 0, 0, 0, 0, 0, 1, 1, 0, 1
RA: 5, 2, 0, 1, 3, 1, 0, 0, 0, 0, 0, 0, 0, 0, 0, 0, 0, 0, 1
Alistipes_finegoldii_56071->self AENZ01000040|144714 (16)
AA: 0, 0, 0, 0, 0, 0, 0, 0, 0, 0, 0, 0, 0, 0, 0, 0, 0, 2, 1
RR: 4, 2, 0, 0, 3, 1, 0, 0, 0, 0, 0, 0, 0, 1, 0, 1, 0, 0, 1
Alistipes_finegoldii_56071->self AENZ01000040|144141 (14)
AA: 0, 1, 0, 0, 0, 1, 0, 0, 0, 0, 0, 0, 0, 0, 0, 1, 0, 0, 3
RR: 4, 1, 0, 0, 1, 1, 0, 0, 0, 0, 0, 0, 0, 0, 0, 0, 0, 0, 1
Alistipes_finegoldii_56071->self AENZ01000040|144162 (14)
AR: 0, 1, 0, 0, 0, 1, 0, 0, 0, 0, 0, 0, 0, 0, 0, 0, 0, 0, 3
RA: 4, 2, 0, 0, 2, 1, 0, 0, 0, 0, 0, 0, 0, 0, 0, 0, 0, 0, 0
Alistipes_finegoldii_56071->self AENZ01000040|144318 (13)
AR: 0, 1, 0, 0, 0, 1, 0, 0, 0, 0, 0, 0, 0, 0, 0, 2, 0, 0, 1
RA: 3, 1, 0, 0, 2, 0, 0, 0, 0, 0, 0, 0, 0, 0, 1, 0, 0, 0, 1
Alistipes_finegoldii_56071->self AENZ01000040|144891 (13)
AA: 0, 0, 0, 0, 0, 0, 0, 0, 0, 0, 0, 0, 0, 0, 0, 2, 0, 1, 1
RR: 3, 1, 0, 0, 3, 1, 0, 0, 0, 0, 0, 0, 0, 0, 0, 0, 0, 0, 1
Alistipes_finegoldii_56071->self AENZ01000040|144309 (12)
AR: 0, 1, 0, 0, 0, 1, 0, 0, 0, 0, 0, 0, 0, 0, 0, 2, 0, 0, 0
RA: 3, 1, 0, 0, 2, 0, 0, 0, 0, 0, 0, 0, 0, 0, 1, 0, 0, 0, 1
Alistipes_finegoldii_56071->self AENZ01000040|144321 (10)
AR: 0, 0, 0, 0, 0, 0, 0, 0, 0, 0, 0, 0, 0, 0, 0, 2, 0, 0, 0
RA: 3, 1, 0, 0, 2, 0, 0, 0, 0, 0, 0, 0, 0, 0, 1, 0, 0, 0, 1
Alistipes_finegoldii_56071->self AENZ01000040|144363 (8)
AA: 0, 0, 0, 0, 0, 0, 0, 0, 0, 0, 0, 0, 0, 0, 0, 0, 0, 0, 1
RR: 2, 0, 0, 0, 3, 0, 0, 0, 0, 0, 0, 0, 0, 1, 0, 0, 0, 0, 1
-


Focal feature: Alistipes_finegoldii_56071, AENZ01000040|145937
Total barcodes:
A: 1, 6, 0, 0, 0, 1, 1, 3, 0, 0, 0, 0, 0, 0, 5, 25, 11, 19, 8
R: 27, 23, 3, 1, 15, 14, 3, 3, 0, 0, 0, 0, 0, 3, 4, 2, 2, 3, 3
Alistipes_finegoldii_56071->self AENZ01000040|145934 (168)
AA: 1, 4, 0, 0, 0, 1, 1, 2, 0, 0, 0, 0, 0, 0, 3, 20, 10, 17, 7
RR: 27, 22, 3, 1, 15, 13, 3, 2, 0, 0, 0, 0, 0, 2, 4, 2, 2, 3, 3
Alistipes_finegoldii_56071->self AENZ01000040|145928 (158)
AA: 1, 3, 0, 0, 0, 0, 1, 1, 0, 0, 0, 0, 0, 0, 3, 19, 9, 17, 7
RR: 26, 20, 3, 0, 14, 12, 3, 2, 0, 0, 0, 0, 0, 3, 4, 2, 2, 3, 3
Alistipes_finegoldii_56071->self AENZ01000040|145925 (157)
AA: 1, 4, 0, 0, 0, 1, 1, 2, 0, 0, 0, 0, 0, 0, 3, 19, 11, 16, 8
RR: 24, 20, 3, 0, 14, 12, 2, 1, 0, 0, 0, 0, 0, 1, 4, 2, 2, 3, 3
Alistipes_finegoldii_56071->self AENZ01000040|146111 (44)
AA: 0, 1, 0, 0, 0, 0, 0, 1, 0, 0, 0, 0, 0, 0, 1, 2, 5, 1, 3
RR: 9, 7, 0, 1, 3, 3, 0, 0, 0, 0, 0, 0, 0, 1, 2, 1, 0, 2, 1
Alistipes_finegoldii_56071->self AENZ01000040|146141 (42)
AA: 0, 1, 0, 0, 0, 0, 0, 1, 0, 0, 0, 0, 0, 0, 1, 3, 6, 3, 1
RR: 8, 4, 0, 1, 4, 1, 1, 0, 0, 0, 0, 0, 0, 0, 2, 1, 1, 2, 1
Alistipes_finegoldii_56071->self AENZ01000040|146219 (39)
AA: 0, 0, 0, 0, 0, 0, 0, 1, 0, 0, 0, 0, 0, 0, 0, 6, 3, 7, 2
RR: 9, 3, 0, 1, 2, 1, 1, 1, 0, 0, 0, 0, 0, 0, 1, 0, 1, 0, 0
Alistipes_finegoldii_56071->self AENZ01000040|145621 (33)
AA: 0, 1, 0, 0, 0, 1, 0, 0, 0, 0, 0, 0, 0, 0, 0, 3, 1, 2, 0
RR: 12, 3, 0, 1, 3, 2, 1, 1, 0, 0, 0, 0, 0, 0, 0, 0, 1, 0, 1
Alistipes_finegoldii_56071->self AENZ01000040|145624 (32)
AA: 0, 1, 0, 0, 0, 1, 0, 0, 0, 0, 0, 0, 0, 0, 0, 2, 1, 2, 0
RR: 12, 3, 0, 1, 5, 1, 1, 1, 0, 0, 0, 0, 0, 0, 0, 0, 1, 0, 0
Alistipes_finegoldii_56071->self AENZ01000040|147399 (16)
AA: 0, 1, 0, 0, 0, 1, 0, 0, 0, 0, 0, 0, 0, 0, 0, 1, 0, 1, 1
RR: 5, 1, 0, 1, 2, 1, 0, 0, 0, 0, 0, 0, 0, 0, 0, 0, 0, 0, 1
Alistipes_finegoldii_56071->self AENZ01000040|147417 (16)
AR: 0, 1, 0, 0, 0, 1, 0, 0, 0, 0, 0, 0, 0, 0, 0, 1, 1, 0, 1
RA: 5, 2, 0, 0, 2, 1, 0, 0, 0, 0, 0, 0, 0, 0, 0, 0, 0, 0, 1
Alistipes_finegoldii_56071->self AENZ01000040|144714 (14)
AA: 0, 0, 0, 0, 0, 0, 0, 0, 0, 0, 0, 0, 0, 0, 0, 1, 0, 2, 1
RR: 3, 2, 0, 0, 1, 1, 0, 0, 0, 0, 0, 0, 0, 1, 0, 1, 0, 0, 1
Alistipes_finegoldii_56071->self AENZ01000040|144141 (13)
AA: 0, 1, 0, 0, 0, 1, 0, 0, 0, 0, 0, 0, 0, 0, 0, 1, 0, 0, 3
RR: 4, 1, 0, 0, 0, 1, 0, 0, 0, 0, 0, 0, 0, 0, 0, 0, 0, 0, 1
Alistipes_finegoldii_56071->self AENZ01000040|144162 (13)
AR: 0, 1, 0, 0, 0, 1, 0, 0, 0, 0, 0, 0, 0, 0, 0, 0, 0, 0, 3
RA: 4, 2, 0, 0, 1, 1, 0, 0, 0, 0, 0, 0, 0, 0, 0, 0, 0, 0, 0
Alistipes_finegoldii_56071->self AENZ01000040|144891 (12)
AA: 0, 0, 0, 0, 0, 0, 0, 0, 0, 0, 0, 0, 0, 0, 0, 3, 0, 1, 2
RR: 3, 1, 0, 0, 0, 1, 0, 0, 0, 0, 0, 0, 0, 0, 0, 0, 0, 0, 1
Alistipes_finegoldii_56071->self AENZ01000040|144318 (10)
AR: 0, 1, 0, 0, 0, 1, 0, 0, 0, 0, 0, 0, 0, 0, 0, 2, 0, 0, 1
RA: 2, 1, 0, 0, 0, 0, 0, 0, 0, 0, 0, 0, 0, 0, 1, 0, 0, 0, 1
Alistipes_finegoldii_56071->self AENZ01000040|144309 (9)
AR: 0, 1, 0, 0, 0, 1, 0, 0, 0, 0, 0, 0, 0, 0, 0, 2, 0, 0, 0
RA: 2, 1, 0, 0, 0, 0, 0, 0, 0, 0, 0, 0, 0, 0, 1, 0, 0, 0, 1
Alistipes_finegoldii_56071->self AENZ01000040|144321 (7)
AR: 0, 0, 0, 0, 0, 0, 0, 0, 0, 0, 0, 0, 0, 0, 0, 2, 0, 0, 0
RA: 2, 1, 0, 0, 0, 0, 0, 0, 0, 0, 0, 0, 0, 0, 1, 0, 0, 0, 1
Alistipes_finegoldii_56071->self AENZ01000040|144363 (5)
AA: 0, 0, 0, 0, 0, 0, 0, 0, 0, 0, 0, 0, 0, 0, 0, 0, 0, 0, 1
RR: 1, 0, 0, 0, 1, 0, 0, 0, 0, 0, 0, 0, 0, 1, 0, 0, 0, 0, 1
-


Focal feature: Alistipes_finegoldii_56071, AENZ01000040|146111
Total barcodes:
A: 7, 5, 0, 1, 1, 1, 6, 1, 0, 0, 0, 0, 0, 0, 2, 26, 22, 43, 15
R: 27, 33, 3, 1, 20, 17, 4, 3, 0, 0, 0, 0, 0, 1, 7, 3, 1, 4, 4
Alistipes_finegoldii_56071->self AENZ01000040|146141 (180)
AA: 4, 3, 0, 1, 1, 0, 3, 1, 0, 0, 0, 0, 0, 0, 2, 18, 13, 29, 8
AR: 0, 0, 0, 0, 0, 0, 0, 0, 0, 0, 0, 0, 0, 0, 0, 0, 0, 1, 0
RA: 0, 1, 0, 0, 0, 0, 0, 0, 0, 0, 0, 0, 0, 0, 0, 0, 0, 0, 0
RR: 21, 24, 2, 1, 15, 10, 3, 3, 0, 0, 0, 0, 0, 0, 7, 2, 1, 3, 3
Alistipes_finegoldii_56071->self AENZ01000040|145925 (49)
AA: 0, 1, 0, 0, 0, 0, 0, 1, 0, 0, 0, 0, 0, 0, 1, 3, 5, 4, 3
RR: 8, 8, 0, 0, 5, 3, 0, 0, 0, 0, 0, 0, 0, 0, 3, 1, 0, 2, 1
Alistipes_finegoldii_56071->self AENZ01000040|145928 (47)
AA: 0, 1, 0, 0, 0, 0, 0, 0, 0, 0, 0, 0, 0, 0, 1, 4, 4, 1, 3
RR: 9, 8, 0, 0, 5, 3, 0, 0, 0, 0, 0, 0, 0, 1, 3, 1, 0, 2, 1
Alistipes_finegoldii_56071->self AENZ01000040|145934 (46)
AA: 0, 1, 0, 0, 0, 0, 0, 1, 0, 0, 0, 0, 0, 0, 1, 1, 5, 2, 3
RR: 9, 8, 0, 1, 4, 3, 0, 0, 0, 0, 0, 0, 0, 0, 3, 1, 0, 2, 1
Alistipes_finegoldii_56071->self AENZ01000040|145937 (44)
AA: 0, 1, 0, 0, 0, 0, 0, 1, 0, 0, 0, 0, 0, 0, 1, 2, 5, 1, 3
RR: 9, 7, 0, 1, 3, 3, 0, 0, 0, 0, 0, 0, 0, 1, 2, 1, 0, 2, 1
Alistipes_finegoldii_56071->self AENZ01000040|146219 (43)
AA: 2, 0, 0, 0, 0, 0, 3, 1, 0, 0, 0, 0, 0, 0, 0, 2, 5, 4, 1
RR: 10, 5, 0, 1, 3, 3, 1, 0, 0, 0, 0, 0, 0, 0, 0, 1, 0, 0, 1
Alistipes_finegoldii_56071->self AENZ01000040|144714 (24)
AA: 1, 0, 0, 0, 0, 0, 0, 0, 0, 0, 0, 0, 0, 0, 0, 1, 2, 3, 2
RR: 4, 4, 0, 0, 3, 1, 0, 0, 0, 0, 0, 0, 0, 0, 0, 1, 0, 0, 2
Alistipes_finegoldii_56071->self AENZ01000040|147399 (22)
AA: 1, 1, 0, 0, 0, 0, 1, 0, 0, 0, 0, 0, 0, 0, 0, 1, 1, 4, 1
RR: 6, 1, 0, 1, 2, 1, 0, 0, 0, 0, 0, 0, 0, 0, 0, 0, 0, 0, 1
Alistipes_finegoldii_56071->self AENZ01000040|144891 (20)
AA: 1, 0, 0, 0, 0, 0, 0, 0, 0, 0, 0, 0, 0, 0, 0, 2, 2, 3, 4
RR: 4, 1, 0, 0, 2, 0, 0, 0, 0, 0, 0, 0, 0, 0, 0, 0, 0, 0, 1
Alistipes_finegoldii_56071->self AENZ01000040|145621 (20)
AA: 0, 0, 0, 0, 0, 0, 0, 0, 0, 0, 0, 0, 0, 0, 0, 0, 1, 1, 0
RR: 9, 3, 0, 1, 3, 1, 0, 0, 0, 0, 0, 0, 0, 0, 0, 0, 0, 0, 1
Alistipes_finegoldii_56071->self AENZ01000040|147417 (19)
AR: 1, 1, 0, 0, 0, 0, 1, 0, 0, 0, 0, 0, 0, 0, 0, 1, 1, 3, 1
RA: 4, 2, 0, 0, 2, 1, 0, 0, 0, 0, 0, 0, 0, 0, 0, 0, 0, 0, 1
Alistipes_finegoldii_56071->self AENZ01000040|144141 (18)
AA: 1, 0, 0, 0, 0, 0, 1, 0, 0, 0, 0, 0, 0, 0, 0, 0, 3, 1, 2
RR: 4, 2, 0, 0, 1, 2, 0, 0, 0, 0, 0, 0, 0, 0, 0, 0, 0, 0, 1
Alistipes_finegoldii_56071->self AENZ01000040|145624 (16)
AA: 0, 0, 0, 0, 0, 0, 0, 0, 0, 0, 0, 0, 0, 0, 0, 0, 1, 1, 0
RR: 7, 2, 0, 1, 3, 0, 0, 0, 0, 0, 0, 0, 0, 0, 0, 0, 0, 0, 1
Alistipes_finegoldii_56071->self AENZ01000040|144162 (15)
AR: 1, 0, 0, 0, 0, 0, 1, 0, 0, 0, 0, 0, 0, 0, 0, 0, 2, 0, 2
RA: 4, 2, 0, 0, 1, 1, 0, 0, 0, 0, 0, 0, 0, 0, 0, 0, 0, 0, 1
Alistipes_finegoldii_56071->self AENZ01000040|144318 (14)
AR: 0, 0, 0, 0, 0, 0, 0, 0, 0, 0, 0, 0, 0, 0, 0, 1, 0, 3, 1
RA: 1, 2, 0, 0, 3, 2, 0, 0, 0, 0, 0, 0, 0, 0, 0, 0, 0, 0, 1
Alistipes_finegoldii_56071->self AENZ01000040|144363 (14)
AA: 1, 0, 0, 0, 0, 0, 0, 0, 0, 0, 0, 0, 0, 0, 0, 0, 0, 4, 2
RR: 0, 1, 0, 0, 4, 1, 0, 0, 0, 0, 0, 0, 0, 0, 0, 0, 0, 0, 1
Alistipes_finegoldii_56071->self AENZ01000040|144321 (13)
AR: 0, 0, 0, 0, 0, 0, 0, 0, 0, 0, 0, 0, 0, 0, 0, 1, 0, 3, 0
RA: 1, 2, 0, 0, 3, 2, 0, 0, 0, 0, 0, 0, 0, 0, 0, 0, 0, 0, 1
Alistipes_finegoldii_56071->self AENZ01000040|144309 (12)
AR: 0, 0, 0, 0, 0, 0, 0, 0, 0, 0, 0, 0, 0, 0, 0, 1, 0, 2, 0
RA: 1, 2, 0, 0, 3, 2, 0, 0, 0, 0, 0, 0, 0, 0, 0, 0, 0, 0, 1
-


Focal feature: Alistipes_finegoldii_56071, AENZ01000040|146141
Total barcodes:
A: 5, 9, 0, 1, 1, 1, 3, 1, 0, 0, 0, 0, 0, 0, 5, 29, 17, 45, 15
R: 28, 31, 4, 3, 21, 13, 4, 6, 0, 0, 0, 0, 0, 0, 10, 3, 2, 4, 4
Alistipes_finegoldii_56071->self AENZ01000040|146111 (180)
AA: 4, 3, 0, 1, 1, 0, 3, 1, 0, 0, 0, 0, 0, 0, 2, 18, 13, 29, 8
AR: 0, 1, 0, 0, 0, 0, 0, 0, 0, 0, 0, 0, 0, 0, 0, 0, 0, 0, 0
RA: 0, 0, 0, 0, 0, 0, 0, 0, 0, 0, 0, 0, 0, 0, 0, 0, 0, 1, 0
RR: 21, 24, 2, 1, 15, 10, 3, 3, 0, 0, 0, 0, 0, 0, 7, 2, 1, 3, 3
Alistipes_finegoldii_56071->self AENZ01000040|146219 (97)
AA: 2, 3, 0, 0, 0, 1, 2, 1, 0, 0, 0, 0, 0, 0, 2, 10, 5, 16, 7
AR: 0, 1, 0, 0, 0, 0, 0, 0, 0, 0, 0, 0, 0, 0, 0, 0, 0, 0, 0
RR: 15, 8, 2, 2, 7, 4, 2, 2, 0, 0, 0, 0, 0, 0, 2, 1, 1, 0, 1
Alistipes_finegoldii_56071->self AENZ01000040|145925 (51)
AA: 0, 1, 0, 0, 0, 0, 0, 1, 0, 0, 0, 0, 0, 0, 1, 4, 6, 6, 1
RR: 9, 5, 0, 0, 7, 1, 1, 0, 0, 0, 0, 0, 0, 0, 3, 1, 1, 2, 1
Alistipes_finegoldii_56071->self AENZ01000040|145934 (48)
AA: 0, 1, 0, 0, 0, 0, 0, 1, 0, 0, 0, 0, 0, 0, 1, 2, 6, 4, 1
RR: 10, 5, 0, 1, 6, 1, 1, 0, 0, 0, 0, 0, 0, 0, 3, 1, 1, 2, 1
Alistipes_finegoldii_56071->self AENZ01000040|145928 (47)
AA: 0, 1, 0, 0, 0, 0, 0, 0, 0, 0, 0, 0, 0, 0, 1, 4, 5, 3, 1
RR: 10, 5, 0, 0, 7, 1, 1, 0, 0, 0, 0, 0, 0, 0, 3, 1, 1, 2, 1
Alistipes_finegoldii_56071->self AENZ01000040|145937 (42)
AA: 0, 1, 0, 0, 0, 0, 0, 1, 0, 0, 0, 0, 0, 0, 1, 3, 6, 3, 1
RR: 8, 4, 0, 1, 4, 1, 1, 0, 0, 0, 0, 0, 0, 0, 2, 1, 1, 2, 1
Alistipes_finegoldii_56071->self AENZ01000040|144714 (29)
AA: 1, 0, 0, 0, 0, 0, 0, 0, 0, 0, 0, 0, 0, 0, 0, 1, 2, 3, 3
RR: 3, 5, 1, 0, 3, 2, 0, 1, 0, 0, 0, 0, 0, 0, 1, 1, 0, 0, 2
Alistipes_finegoldii_56071->self AENZ01000040|144318 (21)
AR: 0, 0, 0, 0, 0, 0, 0, 0, 0, 0, 0, 0, 0, 0, 0, 4, 0, 3, 1
RA: 1, 3, 0, 0, 3, 3, 0, 0, 0, 0, 0, 0, 0, 0, 0, 0, 0, 0, 2
RR: 0, 0, 0, 0, 0, 0, 0, 0, 0, 0, 0, 0, 0, 0, 0, 0, 0, 1, 0
Alistipes_finegoldii_56071->self AENZ01000040|145621 (21)
AA: 0, 0, 0, 0, 0, 0, 0, 0, 0, 0, 0, 0, 0, 0, 0, 0, 1, 1, 0
AR: 0, 1, 0, 0, 0, 0, 0, 0, 0, 0, 0, 0, 0, 0, 0, 0, 0, 0, 0
RR: 8, 2, 2, 1, 3, 0, 0, 0, 0, 0, 0, 0, 0, 0, 0, 0, 1, 0, 1
Alistipes_finegoldii_56071->self AENZ01000040|144141 (20)
AA: 0, 0, 0, 0, 0, 0, 1, 0, 0, 0, 0, 0, 0, 0, 0, 2, 2, 2, 2
RR: 4, 2, 0, 0, 2, 2, 0, 0, 0, 0, 0, 0, 0, 0, 0, 0, 0, 0, 1
Alistipes_finegoldii_56071->self AENZ01000040|144321 (20)
AR: 0, 0, 0, 0, 0, 0, 0, 0, 0, 0, 0, 0, 0, 0, 0, 4, 0, 3, 0
RA: 1, 3, 0, 0, 3, 3, 0, 0, 0, 0, 0, 0, 0, 0, 0, 0, 0, 0, 2
RR: 0, 0, 0, 0, 0, 0, 0, 0, 0, 0, 0, 0, 0, 0, 0, 0, 0, 1, 0
Alistipes_finegoldii_56071->self AENZ01000040|144162 (19)
AR: 0, 0, 0, 0, 0, 0, 1, 0, 0, 0, 0, 0, 0, 0, 0, 3, 1, 2, 2
RA: 3, 2, 0, 0, 3, 1, 0, 0, 0, 0, 0, 0, 0, 0, 0, 0, 0, 0, 1
Alistipes_finegoldii_56071->self AENZ01000040|144309 (18)
AR: 0, 0, 0, 0, 0, 0, 0, 0, 0, 0, 0, 0, 0, 0, 0, 3, 0, 3, 0
RA: 1, 3, 0, 0, 3, 3, 0, 0, 0, 0, 0, 0, 0, 0, 0, 0, 0, 0, 2
Alistipes_finegoldii_56071->self AENZ01000040|147399 (18)
AA: 0, 0, 0, 0, 0, 0, 1, 0, 0, 0, 0, 0, 0, 0, 0, 1, 0, 2, 1
RA: 0, 0, 0, 0, 0, 0, 0, 0, 0, 0, 0, 0, 0, 0, 0, 0, 0, 1, 0
RR: 7, 0, 0, 1, 2, 0, 0, 1, 0, 0, 0, 0, 0, 0, 0, 0, 0, 0, 1
Alistipes_finegoldii_56071->self AENZ01000040|144363 (17)
AA: 1, 0, 0, 0, 0, 0, 0, 0, 0, 0, 0, 0, 0, 0, 0, 1, 0, 3, 2
RA: 0, 0, 0, 0, 0, 0, 0, 0, 0, 0, 0, 0, 0, 0, 0, 0, 0, 1, 0
RR: 0, 2, 0, 0, 4, 2, 0, 0, 0, 0, 0, 0, 0, 0, 0, 0, 0, 0, 1
Alistipes_finegoldii_56071->self AENZ01000040|144891 (16)
AA: 1, 0, 0, 0, 0, 0, 0, 0, 0, 0, 0, 0, 0, 0, 0, 1, 1, 2, 5
RR: 2, 1, 0, 0, 2, 0, 0, 0, 0, 0, 0, 0, 0, 0, 0, 0, 0, 0, 1
Alistipes_finegoldii_56071->self AENZ01000040|145624 (16)
AA: 0, 0, 0, 0, 0, 0, 0, 0, 0, 0, 0, 0, 0, 0, 0, 0, 1, 1, 0
RR: 5, 1, 1, 2, 4, 0, 0, 0, 0, 0, 0, 0, 0, 0, 0, 0, 0, 0, 1
Alistipes_finegoldii_56071->self AENZ01000040|147417 (16)
AR: 0, 0, 0, 0, 0, 0, 1, 0, 0, 0, 0, 0, 0, 0, 0, 1, 0, 2, 1
RA: 5, 1, 0, 0, 2, 0, 0, 1, 0, 0, 0, 0, 0, 0, 0, 0, 0, 0, 1
RR: 0, 0, 0, 0, 0, 0, 0, 0, 0, 0, 0, 0, 0, 0, 0, 0, 0, 1, 0
-


Focal feature: Alistipes_finegoldii_56071, AENZ01000040|146219
Total barcodes:
A: 5, 6, 0, 0, 0, 2, 3, 1, 0, 0, 0, 0, 0, 0, 4, 37, 14, 42, 13
R: 38, 26, 3, 5, 15, 17, 6, 7, 0, 0, 0, 0, 1, 2, 5, 3, 1, 1, 3
Alistipes_finegoldii_56071->self AENZ01000040|146141 (97)
AA: 2, 3, 0, 0, 0, 1, 2, 1, 0, 0, 0, 0, 0, 0, 2, 10, 5, 16, 7
RA: 0, 1, 0, 0, 0, 0, 0, 0, 0, 0, 0, 0, 0, 0, 0, 0, 0, 0, 0
RR: 15, 8, 2, 2, 7, 4, 2, 2, 0, 0, 0, 0, 0, 0, 2, 1, 1, 0, 1
Alistipes_finegoldii_56071->self AENZ01000040|145925 (45)
AA: 0, 0, 0, 0, 0, 0, 0, 1, 0, 0, 0, 0, 0, 0, 0, 6, 3, 9, 2
RR: 12, 3, 0, 0, 4, 1, 1, 1, 0, 0, 0, 0, 0, 0, 1, 0, 1, 0, 0
Alistipes_finegoldii_56071->self AENZ01000040|145934 (45)
AA: 0, 0, 0, 0, 0, 0, 0, 1, 0, 0, 0, 0, 0, 0, 0, 6, 3, 8, 2
RR: 12, 3, 0, 2, 3, 1, 1, 1, 0, 0, 0, 0, 0, 0, 1, 0, 1, 0, 0
Alistipes_finegoldii_56071->self AENZ01000040|145928 (44)
AA: 0, 0, 0, 0, 0, 0, 0, 0, 0, 0, 0, 0, 0, 0, 0, 5, 3, 8, 2
RR: 14, 3, 0, 1, 3, 1, 1, 1, 0, 0, 0, 0, 0, 0, 1, 0, 1, 0, 0
Alistipes_finegoldii_56071->self AENZ01000040|146111 (43)
AA: 2, 0, 0, 0, 0, 0, 3, 1, 0, 0, 0, 0, 0, 0, 0, 2, 5, 4, 1
RR: 10, 5, 0, 1, 3, 3, 1, 0, 0, 0, 0, 0, 0, 0, 0, 1, 0, 0, 1
Alistipes_finegoldii_56071->self AENZ01000040|145937 (39)
AA: 0, 0, 0, 0, 0, 0, 0, 1, 0, 0, 0, 0, 0, 0, 0, 6, 3, 7, 2
RR: 9, 3, 0, 1, 2, 1, 1, 1, 0, 0, 0, 0, 0, 0, 1, 0, 1, 0, 0
Alistipes_finegoldii_56071->self AENZ01000040|144714 (26)
AA: 0, 1, 0, 0, 0, 1, 0, 0, 0, 0, 0, 0, 0, 0, 0, 0, 0, 1, 4
RR: 5, 4, 1, 0, 2, 2, 0, 1, 0, 0, 0, 0, 0, 0, 2, 1, 0, 0, 1
Alistipes_finegoldii_56071->self AENZ01000040|147399 (22)
AA: 2, 0, 0, 0, 0, 0, 1, 0, 0, 0, 0, 0, 0, 0, 0, 1, 0, 2, 2
RR: 4, 3, 0, 2, 1, 3, 0, 1, 0, 0, 0, 0, 0, 0, 0, 0, 0, 0, 0
Alistipes_finegoldii_56071->self AENZ01000040|147417 (22)
AR: 2, 0, 0, 0, 0, 0, 1, 0, 0, 0, 0, 0, 0, 0, 0, 1, 0, 1, 2
RA: 5, 3, 0, 1, 2, 2, 1, 1, 0, 0, 0, 0, 0, 0, 0, 0, 0, 0, 0
Alistipes_finegoldii_56071->self AENZ01000040|144162 (21)
AR: 1, 1, 0, 0, 0, 0, 0, 0, 0, 0, 0, 0, 0, 0, 1, 3, 1, 2, 2
RA: 2, 3, 0, 0, 3, 1, 0, 0, 0, 0, 0, 0, 0, 0, 0, 0, 0, 0, 1
Alistipes_finegoldii_56071->self AENZ01000040|144141 (20)
AA: 1, 2, 0, 0, 0, 1, 0, 0, 0, 0, 0, 0, 0, 0, 1, 2, 1, 2, 2
RR: 3, 2, 0, 0, 1, 1, 0, 0, 0, 0, 0, 0, 0, 0, 0, 0, 0, 0, 1
Alistipes_finegoldii_56071->self AENZ01000040|145621 (18)
AA: 0, 0, 0, 0, 0, 0, 0, 0, 0, 0, 0, 0, 0, 0, 0, 0, 0, 1, 1
RR: 6, 2, 2, 1, 2, 1, 0, 0, 0, 0, 0, 0, 0, 0, 0, 0, 1, 0, 1
Alistipes_finegoldii_56071->self AENZ01000040|144891 (15)
AA: 0, 0, 0, 0, 0, 0, 0, 0, 0, 0, 0, 0, 0, 0, 0, 1, 1, 1, 5
RR: 4, 1, 0, 0, 1, 0, 0, 0, 0, 0, 0, 0, 0, 0, 1, 0, 0, 0, 0
Alistipes_finegoldii_56071->self AENZ01000040|144318 (14)
AR: 0, 0, 0, 0, 0, 0, 0, 0, 0, 0, 0, 0, 0, 0, 0, 3, 1, 2, 1
RA: 2, 1, 0, 0, 2, 1, 0, 0, 0, 0, 0, 0, 0, 0, 0, 0, 0, 0, 1
Alistipes_finegoldii_56071->self AENZ01000040|144363 (14)
AA: 0, 0, 0, 0, 0, 0, 0, 0, 0, 0, 0, 0, 0, 0, 0, 2, 0, 2, 1
RR: 2, 2, 0, 0, 2, 2, 0, 0, 0, 0, 0, 0, 0, 0, 0, 0, 0, 0, 1
Alistipes_finegoldii_56071->self AENZ01000040|145624 (14)
AA: 0, 0, 0, 0, 0, 0, 0, 0, 0, 0, 0, 0, 0, 0, 0, 0, 0, 1, 1
RR: 4, 1, 1, 1, 3, 1, 0, 0, 0, 0, 0, 0, 0, 0, 0, 0, 0, 0, 1
Alistipes_finegoldii_56071->self AENZ01000040|144321 (13)
AR: 0, 0, 0, 0, 0, 0, 0, 0, 0, 0, 0, 0, 0, 0, 0, 3, 1, 2, 0
RA: 2, 1, 0, 0, 2, 1, 0, 0, 0, 0, 0, 0, 0, 0, 0, 0, 0, 0, 1
Alistipes_finegoldii_56071->self AENZ01000040|144309 (12)
AR: 0, 0, 0, 0, 0, 0, 0, 0, 0, 0, 0, 0, 0, 0, 0, 2, 1, 2, 0
RA: 2, 1, 0, 0, 2, 1, 0, 0, 0, 0, 0, 0, 0, 0, 0, 0, 0, 0, 1
-


Focal feature: Alistipes_finegoldii_56071, AENZ01000040|147399
Total barcodes:
A: 6, 14, 0, 0, 4, 1, 2, 1, 0, 0, 0, 0, 0, 0, 10, 46, 23, 54, 29
R: 39, 24, 1, 5, 21, 18, 13, 7, 0, 0, 0, 0, 0, 1, 3, 2, 2, 1, 8
Alistipes_finegoldii_56071->self AENZ01000040|147417 (267)
AR: 6, 11, 0, 0, 3, 1, 2, 1, 0, 0, 0, 0, 0, 0, 7, 37, 17, 39, 25
RA: 29, 22, 1, 4, 16, 16, 12, 6, 0, 0, 0, 0, 0, 0, 3, 0, 2, 1, 6
Alistipes_finegoldii_56071->self 908612.3.peg.1333 (171)
A: 2, 7, 0, 0, 1, 1, 1, 1, 0, 0, 0, 0, 0, 0, 5, 21, 11, 24, 20
R: 19, 14, 0, 3, 11, 9, 8, 2, 0, 0, 0, 0, 0, 1, 3, 0, 2, 1, 4
Alistipes_finegoldii_56071->self AENZ01000040|146111 (22)
AA: 1, 1, 0, 0, 0, 0, 1, 0, 0, 0, 0, 0, 0, 0, 0, 1, 1, 4, 1
RR: 6, 1, 0, 1, 2, 1, 0, 0, 0, 0, 0, 0, 0, 0, 0, 0, 0, 0, 1
Alistipes_finegoldii_56071->self AENZ01000040|146219 (22)
AA: 2, 0, 0, 0, 0, 0, 1, 0, 0, 0, 0, 0, 0, 0, 0, 1, 0, 2, 2
RR: 4, 3, 0, 2, 1, 3, 0, 1, 0, 0, 0, 0, 0, 0, 0, 0, 0, 0, 0
Alistipes_finegoldii_56071->self AENZ01000040|144309 (18)
AR: 0, 2, 0, 0, 1, 1, 0, 0, 0, 0, 0, 0, 0, 0, 1, 1, 0, 4, 1
RA: 1, 3, 0, 0, 0, 3, 0, 0, 0, 0, 0, 0, 0, 0, 0, 0, 0, 0, 0
Alistipes_finegoldii_56071->self AENZ01000040|144714 (18)
AA: 0, 0, 0, 0, 0, 0, 0, 0, 0, 0, 0, 0, 0, 0, 0, 2, 0, 3, 0
RR: 6, 1, 0, 1, 2, 1, 0, 1, 0, 0, 0, 0, 0, 0, 0, 0, 0, 0, 1
Alistipes_finegoldii_56071->self AENZ01000040|144891 (18)
AA: 0, 1, 0, 0, 0, 0, 0, 0, 0, 0, 0, 0, 0, 0, 1, 1, 2, 2, 0
RR: 3, 2, 0, 1, 2, 2, 0, 0, 0, 0, 0, 0, 0, 0, 0, 0, 0, 0, 1
Alistipes_finegoldii_56071->self AENZ01000040|145934 (18)
AA: 0, 1, 0, 0, 0, 1, 0, 0, 0, 0, 0, 0, 0, 0, 0, 1, 0, 1, 1
RR: 5, 1, 0, 2, 3, 1, 0, 0, 0, 0, 0, 0, 0, 0, 0, 0, 0, 0, 1
Alistipes_finegoldii_56071->self AENZ01000040|146141 (18)
AA: 0, 0, 0, 0, 0, 0, 1, 0, 0, 0, 0, 0, 0, 0, 0, 1, 0, 2, 1
AR: 0, 0, 0, 0, 0, 0, 0, 0, 0, 0, 0, 0, 0, 0, 0, 0, 0, 1, 0
RR: 7, 0, 0, 1, 2, 0, 0, 1, 0, 0, 0, 0, 0, 0, 0, 0, 0, 0, 1
Alistipes_finegoldii_56071->self AENZ01000040|144141 (17)
AA: 1, 1, 0, 0, 0, 1, 0, 0, 0, 0, 0, 0, 0, 0, 0, 0, 2, 4, 1
RR: 3, 1, 0, 0, 2, 0, 0, 0, 0, 0, 0, 0, 0, 0, 0, 0, 0, 0, 1
Alistipes_finegoldii_56071->self AENZ01000040|144162 (17)
AR: 1, 1, 0, 0, 0, 1, 0, 0, 0, 0, 0, 0, 0, 0, 0, 0, 2, 4, 1
RA: 2, 2, 0, 0, 2, 1, 0, 0, 0, 0, 0, 0, 0, 0, 0, 0, 0, 0, 0
Alistipes_finegoldii_56071->self AENZ01000040|144318 (17)
AR: 0, 2, 0, 0, 1, 1, 0, 0, 0, 0, 0, 0, 0, 0, 1, 1, 0, 5, 1
RA: 1, 2, 0, 0, 0, 2, 0, 0, 0, 0, 0, 0, 0, 0, 0, 0, 0, 0, 0
Alistipes_finegoldii_56071->self AENZ01000040|145621 (17)
AA: 0, 1, 0, 0, 0, 1, 0, 0, 0, 0, 0, 0, 0, 0, 0, 1, 0, 2, 1
RR: 3, 1, 0, 1, 3, 0, 1, 0, 0, 0, 0, 0, 0, 0, 1, 0, 0, 0, 1
Alistipes_finegoldii_56071->self AENZ01000040|145928 (17)
AA: 0, 0, 0, 0, 0, 0, 0, 0, 0, 0, 0, 0, 0, 0, 0, 1, 0, 2, 1
RR: 6, 1, 0, 1, 3, 1, 0, 0, 0, 0, 0, 0, 0, 0, 0, 0, 0, 0, 1
Alistipes_finegoldii_56071->self AENZ01000040|144363 (16)
AA: 0, 1, 0, 0, 0, 0, 0, 0, 0, 0, 0, 0, 0, 0, 1, 1, 1, 5, 2
RR: 0, 2, 0, 0, 1, 2, 0, 0, 0, 0, 0, 0, 0, 0, 0, 0, 0, 0, 0
Alistipes_finegoldii_56071->self AENZ01000040|145624 (16)
AA: 0, 1, 0, 0, 0, 1, 0, 0, 0, 0, 0, 0, 0, 0, 0, 1, 0, 2, 1
RR: 3, 1, 0, 1, 3, 0, 1, 0, 0, 0, 0, 0, 0, 0, 1, 0, 0, 0, 0
Alistipes_finegoldii_56071->self AENZ01000040|145937 (16)
AA: 0, 1, 0, 0, 0, 1, 0, 0, 0, 0, 0, 0, 0, 0, 0, 1, 0, 1, 1
RR: 5, 1, 0, 1, 2, 1, 0, 0, 0, 0, 0, 0, 0, 0, 0, 0, 0, 0, 1
Alistipes_finegoldii_56071->self AENZ01000040|145925 (15)
AA: 0, 1, 0, 0, 0, 1, 0, 0, 0, 0, 0, 0, 0, 0, 0, 0, 0, 2, 1
RR: 5, 1, 0, 0, 2, 1, 0, 0, 0, 0, 0, 0, 0, 0, 0, 0, 0, 0, 1
Alistipes_finegoldii_56071->self AENZ01000040|144321 (14)
AR: 0, 1, 0, 0, 1, 0, 0, 0, 0, 0, 0, 0, 0, 0, 1, 0, 0, 5, 1
RA: 1, 2, 0, 0, 0, 2, 0, 0, 0, 0, 0, 0, 0, 0, 0, 0, 0, 0, 0
-


Focal feature: Alistipes_finegoldii_56071, AENZ01000040|147417
Total barcodes:
A: 36, 30, 1, 5, 25, 19, 16, 6, 0, 0, 0, 0, 0, 0, 4, 0, 3, 3, 6
R: 6, 15, 0, 0, 3, 1, 2, 1, 0, 0, 0, 0, 0, 0, 11, 46, 21, 47, 29
Alistipes_finegoldii_56071->self AENZ01000040|147399 (267)
AR: 29, 22, 1, 4, 16, 16, 12, 6, 0, 0, 0, 0, 0, 0, 3, 0, 2, 1, 6
RA: 6, 11, 0, 0, 3, 1, 2, 1, 0, 0, 0, 0, 0, 0, 7, 37, 17, 39, 25
Alistipes_finegoldii_56071->self 908612.3.peg.1333 (192)
A: 24, 15, 0, 3, 14, 9, 12, 2, 0, 0, 0, 0, 0, 0, 4, 0, 3, 2, 4
R: 2, 7, 0, 0, 1, 1, 1, 1, 0, 0, 0, 0, 0, 0, 5, 24, 11, 25, 22
Alistipes_finegoldii_56071->self AENZ01000040|146219 (22)
AR: 5, 3, 0, 1, 2, 2, 1, 1, 0, 0, 0, 0, 0, 0, 0, 0, 0, 0, 0
RA: 2, 0, 0, 0, 0, 0, 1, 0, 0, 0, 0, 0, 0, 0, 0, 1, 0, 1, 2
Alistipes_finegoldii_56071->self AENZ01000040|144162 (20)
AA: 2, 3, 0, 1, 3, 1, 0, 0, 0, 0, 0, 0, 0, 0, 0, 0, 0, 0, 0
RR: 1, 1, 0, 0, 0, 1, 0, 0, 0, 0, 0, 0, 0, 0, 0, 0, 2, 4, 1
Alistipes_finegoldii_56071->self AENZ01000040|144714 (19)
AR: 5, 1, 0, 1, 3, 1, 0, 1, 0, 0, 0, 0, 0, 0, 0, 0, 0, 0, 0
RA: 0, 0, 0, 0, 0, 0, 0, 0, 0, 0, 0, 0, 0, 0, 0, 3, 0, 3, 1
Alistipes_finegoldii_56071->self AENZ01000040|145928 (19)
AR: 6, 2, 0, 1, 4, 1, 0, 0, 0, 0, 0, 0, 0, 0, 0, 0, 0, 0, 1
RA: 0, 0, 0, 0, 0, 0, 0, 0, 0, 0, 0, 0, 0, 0, 0, 1, 1, 1, 1
Alistipes_finegoldii_56071->self AENZ01000040|146111 (19)
AR: 4, 2, 0, 0, 2, 1, 0, 0, 0, 0, 0, 0, 0, 0, 0, 0, 0, 0, 1
RA: 1, 1, 0, 0, 0, 0, 1, 0, 0, 0, 0, 0, 0, 0, 0, 1, 1, 3, 1
Alistipes_finegoldii_56071->self AENZ01000040|145934 (18)
AR: 5, 2, 0, 1, 3, 1, 0, 0, 0, 0, 0, 0, 0, 0, 0, 0, 0, 0, 1
RA: 0, 1, 0, 0, 0, 1, 0, 0, 0, 0, 0, 0, 0, 0, 0, 1, 1, 0, 1
Alistipes_finegoldii_56071->self AENZ01000040|144141 (17)
AR: 2, 1, 0, 1, 2, 0, 0, 0, 0, 0, 0, 0, 0, 0, 0, 0, 0, 0, 1
RA: 1, 1, 0, 0, 0, 1, 0, 0, 0, 0, 0, 0, 0, 0, 0, 0, 2, 4, 1
Alistipes_finegoldii_56071->self AENZ01000040|144309 (17)
AA: 1, 3, 0, 0, 1, 3, 0, 0, 0, 0, 0, 0, 0, 0, 0, 0, 0, 0, 0
RR: 0, 2, 0, 0, 1, 1, 0, 0, 0, 0, 0, 0, 0, 0, 1, 1, 0, 3, 0
Alistipes_finegoldii_56071->self AENZ01000040|144891 (17)
AR: 2, 2, 0, 1, 4, 2, 0, 0, 0, 0, 0, 0, 0, 0, 0, 0, 0, 0, 0
RA: 0, 1, 0, 0, 0, 0, 0, 0, 0, 0, 0, 0, 0, 0, 1, 0, 2, 2, 0
Alistipes_finegoldii_56071->self AENZ01000040|145925 (17)
AR: 5, 2, 0, 0, 3, 1, 0, 0, 0, 0, 0, 0, 0, 0, 0, 0, 0, 0, 1
RA: 0, 1, 0, 0, 0, 1, 0, 0, 0, 0, 0, 0, 0, 0, 0, 0, 1, 1, 1
Alistipes_finegoldii_56071->self AENZ01000040|144318 (16)
AA: 1, 2, 0, 0, 1, 2, 0, 0, 0, 0, 0, 0, 0, 0, 0, 0, 0, 0, 0
RR: 0, 2, 0, 0, 1, 1, 0, 0, 0, 0, 0, 0, 0, 0, 1, 1, 0, 4, 0
Alistipes_finegoldii_56071->self AENZ01000040|145937 (16)
AR: 5, 2, 0, 0, 2, 1, 0, 0, 0, 0, 0, 0, 0, 0, 0, 0, 0, 0, 1
RA: 0, 1, 0, 0, 0, 1, 0, 0, 0, 0, 0, 0, 0, 0, 0, 1, 1, 0, 1
Alistipes_finegoldii_56071->self AENZ01000040|146141 (16)
AR: 5, 1, 0, 0, 2, 0, 0, 1, 0, 0, 0, 0, 0, 0, 0, 0, 0, 0, 1
RA: 0, 0, 0, 0, 0, 0, 1, 0, 0, 0, 0, 0, 0, 0, 0, 1, 0, 2, 1
RR: 0, 0, 0, 0, 0, 0, 0, 0, 0, 0, 0, 0, 0, 0, 0, 0, 0, 1, 0
Alistipes_finegoldii_56071->self AENZ01000040|144363 (15)
AR: 0, 2, 0, 0, 2, 2, 0, 0, 0, 0, 0, 0, 0, 0, 0, 0, 0, 0, 0
RA: 0, 1, 0, 0, 0, 0, 0, 0, 0, 0, 0, 0, 0, 0, 1, 0, 1, 4, 2
Alistipes_finegoldii_56071->self AENZ01000040|145621 (15)
AR: 2, 1, 0, 1, 3, 0, 1, 0, 0, 0, 0, 0, 0, 0, 1, 0, 0, 0, 1
RA: 0, 1, 0, 0, 0, 1, 0, 0, 0, 0, 0, 0, 0, 0, 0, 0, 0, 1, 2
Alistipes_finegoldii_56071->self AENZ01000040|145624 (14)
AR: 2, 1, 0, 1, 3, 0, 1, 0, 0, 0, 0, 0, 0, 0, 1, 0, 0, 0, 0
RA: 0, 1, 0, 0, 0, 1, 0, 0, 0, 0, 0, 0, 0, 0, 0, 0, 0, 1, 2
Alistipes_finegoldii_56071->self AENZ01000040|144321 (13)
AA: 1, 2, 0, 0, 1, 2, 0, 0, 0, 0, 0, 0, 0, 0, 0, 0, 0, 0, 0
RR: 0, 1, 0, 0, 1, 0, 0, 0, 0, 0, 0, 0, 0, 0, 1, 0, 0, 4, 0
-


Focal feature: Alistipes_finegoldii_56071, AENZ01000048|73103
Total barcodes:
A: 2, 12, 0, 0, 2, 3, 0, 0, 0, 0, 0, 1, 0, 0, 9, 25, 17, 29, 6
R: 26, 24, 5, 2, 21, 10, 11, 3, 0, 0, 0, 0, 0, 0, 2, 2, 2, 4, 2
Alistipes_finegoldii_56071->self 908612.3.peg.1548 (208)
A: 2, 12, 0, 0, 2, 3, 0, 0, 0, 0, 0, 1, 0, 0, 9, 22, 17, 27, 4
R: 24, 22, 5, 1, 21, 10, 11, 3, 0, 0, 0, 0, 0, 0, 2, 2, 2, 4, 2
Alistipes_finegoldii_56071->self AENZ01000048|73169 (93)
AA: 1, 5, 0, 0, 0, 1, 0, 0, 0, 0, 0, 1, 0, 0, 4, 9, 6, 12, 2
RR: 14, 13, 3, 1, 4, 3, 7, 0, 0, 0, 0, 0, 0, 0, 2, 1, 0, 3, 1
Alistipes_finegoldii_56071->self AENZ01000048|73181 (82)
AA: 1, 5, 0, 0, 0, 1, 0, 0, 0, 0, 0, 1, 0, 0, 4, 5, 4, 12, 2
RR: 12, 11, 3, 2, 3, 3, 7, 1, 0, 0, 0, 0, 0, 0, 2, 1, 0, 1, 1
Alistipes_finegoldii_56071->self 908612.3.peg.1546 (45)
A: 0, 1, 0, 0, 0, 0, 0, 0, 0, 0, 0, 0, 0, 0, 1, 3, 3, 4, 3
R: 10, 4, 0, 0, 7, 1, 5, 0, 0, 0, 0, 0, 0, 0, 1, 0, 0, 0, 2
Alistipes_finegoldii_56071->self AENZ01000048|73688 (26)
AA: 0, 2, 0, 0, 0, 1, 0, 0, 0, 0, 0, 0, 0, 0, 1, 0, 3, 4, 0
RR: 4, 2, 1, 0, 2, 2, 4, 0, 0, 0, 0, 0, 0, 0, 0, 0, 0, 0, 0
Alistipes_finegoldii_56071->self AENZ01000048|74296 (17)
AA: 0, 0, 0, 0, 0, 0, 0, 0, 0, 0, 0, 0, 0, 0, 0, 2, 1, 2, 1
RR: 0, 4, 1, 0, 1, 3, 2, 0, 0, 0, 0, 0, 0, 0, 0, 0, 0, 0, 0
Alistipes_finegoldii_56071->self AENZ01000048|73763 (15)
AA: 0, 2, 0, 0, 0, 0, 0, 0, 0, 0, 0, 0, 0, 0, 1, 0, 0, 3, 0
RR: 3, 1, 0, 0, 2, 1, 2, 0, 0, 0, 0, 0, 0, 0, 0, 0, 0, 0, 0
Alistipes_finegoldii_56071->self AENZ01000048|73764 (15)
AA: 0, 2, 0, 0, 0, 0, 0, 0, 0, 0, 0, 0, 0, 0, 1, 0, 0, 3, 0
RR: 3, 1, 0, 0, 2, 1, 2, 0, 0, 0, 0, 0, 0, 0, 0, 0, 0, 0, 0
Alistipes_finegoldii_56071->self AENZ01000048|74212 (14)
AA: 0, 0, 0, 0, 0, 0, 0, 0, 0, 0, 0, 0, 0, 0, 0, 0, 0, 2, 1
RR: 3, 3, 0, 0, 3, 2, 0, 0, 0, 0, 0, 0, 0, 0, 0, 0, 0, 0, 0
Alistipes_finegoldii_56071->self AENZ01000048|74230 (14)
AA: 0, 0, 0, 0, 0, 0, 0, 0, 0, 0, 0, 0, 0, 0, 0, 0, 0, 2, 1
RR: 2, 4, 0, 0, 2, 3, 0, 0, 0, 0, 0, 0, 0, 0, 0, 0, 0, 0, 0
Alistipes_finegoldii_56071->self AENZ01000048|74293 (14)
AA: 0, 0, 0, 0, 0, 0, 0, 0, 0, 0, 0, 0, 0, 0, 0, 2, 1, 2, 1
RR: 0, 3, 1, 0, 1, 2, 1, 0, 0, 0, 0, 0, 0, 0, 0, 0, 0, 0, 0
Alistipes_finegoldii_56071->self AENZ01000048|73918 (13)
AR: 0, 1, 0, 0, 0, 0, 0, 0, 0, 0, 0, 0, 0, 0, 1, 0, 1, 2, 0
RA: 4, 0, 0, 0, 2, 0, 2, 0, 0, 0, 0, 0, 0, 0, 0, 0, 0, 0, 0
Alistipes_finegoldii_56071->self AENZ01000048|74373 (13)
AA: 0, 1, 0, 0, 0, 1, 0, 0, 0, 0, 0, 0, 0, 0, 0, 2, 0, 1, 0
RR: 1, 2, 1, 0, 0, 1, 2, 0, 0, 0, 0, 0, 0, 0, 0, 0, 0, 1, 0
Alistipes_finegoldii_56071->self AENZ01000048|74425 (13)
AA: 0, 1, 0, 0, 0, 1, 0, 0, 0, 0, 0, 0, 0, 0, 0, 1, 0, 2, 1
RR: 3, 1, 0, 0, 2, 0, 1, 0, 0, 0, 0, 0, 0, 0, 0, 0, 0, 0, 0
Alistipes_finegoldii_56071->self AENZ01000048|76622 (9)
AA: 0, 1, 0, 0, 0, 0, 0, 0, 0, 0, 0, 0, 0, 0, 1, 0, 0, 2, 1
RR: 1, 1, 0, 0, 1, 1, 0, 0, 0, 0, 0, 0, 0, 0, 0, 0, 0, 0, 0
Alistipes_finegoldii_56071->self AENZ01000048|76573 (8)
AA: 0, 1, 0, 0, 0, 0, 0, 0, 0, 0, 0, 0, 0, 0, 1, 0, 0, 1, 1
RR: 1, 1, 0, 0, 1, 1, 0, 0, 0, 0, 0, 0, 0, 0, 0, 0, 0, 0, 0
Alistipes_finegoldii_56071->self AENZ01000048|74128 (7)
AA: 0, 0, 0, 0, 0, 0, 0, 0, 0, 0, 0, 0, 0, 0, 0, 1, 1, 0, 1
RR: 2, 0, 0, 0, 2, 0, 0, 0, 0, 0, 0, 0, 0, 0, 0, 0, 0, 0, 0
-


Focal feature: Alistipes_finegoldii_56071, AENZ01000048|73169
Total barcodes:
A: 4, 9, 0, 0, 2, 1, 0, 0, 0, 0, 0, 1, 0, 0, 7, 24, 19, 37, 6
R: 20, 29, 7, 5, 12, 18, 14, 2, 0, 0, 0, 0, 0, 0, 3, 2, 0, 6, 1
Alistipes_finegoldii_56071->self 908612.3.peg.1548 (210)
A: 4, 9, 0, 0, 2, 1, 0, 0, 0, 0, 0, 1, 0, 0, 7, 22, 15, 34, 6
R: 20, 26, 7, 4, 10, 16, 13, 1, 0, 0, 0, 0, 0, 0, 3, 2, 0, 6, 1
Alistipes_finegoldii_56071->self AENZ01000048|73181 (206)
AA: 4, 9, 0, 0, 2, 1, 0, 0, 0, 0, 0, 1, 0, 0, 7, 19, 17, 34, 5
RR: 18, 27, 6, 4, 11, 17, 12, 2, 0, 0, 0, 0, 0, 0, 3, 2, 0, 4, 1
Alistipes_finegoldii_56071->self AENZ01000048|73103 (93)
AA: 1, 5, 0, 0, 0, 1, 0, 0, 0, 0, 0, 1, 0, 0, 4, 9, 6, 12, 2
RR: 14, 13, 3, 1, 4, 3, 7, 0, 0, 0, 0, 0, 0, 0, 2, 1, 0, 3, 1
Alistipes_finegoldii_56071->self 908612.3.peg.1546 (49)
A: 0, 0, 0, 0, 2, 0, 0, 0, 0, 0, 0, 0, 0, 0, 0, 3, 5, 4, 3
R: 7, 9, 1, 0, 5, 4, 4, 0, 0, 0, 0, 0, 0, 0, 1, 0, 0, 0, 1
Alistipes_finegoldii_56071->self AENZ01000048|74296 (25)
AA: 0, 0, 0, 0, 1, 0, 0, 0, 0, 0, 0, 0, 0, 0, 0, 1, 3, 4, 2
RR: 1, 6, 1, 0, 0, 3, 2, 0, 0, 0, 0, 0, 0, 0, 0, 1, 0, 0, 0
Alistipes_finegoldii_56071->self AENZ01000048|73688 (24)
AA: 0, 2, 0, 0, 0, 1, 0, 0, 0, 0, 0, 0, 0, 0, 1, 0, 2, 4, 2
RR: 3, 1, 1, 0, 2, 1, 4, 0, 0, 0, 0, 0, 0, 0, 0, 0, 0, 0, 0
Alistipes_finegoldii_56071->self AENZ01000048|73764 (20)
AA: 0, 1, 0, 0, 0, 0, 0, 0, 0, 0, 0, 0, 0, 0, 1, 1, 0, 2, 3
RR: 1, 3, 1, 1, 1, 3, 2, 0, 0, 0, 0, 0, 0, 0, 0, 0, 0, 0, 0
Alistipes_finegoldii_56071->self AENZ01000048|74373 (20)
AA: 0, 1, 0, 0, 0, 1, 0, 0, 0, 0, 0, 0, 0, 0, 0, 0, 3, 2, 0
RR: 0, 4, 2, 0, 2, 2, 2, 0, 0, 0, 0, 0, 0, 0, 0, 0, 0, 1, 0
Alistipes_finegoldii_56071->self AENZ01000048|74293 (19)
AA: 0, 0, 0, 0, 1, 0, 0, 0, 0, 0, 0, 0, 0, 0, 0, 1, 3, 4, 2
RR: 1, 4, 1, 0, 0, 1, 1, 0, 0, 0, 0, 0, 0, 0, 0, 0, 0, 0, 0
Alistipes_finegoldii_56071->self AENZ01000048|73763 (18)
AA: 0, 1, 0, 0, 0, 0, 0, 0, 0, 0, 0, 0, 0, 0, 1, 1, 0, 2, 3
RR: 1, 2, 1, 1, 1, 2, 2, 0, 0, 0, 0, 0, 0, 0, 0, 0, 0, 0, 0
Alistipes_finegoldii_56071->self AENZ01000048|73918 (17)
AR: 0, 1, 0, 0, 0, 0, 0, 0, 0, 0, 0, 0, 0, 0, 1, 0, 0, 3, 3
RA: 3, 2, 0, 0, 0, 1, 2, 0, 0, 0, 0, 0, 0, 0, 0, 1, 0, 0, 0
Alistipes_finegoldii_56071->self AENZ01000048|74230 (14)
AA: 0, 0, 0, 0, 1, 0, 0, 0, 0, 0, 0, 0, 0, 0, 0, 1, 1, 1, 1
RR: 1, 4, 0, 0, 0, 2, 0, 0, 0, 0, 0, 0, 0, 0, 1, 1, 0, 0, 0
Alistipes_finegoldii_56071->self AENZ01000048|74425 (14)
AA: 0, 1, 0, 0, 0, 1, 0, 0, 0, 0, 0, 0, 0, 0, 0, 0, 1, 1, 0
RR: 2, 3, 1, 0, 2, 2, 0, 0, 0, 0, 0, 0, 0, 0, 0, 0, 0, 0, 0
Alistipes_finegoldii_56071->self AENZ01000048|74212 (13)
AA: 0, 0, 0, 0, 1, 0, 0, 0, 0, 0, 0, 0, 0, 0, 0, 1, 1, 1, 2
RR: 2, 2, 0, 0, 1, 1, 0, 0, 0, 0, 0, 0, 0, 0, 0, 1, 0, 0, 0
Alistipes_finegoldii_56071->self AENZ01000048|76622 (13)
AA: 0, 1, 0, 0, 0, 0, 0, 0, 0, 0, 0, 0, 0, 0, 1, 0, 1, 2, 2
RR: 0, 3, 0, 0, 1, 2, 0, 0, 0, 0, 0, 0, 0, 0, 0, 0, 0, 0, 0
Alistipes_finegoldii_56071->self AENZ01000048|76573 (11)
AA: 0, 1, 0, 0, 0, 0, 0, 0, 0, 0, 0, 0, 0, 0, 1, 0, 1, 1, 3
RR: 0, 2, 0, 0, 1, 1, 0, 0, 0, 0, 0, 0, 0, 0, 0, 0, 0, 0, 0
Alistipes_finegoldii_56071->self AENZ01000048|74128 (6)
AA: 0, 0, 0, 0, 0, 0, 0, 0, 0, 0, 0, 0, 0, 0, 0, 0, 0, 1, 2
RR: 2, 0, 0, 0, 1, 0, 0, 0, 0, 0, 0, 0, 0, 0, 0, 0, 0, 0, 0
-


Focal feature: Alistipes_finegoldii_56071, AENZ01000048|73181
Total barcodes:
A: 4, 9, 0, 0, 3, 1, 0, 1, 0, 0, 0, 1, 0, 0, 7, 22, 19, 43, 7
R: 19, 31, 6, 5, 13, 20, 14, 4, 0, 0, 0, 0, 0, 0, 3, 2, 0, 4, 1
Alistipes_finegoldii_56071->self 908612.3.peg.1548 (212)
A: 4, 9, 0, 0, 3, 1, 0, 0, 0, 0, 0, 1, 0, 0, 7, 19, 15, 37, 7
R: 19, 27, 6, 4, 11, 17, 13, 2, 0, 0, 0, 0, 0, 0, 3, 2, 0, 4, 1
Alistipes_finegoldii_56071->self AENZ01000048|73169 (206)
AA: 4, 9, 0, 0, 2, 1, 0, 0, 0, 0, 0, 1, 0, 0, 7, 19, 17, 34, 5
RR: 18, 27, 6, 4, 11, 17, 12, 2, 0, 0, 0, 0, 0, 0, 3, 2, 0, 4, 1
Alistipes_finegoldii_56071->self AENZ01000048|73103 (82)
AA: 1, 5, 0, 0, 0, 1, 0, 0, 0, 0, 0, 1, 0, 0, 4, 5, 4, 12, 2
RR: 12, 11, 3, 2, 3, 3, 7, 1, 0, 0, 0, 0, 0, 0, 2, 1, 0, 1, 1
Alistipes_finegoldii_56071->self 908612.3.peg.1546 (52)
A: 0, 0, 0, 0, 3, 0, 0, 0, 0, 0, 0, 0, 0, 0, 0, 4, 3, 7, 3
R: 7, 9, 1, 0, 5, 5, 3, 0, 0, 0, 0, 0, 0, 0, 1, 0, 0, 0, 1
Alistipes_finegoldii_56071->self AENZ01000048|73688 (26)
AA: 0, 2, 0, 0, 0, 1, 0, 0, 0, 0, 0, 0, 0, 0, 1, 0, 3, 5, 2
RR: 3, 2, 1, 0, 2, 1, 3, 0, 0, 0, 0, 0, 0, 0, 0, 0, 0, 0, 0
Alistipes_finegoldii_56071->self AENZ01000048|74296 (24)
AA: 0, 0, 0, 0, 1, 0, 0, 0, 0, 0, 0, 0, 0, 0, 0, 1, 3, 4, 1
RR: 1, 6, 1, 0, 0, 3, 2, 0, 0, 0, 0, 0, 0, 0, 0, 1, 0, 0, 0
Alistipes_finegoldii_56071->self AENZ01000048|73764 (19)
AA: 0, 1, 0, 0, 0, 0, 0, 0, 0, 0, 0, 0, 0, 0, 1, 1, 0, 3, 3
RR: 1, 3, 1, 0, 1, 3, 1, 0, 0, 0, 0, 0, 0, 0, 0, 0, 0, 0, 0
Alistipes_finegoldii_56071->self AENZ01000048|74373 (19)
AA: 0, 1, 0, 0, 0, 1, 0, 0, 0, 0, 0, 0, 0, 0, 0, 0, 3, 2, 0
RR: 0, 4, 2, 0, 2, 2, 2, 0, 0, 0, 0, 0, 0, 0, 0, 0, 0, 0, 0
Alistipes_finegoldii_56071->self AENZ01000048|74293 (18)
AA: 0, 0, 0, 0, 1, 0, 0, 0, 0, 0, 0, 0, 0, 0, 0, 1, 3, 4, 1
RR: 1, 4, 1, 0, 0, 1, 1, 0, 0, 0, 0, 0, 0, 0, 0, 0, 0, 0, 0
Alistipes_finegoldii_56071->self AENZ01000048|73763 (16)
AA: 0, 1, 0, 0, 0, 0, 0, 0, 0, 0, 0, 0, 0, 0, 1, 1, 0, 3, 2
RR: 1, 2, 1, 0, 1, 2, 1, 0, 0, 0, 0, 0, 0, 0, 0, 0, 0, 0, 0
Alistipes_finegoldii_56071->self AENZ01000048|73918 (15)
AR: 0, 1, 0, 0, 0, 0, 0, 0, 0, 0, 0, 0, 0, 0, 1, 0, 0, 3, 2
RA: 2, 2, 0, 0, 0, 1, 2, 0, 0, 0, 0, 0, 0, 0, 0, 1, 0, 0, 0
Alistipes_finegoldii_56071->self AENZ01000048|74425 (15)
AA: 0, 1, 0, 0, 0, 1, 0, 0, 0, 0, 0, 0, 0, 0, 0, 0, 1, 1, 0
RR: 2, 3, 1, 0, 2, 2, 1, 0, 0, 0, 0, 0, 0, 0, 0, 0, 0, 0, 0
Alistipes_finegoldii_56071->self AENZ01000048|74230 (14)
AA: 0, 0, 0, 0, 1, 0, 0, 0, 0, 0, 0, 0, 0, 0, 0, 1, 1, 1, 1
RR: 1, 4, 0, 0, 0, 2, 0, 0, 0, 0, 0, 0, 0, 0, 1, 1, 0, 0, 0
Alistipes_finegoldii_56071->self AENZ01000048|76622 (14)
AA: 0, 1, 0, 0, 0, 0, 0, 0, 0, 0, 0, 0, 0, 0, 1, 0, 2, 2, 2
RR: 0, 3, 0, 0, 1, 2, 0, 0, 0, 0, 0, 0, 0, 0, 0, 0, 0, 0, 0
Alistipes_finegoldii_56071->self AENZ01000048|74212 (13)
AA: 0, 0, 0, 0, 1, 0, 0, 0, 0, 0, 0, 0, 0, 0, 0, 1, 1, 1, 2
RR: 2, 2, 0, 0, 1, 1, 0, 0, 0, 0, 0, 0, 0, 0, 0, 1, 0, 0, 0
Alistipes_finegoldii_56071->self AENZ01000048|76573 (11)
AA: 0, 1, 0, 0, 0, 0, 0, 0, 0, 0, 0, 0, 0, 0, 1, 0, 2, 1, 2
RR: 0, 2, 0, 0, 1, 1, 0, 0, 0, 0, 0, 0, 0, 0, 0, 0, 0, 0, 0
Alistipes_finegoldii_56071->self AENZ01000048|74128 (6)
AA: 0, 0, 0, 0, 0, 0, 0, 0, 0, 0, 0, 0, 0, 0, 0, 0, 0, 1, 2
RR: 2, 0, 0, 0, 1, 0, 0, 0, 0, 0, 0, 0, 0, 0, 0, 0, 0, 0, 0
-


Focal feature: Alistipes_finegoldii_56071, AENZ01000048|73688
Total barcodes:
A: 4, 9, 1, 0, 1, 1, 1, 1, 0, 0, 0, 0, 0, 0, 7, 30, 33, 52, 30
R: 28, 30, 3, 5, 18, 19, 8, 4, 0, 0, 0, 0, 0, 2, 4, 3, 1, 5, 2
Alistipes_finegoldii_56071->self 908612.3.peg.1548 (235)
A: 3, 6, 1, 0, 0, 1, 1, 1, 0, 0, 0, 0, 0, 0, 4, 19, 22, 39, 20
R: 27, 26, 3, 5, 17, 18, 8, 2, 0, 0, 0, 0, 0, 2, 2, 1, 1, 4, 2
Alistipes_finegoldii_56071->self AENZ01000048|73763 (88)
AA: 1, 1, 1, 0, 1, 0, 0, 0, 0, 0, 0, 0, 0, 0, 1, 8, 7, 12, 14
RR: 9, 9, 0, 1, 8, 5, 2, 1, 0, 0, 0, 0, 0, 1, 3, 2, 0, 1, 0
Alistipes_finegoldii_56071->self AENZ01000048|73764 (84)
AA: 1, 1, 1, 0, 1, 0, 0, 0, 0, 0, 0, 0, 0, 0, 1, 6, 7, 13, 14
RR: 9, 9, 0, 0, 6, 4, 2, 1, 0, 0, 0, 0, 0, 1, 4, 2, 0, 1, 0
Alistipes_finegoldii_56071->self 908612.3.peg.1546 (50)
A: 2, 3, 0, 0, 1, 0, 0, 0, 0, 0, 0, 0, 0, 0, 3, 2, 3, 6, 8
R: 7, 4, 1, 0, 3, 2, 3, 0, 0, 0, 0, 0, 0, 0, 2, 0, 0, 0, 0
Alistipes_finegoldii_56071->self AENZ01000048|73918 (47)
AR: 1, 1, 1, 0, 0, 0, 0, 0, 0, 0, 0, 0, 0, 0, 1, 5, 3, 6, 7
RA: 8, 3, 1, 0, 2, 1, 3, 0, 0, 0, 0, 0, 0, 0, 2, 1, 1, 0, 0
Alistipes_finegoldii_56071->self AENZ01000048|73103 (26)
AA: 0, 2, 0, 0, 0, 1, 0, 0, 0, 0, 0, 0, 0, 0, 1, 0, 3, 4, 0
RR: 4, 2, 1, 0, 2, 2, 4, 0, 0, 0, 0, 0, 0, 0, 0, 0, 0, 0, 0
Alistipes_finegoldii_56071->self AENZ01000048|73181 (26)
AA: 0, 2, 0, 0, 0, 1, 0, 0, 0, 0, 0, 0, 0, 0, 1, 0, 3, 5, 2
RR: 3, 2, 1, 0, 2, 1, 3, 0, 0, 0, 0, 0, 0, 0, 0, 0, 0, 0, 0
Alistipes_finegoldii_56071->self AENZ01000048|73169 (24)
AA: 0, 2, 0, 0, 0, 1, 0, 0, 0, 0, 0, 0, 0, 0, 1, 0, 2, 4, 2
RR: 3, 1, 1, 0, 2, 1, 4, 0, 0, 0, 0, 0, 0, 0, 0, 0, 0, 0, 0
Alistipes_finegoldii_56071->self AENZ01000048|74373 (23)
AA: 0, 1, 0, 0, 0, 1, 0, 0, 0, 0, 0, 0, 0, 0, 0, 2, 0, 3, 2
RR: 0, 2, 2, 1, 4, 2, 2, 0, 0, 0, 0, 0, 0, 0, 0, 0, 0, 0, 1
Alistipes_finegoldii_56071->self AENZ01000048|74212 (21)
AA: 0, 0, 0, 0, 0, 0, 0, 0, 0, 0, 0, 0, 0, 0, 0, 2, 1, 4, 3
RR: 1, 4, 0, 0, 2, 2, 0, 0, 0, 0, 0, 0, 0, 0, 1, 0, 0, 0, 1
Alistipes_finegoldii_56071->self AENZ01000048|74230 (19)
AA: 0, 0, 0, 0, 0, 0, 0, 0, 0, 0, 0, 0, 0, 0, 0, 2, 0, 4, 2
RR: 1, 4, 0, 0, 3, 2, 0, 0, 0, 0, 0, 0, 0, 0, 1, 0, 0, 0, 0
Alistipes_finegoldii_56071->self AENZ01000048|74296 (18)
AA: 0, 0, 0, 0, 0, 0, 0, 0, 0, 0, 0, 0, 0, 0, 0, 2, 0, 4, 2
RR: 2, 2, 1, 0, 1, 0, 2, 0, 0, 0, 0, 0, 0, 0, 1, 0, 0, 0, 1
Alistipes_finegoldii_56071->self AENZ01000048|74128 (17)
AA: 0, 0, 0, 0, 0, 0, 0, 0, 0, 0, 0, 0, 0, 0, 0, 1, 0, 2, 3
RR: 2, 2, 0, 0, 3, 2, 0, 1, 0, 0, 0, 0, 0, 0, 0, 0, 0, 0, 1
Alistipes_finegoldii_56071->self AENZ01000048|74293 (16)
AA: 0, 0, 0, 0, 0, 0, 0, 0, 0, 0, 0, 0, 0, 0, 0, 1, 0, 4, 2
RR: 2, 2, 1, 0, 1, 0, 1, 0, 0, 0, 0, 0, 0, 0, 1, 0, 0, 0, 1
Alistipes_finegoldii_56071->self AENZ01000048|74425 (15)
AA: 0, 1, 0, 0, 0, 1, 0, 0, 0, 0, 0, 0, 0, 0, 0, 1, 0, 1, 1
RR: 0, 3, 1, 1, 3, 2, 0, 0, 0, 0, 0, 0, 0, 0, 0, 0, 0, 0, 0
Alistipes_finegoldii_56071->self AENZ01000048|76573 (13)
AA: 0, 1, 0, 0, 0, 0, 0, 0, 0, 0, 0, 0, 0, 0, 1, 2, 0, 1, 4
RR: 0, 1, 0, 0, 1, 1, 1, 0, 0, 0, 0, 0, 0, 0, 0, 0, 0, 0, 0
Alistipes_finegoldii_56071->self AENZ01000048|76622 (13)
AA: 0, 1, 0, 0, 0, 0, 0, 0, 0, 0, 0, 0, 0, 0, 1, 3, 1, 0, 2
RR: 1, 1, 0, 0, 1, 1, 1, 0, 0, 0, 0, 0, 0, 0, 0, 0, 0, 0, 0
-


Focal feature: Alistipes_finegoldii_56071, AENZ01000048|73763
Total barcodes:
A: 2, 10, 1, 0, 1, 0, 2, 2, 0, 0, 0, 0, 0, 0, 9, 32, 24, 39, 24
R: 22, 26, 2, 4, 22, 16, 5, 4, 0, 0, 0, 0, 1, 1, 5, 6, 2, 2, 5
Alistipes_finegoldii_56071->self AENZ01000048|73764 (247)
AA: 2, 10, 1, 0, 1, 0, 2, 2, 0, 0, 0, 0, 0, 0, 9, 26, 23, 35, 23
RR: 22, 24, 2, 3, 19, 15, 4, 3, 0, 0, 0, 0, 1, 1, 5, 5, 2, 2, 5
Alistipes_finegoldii_56071->self 908612.3.peg.1548 (125)
A: 0, 5, 1, 0, 0, 0, 0, 1, 0, 0, 0, 0, 0, 0, 4, 7, 11, 19, 9
R: 17, 13, 1, 3, 14, 8, 2, 1, 0, 0, 0, 0, 1, 1, 3, 0, 1, 1, 2
Alistipes_finegoldii_56071->self AENZ01000048|73688 (88)
AA: 1, 1, 1, 0, 1, 0, 0, 0, 0, 0, 0, 0, 0, 0, 1, 8, 7, 12, 14
RR: 9, 9, 0, 1, 8, 5, 2, 1, 0, 0, 0, 0, 0, 1, 3, 2, 0, 1, 0
Alistipes_finegoldii_56071->self AENZ01000048|73918 (45)
AR: 0, 2, 1, 0, 0, 0, 0, 0, 0, 0, 0, 0, 0, 0, 2, 1, 5, 5, 10
RA: 4, 5, 0, 0, 2, 3, 1, 0, 0, 0, 0, 0, 0, 0, 1, 2, 1, 0, 0
Alistipes_finegoldii_56071->self 908612.3.peg.1546 (41)
A: 0, 1, 0, 0, 1, 0, 1, 0, 0, 0, 0, 0, 0, 0, 1, 4, 3, 5, 6
R: 2, 4, 1, 0, 7, 1, 2, 0, 0, 0, 0, 0, 0, 0, 1, 0, 0, 0, 1
Alistipes_finegoldii_56071->self AENZ01000048|74230 (37)
AA: 0, 0, 0, 0, 0, 0, 0, 0, 0, 0, 0, 0, 0, 0, 0, 2, 2, 4, 4
RR: 2, 5, 0, 0, 10, 2, 1, 0, 0, 0, 0, 0, 0, 0, 3, 1, 0, 0, 1
Alistipes_finegoldii_56071->self AENZ01000048|74212 (36)
AA: 0, 0, 0, 0, 0, 0, 0, 0, 0, 0, 0, 0, 0, 0, 0, 1, 1, 4, 5
RR: 4, 4, 0, 1, 8, 1, 1, 1, 0, 0, 0, 0, 0, 0, 3, 1, 0, 0, 1
Alistipes_finegoldii_56071->self AENZ01000048|74296 (32)
AA: 0, 0, 0, 0, 0, 0, 0, 0, 0, 0, 0, 0, 0, 0, 0, 3, 2, 4, 4
RR: 2, 2, 0, 1, 8, 1, 1, 0, 0, 0, 0, 0, 0, 0, 1, 1, 0, 0, 2
Alistipes_finegoldii_56071->self AENZ01000048|74128 (31)
AA: 0, 0, 0, 0, 0, 0, 1, 0, 0, 0, 0, 0, 0, 0, 0, 4, 1, 5, 2
AR: 0, 0, 0, 0, 0, 0, 0, 0, 0, 0, 0, 0, 0, 0, 0, 0, 0, 1, 0
RR: 4, 1, 1, 1, 5, 0, 1, 1, 0, 0, 0, 0, 0, 0, 1, 1, 0, 0, 1
Alistipes_finegoldii_56071->self AENZ01000048|74293 (29)
AA: 0, 0, 0, 0, 0, 0, 0, 0, 0, 0, 0, 0, 0, 0, 0, 3, 2, 4, 4
RR: 3, 1, 0, 1, 7, 0, 0, 0, 0, 0, 0, 0, 0, 0, 1, 1, 0, 0, 2
Alistipes_finegoldii_56071->self AENZ01000048|73169 (18)
AA: 0, 1, 0, 0, 0, 0, 0, 0, 0, 0, 0, 0, 0, 0, 1, 1, 0, 2, 3
RR: 1, 2, 1, 1, 1, 2, 2, 0, 0, 0, 0, 0, 0, 0, 0, 0, 0, 0, 0
Alistipes_finegoldii_56071->self AENZ01000048|73181 (16)
AA: 0, 1, 0, 0, 0, 0, 0, 0, 0, 0, 0, 0, 0, 0, 1, 1, 0, 3, 2
RR: 1, 2, 1, 0, 1, 2, 1, 0, 0, 0, 0, 0, 0, 0, 0, 0, 0, 0, 0
Alistipes_finegoldii_56071->self AENZ01000048|73103 (15)
AA: 0, 2, 0, 0, 0, 0, 0, 0, 0, 0, 0, 0, 0, 0, 1, 0, 0, 3, 0
RR: 3, 1, 0, 0, 2, 1, 2, 0, 0, 0, 0, 0, 0, 0, 0, 0, 0, 0, 0
Alistipes_finegoldii_56071->self AENZ01000048|74373 (14)
AA: 0, 0, 0, 0, 0, 0, 0, 0, 0, 0, 0, 0, 0, 0, 0, 2, 0, 0, 1
RR: 0, 0, 1, 2, 4, 0, 1, 1, 0, 0, 0, 0, 0, 0, 0, 0, 1, 0, 1
Alistipes_finegoldii_56071->self AENZ01000048|74425 (14)
AA: 0, 1, 0, 0, 0, 0, 0, 0, 0, 0, 0, 0, 0, 0, 1, 2, 1, 0, 1
RR: 0, 0, 1, 2, 4, 0, 0, 1, 0, 0, 0, 0, 0, 0, 0, 0, 0, 0, 0
Alistipes_finegoldii_56071->self AENZ01000048|76573 (12)
AA: 0, 1, 0, 0, 0, 0, 0, 0, 0, 0, 0, 0, 0, 0, 1, 2, 0, 3, 4
RR: 0, 0, 0, 0, 1, 0, 0, 0, 0, 0, 0, 0, 0, 0, 0, 0, 0, 0, 0
Alistipes_finegoldii_56071->self AENZ01000048|76622 (11)
AA: 0, 1, 0, 0, 0, 0, 0, 0, 0, 0, 0, 0, 0, 0, 1, 2, 0, 1, 3
RR: 0, 0, 0, 0, 2, 0, 0, 0, 0, 0, 0, 0, 0, 0, 0, 1, 0, 0, 0
-


Focal feature: Alistipes_finegoldii_56071, AENZ01000048|73764
Total barcodes:
A: 2, 10, 1, 0, 2, 0, 2, 2, 0, 0, 0, 0, 0, 0, 9, 27, 25, 39, 25
R: 22, 29, 2, 3, 19, 18, 4, 3, 0, 0, 0, 0, 1, 1, 7, 5, 2, 2, 5
Alistipes_finegoldii_56071->self AENZ01000048|73763 (247)
AA: 2, 10, 1, 0, 1, 0, 2, 2, 0, 0, 0, 0, 0, 0, 9, 26, 23, 35, 23
RR: 22, 24, 2, 3, 19, 15, 4, 3, 0, 0, 0, 0, 1, 1, 5, 5, 2, 2, 5
Alistipes_finegoldii_56071->self 908612.3.peg.1548 (122)
A: 0, 5, 1, 0, 0, 0, 0, 1, 0, 0, 0, 0, 0, 0, 4, 6, 12, 18, 11
R: 17, 12, 1, 2, 12, 8, 2, 1, 0, 0, 0, 0, 1, 1, 3, 0, 1, 1, 2
Alistipes_finegoldii_56071->self AENZ01000048|73688 (84)
AA: 1, 1, 1, 0, 1, 0, 0, 0, 0, 0, 0, 0, 0, 0, 1, 6, 7, 13, 14
RR: 9, 9, 0, 0, 6, 4, 2, 1, 0, 0, 0, 0, 0, 1, 4, 2, 0, 1, 0
Alistipes_finegoldii_56071->self AENZ01000048|73918 (49)
AR: 0, 2, 1, 0, 0, 0, 0, 0, 0, 0, 0, 0, 0, 0, 2, 0, 5, 6, 10
RA: 4, 7, 0, 0, 2, 4, 1, 0, 0, 0, 0, 0, 0, 0, 2, 2, 1, 0, 0
Alistipes_finegoldii_56071->self 908612.3.peg.1546 (45)
A: 0, 1, 0, 0, 1, 0, 1, 0, 0, 0, 0, 0, 0, 0, 1, 3, 3, 6, 7
R: 2, 6, 1, 0, 6, 2, 2, 0, 0, 0, 0, 0, 0, 0, 2, 0, 0, 0, 1
Alistipes_finegoldii_56071->self AENZ01000048|74230 (36)
AA: 0, 0, 0, 0, 0, 0, 0, 0, 0, 0, 0, 0, 0, 0, 0, 2, 3, 5, 4
RR: 2, 4, 0, 0, 9, 1, 1, 0, 0, 0, 0, 0, 0, 0, 3, 1, 0, 0, 1
Alistipes_finegoldii_56071->self AENZ01000048|74212 (35)
AA: 0, 0, 0, 0, 0, 0, 0, 0, 0, 0, 0, 0, 0, 0, 0, 1, 2, 5, 5
RR: 4, 3, 0, 1, 7, 0, 1, 1, 0, 0, 0, 0, 0, 0, 3, 1, 0, 0, 1
Alistipes_finegoldii_56071->self AENZ01000048|74296 (33)
AA: 0, 0, 0, 0, 0, 0, 0, 0, 0, 0, 0, 0, 0, 0, 0, 2, 2, 4, 4
RR: 2, 4, 0, 1, 7, 2, 1, 0, 0, 0, 0, 0, 0, 0, 1, 1, 0, 0, 2
Alistipes_finegoldii_56071->self AENZ01000048|74128 (31)
AA: 0, 0, 0, 0, 1, 0, 1, 0, 0, 0, 0, 0, 0, 0, 0, 2, 1, 4, 2
AR: 0, 0, 0, 0, 0, 0, 0, 0, 0, 0, 0, 0, 0, 0, 0, 0, 0, 1, 0
RR: 4, 3, 1, 1, 4, 2, 1, 0, 0, 0, 0, 0, 0, 0, 1, 1, 0, 0, 1
Alistipes_finegoldii_56071->self AENZ01000048|74293 (30)
AA: 0, 0, 0, 0, 0, 0, 0, 0, 0, 0, 0, 0, 0, 0, 0, 2, 2, 4, 4
RR: 3, 3, 0, 1, 6, 1, 0, 0, 0, 0, 0, 0, 0, 0, 1, 1, 0, 0, 2
Alistipes_finegoldii_56071->self AENZ01000048|73169 (20)
AA: 0, 1, 0, 0, 0, 0, 0, 0, 0, 0, 0, 0, 0, 0, 1, 1, 0, 2, 3
RR: 1, 3, 1, 1, 1, 3, 2, 0, 0, 0, 0, 0, 0, 0, 0, 0, 0, 0, 0
Alistipes_finegoldii_56071->self AENZ01000048|73181 (19)
AA: 0, 1, 0, 0, 0, 0, 0, 0, 0, 0, 0, 0, 0, 0, 1, 1, 0, 3, 3
RR: 1, 3, 1, 0, 1, 3, 1, 0, 0, 0, 0, 0, 0, 0, 0, 0, 0, 0, 0
Alistipes_finegoldii_56071->self AENZ01000048|73103 (15)
AA: 0, 2, 0, 0, 0, 0, 0, 0, 0, 0, 0, 0, 0, 0, 1, 0, 0, 3, 0
RR: 3, 1, 0, 0, 2, 1, 2, 0, 0, 0, 0, 0, 0, 0, 0, 0, 0, 0, 0
Alistipes_finegoldii_56071->self AENZ01000048|74373 (12)
AA: 0, 0, 0, 0, 0, 0, 0, 0, 0, 0, 0, 0, 0, 0, 0, 1, 0, 0, 1
RR: 0, 1, 1, 1, 3, 1, 1, 0, 0, 0, 0, 0, 0, 0, 0, 0, 1, 0, 1
Alistipes_finegoldii_56071->self AENZ01000048|76573 (12)
AA: 0, 1, 0, 0, 0, 0, 0, 0, 0, 0, 0, 0, 0, 0, 1, 1, 0, 3, 5
RR: 0, 0, 0, 0, 1, 0, 0, 0, 0, 0, 0, 0, 0, 0, 0, 0, 0, 0, 0
Alistipes_finegoldii_56071->self AENZ01000048|74425 (11)
AA: 0, 1, 0, 0, 0, 0, 0, 0, 0, 0, 0, 0, 0, 0, 1, 1, 0, 0, 1
RR: 0, 1, 1, 1, 3, 1, 0, 0, 0, 0, 0, 0, 0, 0, 0, 0, 0, 0, 0
Alistipes_finegoldii_56071->self AENZ01000048|76622 (10)
AA: 0, 1, 0, 0, 0, 0, 0, 0, 0, 0, 0, 0, 0, 0, 1, 1, 0, 1, 4
RR: 0, 0, 0, 0, 1, 0, 0, 0, 0, 0, 0, 0, 0, 0, 0, 1, 0, 0, 0
-


Focal feature: Alistipes_finegoldii_56071, AENZ01000048|73918
Total barcodes:
A: 22, 21, 2, 2, 20, 11, 7, 2, 0, 0, 0, 0, 0, 1, 4, 3, 6, 4, 1
R: 4, 8, 1, 0, 2, 0, 4, 0, 0, 0, 0, 0, 0, 0, 7, 37, 30, 50, 22
Alistipes_finegoldii_56071->self 908612.3.peg.1548 (97)
A: 15, 9, 1, 1, 9, 3, 4, 1, 0, 0, 0, 0, 0, 1, 2, 1, 2, 0, 0
R: 1, 2, 1, 0, 2, 0, 0, 0, 0, 0, 0, 0, 0, 0, 2, 8, 10, 16, 6
Alistipes_finegoldii_56071->self AENZ01000048|73764 (49)
AR: 4, 7, 0, 0, 2, 4, 1, 0, 0, 0, 0, 0, 0, 0, 2, 2, 1, 0, 0
RA: 0, 2, 1, 0, 0, 0, 0, 0, 0, 0, 0, 0, 0, 0, 2, 0, 5, 6, 10
Alistipes_finegoldii_56071->self AENZ01000048|73688 (47)
AR: 8, 3, 1, 0, 2, 1, 3, 0, 0, 0, 0, 0, 0, 0, 2, 1, 1, 0, 0
RA: 1, 1, 1, 0, 0, 0, 0, 0, 0, 0, 0, 0, 0, 0, 1, 5, 3, 6, 7
Alistipes_finegoldii_56071->self AENZ01000048|73763 (45)
AR: 4, 5, 0, 0, 2, 3, 1, 0, 0, 0, 0, 0, 0, 0, 1, 2, 1, 0, 0
RA: 0, 2, 1, 0, 0, 0, 0, 0, 0, 0, 0, 0, 0, 0, 2, 1, 5, 5, 10
Alistipes_finegoldii_56071->self 908612.3.peg.1546 (44)
A: 4, 7, 0, 0, 3, 2, 2, 0, 0, 0, 0, 0, 0, 0, 2, 0, 0, 0, 0
R: 2, 0, 0, 0, 1, 0, 0, 0, 0, 0, 0, 0, 0, 0, 0, 4, 3, 7, 7
Alistipes_finegoldii_56071->self AENZ01000048|74230 (41)
AR: 1, 5, 0, 1, 3, 3, 1, 0, 0, 0, 0, 0, 0, 1, 0, 1, 0, 1, 0
RA: 0, 0, 0, 0, 0, 0, 0, 0, 0, 0, 0, 0, 0, 0, 0, 8, 4, 8, 4
Alistipes_finegoldii_56071->self AENZ01000048|74212 (40)
AR: 2, 6, 0, 1, 3, 2, 1, 0, 0, 0, 0, 0, 0, 1, 1, 1, 1, 1, 0
RA: 0, 0, 0, 0, 0, 0, 0, 0, 0, 0, 0, 0, 0, 0, 0, 5, 3, 7, 5
Alistipes_finegoldii_56071->self AENZ01000048|74296 (38)
AR: 3, 5, 0, 1, 3, 3, 2, 0, 0, 0, 0, 0, 0, 0, 0, 1, 0, 0, 0
RA: 0, 0, 0, 0, 0, 0, 0, 0, 0, 0, 0, 0, 0, 0, 0, 5, 3, 8, 4
Alistipes_finegoldii_56071->self AENZ01000048|74128 (33)
AR: 3, 4, 0, 1, 2, 1, 0, 0, 0, 0, 0, 0, 0, 0, 1, 0, 1, 1, 1
RA: 2, 0, 0, 0, 0, 0, 1, 0, 0, 0, 0, 0, 0, 0, 0, 4, 3, 4, 4
Alistipes_finegoldii_56071->self AENZ01000048|74293 (33)
AR: 2, 4, 0, 1, 3, 2, 1, 0, 0, 0, 0, 0, 0, 0, 0, 0, 0, 0, 0
RA: 0, 0, 0, 0, 0, 0, 0, 0, 0, 0, 0, 0, 0, 0, 0, 5, 3, 8, 4
Alistipes_finegoldii_56071->self AENZ01000048|74373 (23)
AR: 2, 1, 0, 1, 4, 0, 3, 1, 0, 0, 0, 0, 0, 0, 0, 0, 0, 1, 0
RA: 0, 0, 0, 0, 0, 0, 0, 0, 0, 0, 0, 0, 0, 0, 0, 3, 1, 6, 0
Alistipes_finegoldii_56071->self AENZ01000048|74425 (18)
AR: 3, 0, 0, 1, 3, 0, 0, 0, 0, 0, 0, 0, 0, 0, 0, 0, 0, 1, 1
RA: 0, 0, 0, 0, 0, 0, 0, 0, 0, 0, 0, 0, 0, 0, 0, 5, 2, 2, 0
Alistipes_finegoldii_56071->self AENZ01000048|73169 (17)
AR: 3, 2, 0, 0, 0, 1, 2, 0, 0, 0, 0, 0, 0, 0, 0, 1, 0, 0, 0
RA: 0, 1, 0, 0, 0, 0, 0, 0, 0, 0, 0, 0, 0, 0, 1, 0, 0, 3, 3
Alistipes_finegoldii_56071->self AENZ01000048|73181 (15)
AR: 2, 2, 0, 0, 0, 1, 2, 0, 0, 0, 0, 0, 0, 0, 0, 1, 0, 0, 0
RA: 0, 1, 0, 0, 0, 0, 0, 0, 0, 0, 0, 0, 0, 0, 1, 0, 0, 3, 2
Alistipes_finegoldii_56071->self AENZ01000048|73103 (13)
AR: 4, 0, 0, 0, 2, 0, 2, 0, 0, 0, 0, 0, 0, 0, 0, 0, 0, 0, 0
RA: 0, 1, 0, 0, 0, 0, 0, 0, 0, 0, 0, 0, 0, 0, 1, 0, 1, 2, 0
Alistipes_finegoldii_56071->self AENZ01000048|76622 (11)
AR: 0, 3, 0, 1, 1, 0, 0, 0, 0, 0, 0, 0, 0, 1, 0, 0, 0, 0, 0
RA: 0, 0, 0, 0, 0, 0, 0, 0, 0, 0, 0, 0, 0, 0, 0, 3, 1, 0, 1
Alistipes_finegoldii_56071->self AENZ01000048|76573 (9)
AR: 0, 3, 0, 0, 0, 0, 0, 0, 0, 0, 0, 0, 0, 1, 0, 0, 0, 0, 0
RA: 0, 0, 0, 0, 0, 0, 0, 0, 0, 0, 0, 0, 0, 0, 0, 1, 1, 1, 2
-


Focal feature: Alistipes_finegoldii_56071, AENZ01000048|74128
Total barcodes:
A: 3, 1, 0, 0, 2, 0, 2, 0, 0, 0, 0, 0, 0, 0, 0, 17, 16, 31, 10
R: 25, 21, 1, 3, 17, 12, 5, 2, 0, 0, 0, 0, 0, 2, 4, 3, 3, 5, 5
Alistipes_finegoldii_56071->self AENZ01000048|74212 (58)
AA: 0, 0, 0, 0, 0, 0, 0, 0, 0, 0, 0, 0, 0, 0, 0, 2, 1, 5, 2
RA: 0, 0, 0, 0, 0, 0, 0, 0, 0, 0, 0, 0, 0, 0, 0, 0, 0, 1, 0
RR: 10, 8, 0, 2, 9, 2, 3, 0, 0, 0, 0, 0, 0, 1, 3, 3, 3, 1, 2
Alistipes_finegoldii_56071->self AENZ01000048|74373 (48)
AA: 1, 0, 0, 0, 0, 0, 0, 0, 0, 0, 0, 0, 0, 0, 0, 10, 6, 6, 1
RR: 5, 3, 0, 2, 5, 2, 1, 1, 0, 0, 0, 0, 0, 0, 0, 1, 1, 2, 1
Alistipes_finegoldii_56071->self 908612.3.peg.1548 (44)
A: 0, 0, 0, 0, 0, 0, 0, 0, 0, 0, 0, 0, 0, 0, 0, 2, 3, 9, 3
R: 7, 6, 0, 1, 6, 5, 0, 0, 0, 0, 0, 0, 0, 0, 0, 0, 0, 1, 1
Alistipes_finegoldii_56071->self AENZ01000048|74296 (43)
AA: 1, 0, 0, 0, 0, 0, 0, 0, 0, 0, 0, 0, 0, 0, 0, 4, 4, 6, 2
RA: 0, 0, 0, 0, 0, 0, 0, 0, 0, 0, 0, 0, 0, 0, 0, 0, 0, 1, 0
RR: 5, 5, 0, 2, 3, 3, 0, 0, 0, 0, 0, 0, 0, 0, 2, 1, 1, 1, 2
Alistipes_finegoldii_56071->self AENZ01000048|74425 (40)
AA: 0, 0, 0, 0, 0, 0, 0, 0, 0, 0, 0, 0, 0, 0, 0, 6, 5, 1, 1
RR: 7, 4, 0, 3, 5, 3, 2, 1, 0, 0, 0, 0, 0, 0, 0, 0, 0, 1, 1
Alistipes_finegoldii_56071->self AENZ01000048|74293 (36)
AA: 1, 0, 0, 0, 0, 0, 0, 0, 0, 0, 0, 0, 0, 0, 0, 4, 2, 5, 2
RA: 0, 0, 0, 0, 0, 0, 0, 0, 0, 0, 0, 0, 0, 0, 0, 0, 0, 1, 0
RR: 3, 4, 0, 2, 3, 2, 0, 0, 0, 0, 0, 0, 0, 0, 2, 1, 1, 1, 2
Alistipes_finegoldii_56071->self AENZ01000048|73918 (33)
AR: 2, 0, 0, 0, 0, 0, 1, 0, 0, 0, 0, 0, 0, 0, 0, 4, 3, 4, 4
RA: 3, 4, 0, 1, 2, 1, 0, 0, 0, 0, 0, 0, 0, 0, 1, 0, 1, 1, 1
Alistipes_finegoldii_56071->self AENZ01000048|73763 (31)
AA: 0, 0, 0, 0, 0, 0, 1, 0, 0, 0, 0, 0, 0, 0, 0, 4, 1, 5, 2
RA: 0, 0, 0, 0, 0, 0, 0, 0, 0, 0, 0, 0, 0, 0, 0, 0, 0, 1, 0
RR: 4, 1, 1, 1, 5, 0, 1, 1, 0, 0, 0, 0, 0, 0, 1, 1, 0, 0, 1
Alistipes_finegoldii_56071->self AENZ01000048|73764 (31)
AA: 0, 0, 0, 0, 1, 0, 1, 0, 0, 0, 0, 0, 0, 0, 0, 2, 1, 4, 2
RA: 0, 0, 0, 0, 0, 0, 0, 0, 0, 0, 0, 0, 0, 0, 0, 0, 0, 1, 0
RR: 4, 3, 1, 1, 4, 2, 1, 0, 0, 0, 0, 0, 0, 0, 1, 1, 0, 0, 1
Alistipes_finegoldii_56071->self AENZ01000048|74230 (29)
AA: 0, 0, 0, 0, 0, 0, 0, 0, 0, 0, 0, 0, 0, 0, 0, 1, 0, 4, 2
RR: 4, 5, 0, 1, 5, 1, 1, 0, 0, 0, 0, 0, 0, 0, 2, 2, 0, 0, 1
Alistipes_finegoldii_56071->self AENZ01000048|73688 (17)
AA: 0, 0, 0, 0, 0, 0, 0, 0, 0, 0, 0, 0, 0, 0, 0, 1, 0, 2, 3
RR: 2, 2, 0, 0, 3, 2, 0, 1, 0, 0, 0, 0, 0, 0, 0, 0, 0, 0, 1
Alistipes_finegoldii_56071->self AENZ01000048|76573 (10)
AA: 0, 0, 0, 0, 0, 0, 0, 0, 0, 0, 0, 0, 0, 0, 0, 1, 0, 0, 1
RR: 5, 3, 0, 0, 0, 0, 0, 0, 0, 0, 0, 0, 0, 0, 0, 0, 0, 0, 0
Alistipes_finegoldii_56071->self AENZ01000048|76622 (9)
AA: 0, 0, 0, 0, 0, 0, 0, 0, 0, 0, 0, 0, 0, 0, 0, 1, 0, 0, 0
RR: 2, 3, 0, 1, 1, 0, 0, 0, 0, 0, 0, 0, 0, 0, 0, 1, 0, 0, 0
Alistipes_finegoldii_56071->self AENZ01000048|73103 (7)
AA: 0, 0, 0, 0, 0, 0, 0, 0, 0, 0, 0, 0, 0, 0, 0, 1, 1, 0, 1
RR: 2, 0, 0, 0, 2, 0, 0, 0, 0, 0, 0, 0, 0, 0, 0, 0, 0, 0, 0
Alistipes_finegoldii_56071->self AENZ01000048|73169 (6)
AA: 0, 0, 0, 0, 0, 0, 0, 0, 0, 0, 0, 0, 0, 0, 0, 0, 0, 1, 2
RR: 2, 0, 0, 0, 1, 0, 0, 0, 0, 0, 0, 0, 0, 0, 0, 0, 0, 0, 0
Alistipes_finegoldii_56071->self AENZ01000048|73181 (6)
AA: 0, 0, 0, 0, 0, 0, 0, 0, 0, 0, 0, 0, 0, 0, 0, 0, 0, 1, 2
RR: 2, 0, 0, 0, 1, 0, 0, 0, 0, 0, 0, 0, 0, 0, 0, 0, 0, 0, 0
-


Focal feature: Alistipes_finegoldii_56071, AENZ01000048|74212
Total barcodes:
A: 1, 6, 0, 0, 3, 2, 2, 0, 0, 0, 0, 0, 0, 0, 4, 20, 20, 34, 13
R: 30, 29, 2, 3, 22, 14, 9, 2, 0, 0, 0, 0, 0, 2, 8, 4, 5, 4, 5
Alistipes_finegoldii_56071->self AENZ01000048|74230 (202)
AA: 1, 6, 0, 0, 3, 2, 2, 0, 0, 0, 0, 0, 0, 0, 4, 17, 16, 30, 12
RR: 23, 25, 2, 2, 17, 12, 7, 1, 0, 0, 0, 0, 0, 1, 7, 3, 2, 3, 4
Alistipes_finegoldii_56071->self AENZ01000048|74296 (117)
AA: 1, 3, 0, 0, 2, 2, 1, 0, 0, 0, 0, 0, 0, 0, 1, 8, 11, 19, 7
RR: 12, 15, 2, 2, 9, 6, 3, 0, 0, 0, 0, 0, 0, 0, 5, 2, 1, 2, 3
Alistipes_finegoldii_56071->self AENZ01000048|74293 (109)
AA: 1, 3, 0, 0, 2, 1, 1, 0, 0, 0, 0, 0, 0, 0, 2, 8, 10, 18, 7
RR: 13, 13, 1, 2, 8, 5, 3, 0, 0, 0, 0, 0, 0, 0, 5, 1, 1, 1, 3
Alistipes_finegoldii_56071->self AENZ01000048|74128 (58)
AA: 0, 0, 0, 0, 0, 0, 0, 0, 0, 0, 0, 0, 0, 0, 0, 2, 1, 5, 2
AR: 0, 0, 0, 0, 0, 0, 0, 0, 0, 0, 0, 0, 0, 0, 0, 0, 0, 1, 0
RR: 10, 8, 0, 2, 9, 2, 3, 0, 0, 0, 0, 0, 0, 1, 3, 3, 3, 1, 2
Alistipes_finegoldii_56071->self 908612.3.peg.1548 (53)
A: 0, 0, 0, 0, 1, 0, 0, 0, 0, 0, 0, 0, 0, 0, 0, 4, 3, 7, 3
R: 6, 11, 0, 1, 6, 6, 0, 0, 0, 0, 0, 0, 0, 1, 2, 1, 0, 0, 1
Alistipes_finegoldii_56071->self AENZ01000048|74373 (49)
AA: 1, 3, 0, 0, 1, 2, 0, 0, 0, 0, 0, 0, 0, 0, 1, 5, 4, 3, 3
RR: 3, 5, 0, 2, 6, 2, 2, 0, 0, 0, 0, 0, 0, 0, 1, 1, 2, 0, 2
Alistipes_finegoldii_56071->self AENZ01000048|74425 (43)
AA: 0, 2, 0, 0, 1, 2, 0, 0, 0, 0, 0, 0, 0, 0, 0, 4, 2, 4, 2
RR: 4, 5, 0, 2, 7, 2, 4, 0, 0, 0, 0, 0, 0, 0, 1, 0, 0, 0, 1
Alistipes_finegoldii_56071->self AENZ01000048|73918 (40)
AR: 0, 0, 0, 0, 0, 0, 0, 0, 0, 0, 0, 0, 0, 0, 0, 5, 3, 7, 5
RA: 2, 6, 0, 1, 3, 2, 1, 0, 0, 0, 0, 0, 0, 1, 1, 1, 1, 1, 0
Alistipes_finegoldii_56071->self AENZ01000048|73763 (36)
AA: 0, 0, 0, 0, 0, 0, 0, 0, 0, 0, 0, 0, 0, 0, 0, 1, 1, 4, 5
RR: 4, 4, 0, 1, 8, 1, 1, 1, 0, 0, 0, 0, 0, 0, 3, 1, 0, 0, 1
Alistipes_finegoldii_56071->self AENZ01000048|73764 (35)
AA: 0, 0, 0, 0, 0, 0, 0, 0, 0, 0, 0, 0, 0, 0, 0, 1, 2, 5, 5
RR: 4, 3, 0, 1, 7, 0, 1, 1, 0, 0, 0, 0, 0, 0, 3, 1, 0, 0, 1
Alistipes_finegoldii_56071->self AENZ01000048|73688 (21)
AA: 0, 0, 0, 0, 0, 0, 0, 0, 0, 0, 0, 0, 0, 0, 0, 2, 1, 4, 3
RR: 1, 4, 0, 0, 2, 2, 0, 0, 0, 0, 0, 0, 0, 0, 1, 0, 0, 0, 1
Alistipes_finegoldii_56071->self AENZ01000048|73103 (14)
AA: 0, 0, 0, 0, 0, 0, 0, 0, 0, 0, 0, 0, 0, 0, 0, 0, 0, 2, 1
RR: 3, 3, 0, 0, 3, 2, 0, 0, 0, 0, 0, 0, 0, 0, 0, 0, 0, 0, 0
Alistipes_finegoldii_56071->self AENZ01000048|73169 (13)
AA: 0, 0, 0, 0, 1, 0, 0, 0, 0, 0, 0, 0, 0, 0, 0, 1, 1, 1, 2
RR: 2, 2, 0, 0, 1, 1, 0, 0, 0, 0, 0, 0, 0, 0, 0, 1, 0, 0, 0
Alistipes_finegoldii_56071->self AENZ01000048|73181 (13)
AA: 0, 0, 0, 0, 1, 0, 0, 0, 0, 0, 0, 0, 0, 0, 0, 1, 1, 1, 2
RR: 2, 2, 0, 0, 1, 1, 0, 0, 0, 0, 0, 0, 0, 0, 0, 1, 0, 0, 0
Alistipes_finegoldii_56071->self AENZ01000048|76573 (12)
AA: 0, 0, 0, 0, 1, 0, 0, 0, 0, 0, 0, 0, 0, 0, 0, 0, 0, 0, 1
RR: 3, 3, 0, 0, 2, 1, 0, 0, 0, 0, 0, 0, 0, 1, 0, 0, 0, 0, 0
Alistipes_finegoldii_56071->self AENZ01000048|76622 (10)
RR: 1, 3, 0, 1, 2, 1, 0, 0, 0, 0, 0, 0, 0, 1, 0, 1, 0, 0, 0
-


Focal feature: Alistipes_finegoldii_56071, AENZ01000048|74230
Total barcodes:
A: 2, 7, 0, 0, 3, 2, 3, 0, 0, 0, 0, 0, 0, 0, 5, 27, 20, 37, 15
R: 27, 33, 3, 4, 23, 16, 9, 1, 0, 0, 0, 0, 0, 1, 8, 3, 2, 3, 4
Alistipes_finegoldii_56071->self AENZ01000048|74212 (202)
AA: 1, 6, 0, 0, 3, 2, 2, 0, 0, 0, 0, 0, 0, 0, 4, 17, 16, 30, 12
RR: 23, 25, 2, 2, 17, 12, 7, 1, 0, 0, 0, 0, 0, 1, 7, 3, 2, 3, 4
Alistipes_finegoldii_56071->self AENZ01000048|74296 (157)
AA: 2, 4, 0, 0, 2, 2, 2, 0, 0, 0, 0, 0, 0, 0, 2, 16, 12, 24, 10
RR: 15, 20, 3, 3, 15, 9, 5, 0, 0, 0, 0, 0, 0, 0, 5, 2, 0, 2, 2
Alistipes_finegoldii_56071->self AENZ01000048|74293 (145)
AA: 2, 4, 0, 0, 2, 1, 2, 0, 0, 0, 0, 0, 0, 0, 3, 16, 11, 22, 10
RR: 16, 18, 2, 2, 12, 8, 5, 0, 0, 0, 0, 0, 0, 0, 5, 1, 0, 1, 2
Alistipes_finegoldii_56071->self 908612.3.peg.1548 (53)
A: 0, 0, 0, 0, 1, 0, 0, 0, 0, 0, 0, 0, 0, 0, 0, 6, 3, 7, 2
R: 4, 11, 0, 1, 7, 6, 0, 0, 0, 0, 0, 0, 0, 1, 3, 1, 0, 0, 0
Alistipes_finegoldii_56071->self AENZ01000048|74373 (42)
AA: 1, 3, 0, 0, 1, 2, 0, 0, 0, 0, 0, 0, 0, 0, 1, 4, 3, 3, 4
RR: 2, 4, 0, 1, 6, 1, 3, 0, 0, 0, 0, 0, 0, 0, 1, 0, 1, 0, 1
Alistipes_finegoldii_56071->self AENZ01000048|73918 (41)
AR: 0, 0, 0, 0, 0, 0, 0, 0, 0, 0, 0, 0, 0, 0, 0, 8, 4, 8, 4
RA: 1, 5, 0, 1, 3, 3, 1, 0, 0, 0, 0, 0, 0, 1, 0, 1, 0, 1, 0
Alistipes_finegoldii_56071->self AENZ01000048|74425 (40)
AA: 0, 2, 0, 0, 1, 2, 0, 0, 0, 0, 0, 0, 0, 0, 0, 4, 1, 4, 2
RR: 2, 6, 0, 1, 7, 3, 3, 0, 0, 0, 0, 0, 0, 0, 1, 0, 0, 0, 1
Alistipes_finegoldii_56071->self AENZ01000048|73763 (37)
AA: 0, 0, 0, 0, 0, 0, 0, 0, 0, 0, 0, 0, 0, 0, 0, 2, 2, 4, 4
RR: 2, 5, 0, 0, 10, 2, 1, 0, 0, 0, 0, 0, 0, 0, 3, 1, 0, 0, 1
Alistipes_finegoldii_56071->self AENZ01000048|73764 (36)
AA: 0, 0, 0, 0, 0, 0, 0, 0, 0, 0, 0, 0, 0, 0, 0, 2, 3, 5, 4
RR: 2, 4, 0, 0, 9, 1, 1, 0, 0, 0, 0, 0, 0, 0, 3, 1, 0, 0, 1
Alistipes_finegoldii_56071->self AENZ01000048|74128 (29)
AA: 0, 0, 0, 0, 0, 0, 0, 0, 0, 0, 0, 0, 0, 0, 0, 1, 0, 4, 2
RR: 4, 5, 0, 1, 5, 1, 1, 0, 0, 0, 0, 0, 0, 0, 2, 2, 0, 0, 1
Alistipes_finegoldii_56071->self AENZ01000048|73688 (19)
AA: 0, 0, 0, 0, 0, 0, 0, 0, 0, 0, 0, 0, 0, 0, 0, 2, 0, 4, 2
RR: 1, 4, 0, 0, 3, 2, 0, 0, 0, 0, 0, 0, 0, 0, 1, 0, 0, 0, 0
Alistipes_finegoldii_56071->self AENZ01000048|73103 (14)
AA: 0, 0, 0, 0, 0, 0, 0, 0, 0, 0, 0, 0, 0, 0, 0, 0, 0, 2, 1
RR: 2, 4, 0, 0, 2, 3, 0, 0, 0, 0, 0, 0, 0, 0, 0, 0, 0, 0, 0
Alistipes_finegoldii_56071->self AENZ01000048|73169 (14)
AA: 0, 0, 0, 0, 1, 0, 0, 0, 0, 0, 0, 0, 0, 0, 0, 1, 1, 1, 1
RR: 1, 4, 0, 0, 0, 2, 0, 0, 0, 0, 0, 0, 0, 0, 1, 1, 0, 0, 0
Alistipes_finegoldii_56071->self AENZ01000048|73181 (14)
AA: 0, 0, 0, 0, 1, 0, 0, 0, 0, 0, 0, 0, 0, 0, 0, 1, 1, 1, 1
RR: 1, 4, 0, 0, 0, 2, 0, 0, 0, 0, 0, 0, 0, 0, 1, 1, 0, 0, 0
Alistipes_finegoldii_56071->self AENZ01000048|76622 (8)
RR: 0, 2, 0, 1, 2, 1, 0, 0, 0, 0, 0, 0, 0, 1, 0, 1, 0, 0, 0
Alistipes_finegoldii_56071->self AENZ01000048|76573 (7)
AA: 0, 0, 0, 0, 1, 0, 0, 0, 0, 0, 0, 0, 0, 0, 0, 0, 0, 0, 0
RR: 0, 2, 0, 0, 2, 1, 0, 0, 0, 0, 0, 0, 0, 1, 0, 0, 0, 0, 0
-


Focal feature: Alistipes_finegoldii_56071, AENZ01000048|74293
Total barcodes:
A: 6, 10, 0, 0, 2, 3, 2, 0, 0, 0, 0, 0, 0, 0, 5, 30, 21, 48, 18
R: 26, 25, 3, 4, 20, 9, 9, 0, 0, 0, 0, 0, 0, 0, 6, 3, 3, 3, 6
Alistipes_finegoldii_56071->self AENZ01000048|74296 (251)
AA: 6, 7, 0, 0, 2, 3, 2, 0, 0, 0, 0, 0, 0, 0, 3, 28, 21, 47, 18
RR: 24, 25, 3, 4, 20, 9, 9, 0, 0, 0, 0, 0, 0, 0, 6, 3, 3, 3, 5
Alistipes_finegoldii_56071->self AENZ01000048|74230 (145)
AA: 2, 4, 0, 0, 2, 1, 2, 0, 0, 0, 0, 0, 0, 0, 3, 16, 11, 22, 10
RR: 16, 18, 2, 2, 12, 8, 5, 0, 0, 0, 0, 0, 0, 0, 5, 1, 0, 1, 2
Alistipes_finegoldii_56071->self AENZ01000048|74212 (109)
AA: 1, 3, 0, 0, 2, 1, 1, 0, 0, 0, 0, 0, 0, 0, 2, 8, 10, 18, 7
RR: 13, 13, 1, 2, 8, 5, 3, 0, 0, 0, 0, 0, 0, 0, 5, 1, 1, 1, 3
Alistipes_finegoldii_56071->self AENZ01000048|74373 (87)
AA: 2, 3, 0, 0, 0, 1, 0, 0, 0, 0, 0, 0, 0, 0, 1, 9, 10, 16, 10
RR: 5, 5, 1, 3, 8, 1, 5, 0, 0, 0, 0, 0, 0, 0, 1, 0, 2, 1, 3
Alistipes_finegoldii_56071->self 908612.3.peg.1548 (58)
A: 1, 0, 0, 0, 1, 0, 0, 0, 0, 0, 0, 0, 0, 0, 0, 8, 5, 14, 3
R: 5, 8, 1, 1, 4, 3, 1, 0, 0, 0, 0, 0, 0, 0, 1, 0, 0, 0, 2
Alistipes_finegoldii_56071->self AENZ01000048|74128 (36)
AA: 1, 0, 0, 0, 0, 0, 0, 0, 0, 0, 0, 0, 0, 0, 0, 4, 2, 5, 2
AR: 0, 0, 0, 0, 0, 0, 0, 0, 0, 0, 0, 0, 0, 0, 0, 0, 0, 1, 0
RR: 3, 4, 0, 2, 3, 2, 0, 0, 0, 0, 0, 0, 0, 0, 2, 1, 1, 1, 2
Alistipes_finegoldii_56071->self AENZ01000048|73918 (33)
AR: 0, 0, 0, 0, 0, 0, 0, 0, 0, 0, 0, 0, 0, 0, 0, 5, 3, 8, 4
RA: 2, 4, 0, 1, 3, 2, 1, 0, 0, 0, 0, 0, 0, 0, 0, 0, 0, 0, 0
Alistipes_finegoldii_56071->self AENZ01000048|74425 (32)
AA: 0, 1, 0, 0, 0, 1, 0, 0, 0, 0, 0, 0, 0, 0, 0, 2, 0, 4, 4
RR: 2, 5, 0, 2, 6, 2, 2, 0, 0, 0, 0, 0, 0, 0, 1, 0, 0, 0, 0
Alistipes_finegoldii_56071->self AENZ01000048|73764 (30)
AA: 0, 0, 0, 0, 0, 0, 0, 0, 0, 0, 0, 0, 0, 0, 0, 2, 2, 4, 4
RR: 3, 3, 0, 1, 6, 1, 0, 0, 0, 0, 0, 0, 0, 0, 1, 1, 0, 0, 2
Alistipes_finegoldii_56071->self AENZ01000048|73763 (29)
AA: 0, 0, 0, 0, 0, 0, 0, 0, 0, 0, 0, 0, 0, 0, 0, 3, 2, 4, 4
RR: 3, 1, 0, 1, 7, 0, 0, 0, 0, 0, 0, 0, 0, 0, 1, 1, 0, 0, 2
Alistipes_finegoldii_56071->self AENZ01000048|73169 (19)
AA: 0, 0, 0, 0, 1, 0, 0, 0, 0, 0, 0, 0, 0, 0, 0, 1, 3, 4, 2
RR: 1, 4, 1, 0, 0, 1, 1, 0, 0, 0, 0, 0, 0, 0, 0, 0, 0, 0, 0
Alistipes_finegoldii_56071->self AENZ01000048|73181 (18)
AA: 0, 0, 0, 0, 1, 0, 0, 0, 0, 0, 0, 0, 0, 0, 0, 1, 3, 4, 1
RR: 1, 4, 1, 0, 0, 1, 1, 0, 0, 0, 0, 0, 0, 0, 0, 0, 0, 0, 0
Alistipes_finegoldii_56071->self AENZ01000048|73688 (16)
AA: 0, 0, 0, 0, 0, 0, 0, 0, 0, 0, 0, 0, 0, 0, 0, 1, 0, 4, 2
RR: 2, 2, 1, 0, 1, 0, 1, 0, 0, 0, 0, 0, 0, 0, 1, 0, 0, 0, 1
Alistipes_finegoldii_56071->self AENZ01000048|73103 (14)
AA: 0, 0, 0, 0, 0, 0, 0, 0, 0, 0, 0, 0, 0, 0, 0, 2, 1, 2, 1
RR: 0, 3, 1, 0, 1, 2, 1, 0, 0, 0, 0, 0, 0, 0, 0, 0, 0, 0, 0
Alistipes_finegoldii_56071->self AENZ01000048|76573 (9)
AA: 0, 0, 0, 0, 1, 0, 0, 0, 0, 0, 0, 0, 0, 0, 0, 0, 0, 0, 3
RR: 0, 2, 0, 0, 2, 1, 0, 0, 0, 0, 0, 0, 0, 0, 0, 0, 0, 0, 0
Alistipes_finegoldii_56071->self AENZ01000048|76622 (9)
AA: 0, 0, 0, 0, 0, 0, 0, 0, 0, 0, 0, 0, 0, 0, 0, 0, 0, 0, 2
RR: 0, 2, 0, 1, 2, 1, 0, 0, 0, 0, 0, 0, 0, 0, 0, 1, 0, 0, 0
-


Focal feature: Alistipes_finegoldii_56071, AENZ01000048|74296
Total barcodes:
A: 6, 8, 0, 0, 2, 4, 2, 0, 0, 0, 0, 0, 0, 0, 3, 29, 24, 50, 19
R: 31, 31, 4, 5, 23, 13, 10, 0, 0, 0, 0, 0, 0, 0, 6, 4, 3, 4, 5
Alistipes_finegoldii_56071->self AENZ01000048|74293 (251)
AA: 6, 7, 0, 0, 2, 3, 2, 0, 0, 0, 0, 0, 0, 0, 3, 28, 21, 47, 18
RR: 24, 25, 3, 4, 20, 9, 9, 0, 0, 0, 0, 0, 0, 0, 6, 3, 3, 3, 5
Alistipes_finegoldii_56071->self AENZ01000048|74230 (157)
AA: 2, 4, 0, 0, 2, 2, 2, 0, 0, 0, 0, 0, 0, 0, 2, 16, 12, 24, 10
RR: 15, 20, 3, 3, 15, 9, 5, 0, 0, 0, 0, 0, 0, 0, 5, 2, 0, 2, 2
Alistipes_finegoldii_56071->self AENZ01000048|74212 (117)
AA: 1, 3, 0, 0, 2, 2, 1, 0, 0, 0, 0, 0, 0, 0, 1, 8, 11, 19, 7
RR: 12, 15, 2, 2, 9, 6, 3, 0, 0, 0, 0, 0, 0, 0, 5, 2, 1, 2, 3
Alistipes_finegoldii_56071->self AENZ01000048|74373 (105)
AA: 2, 4, 0, 0, 0, 2, 0, 0, 0, 0, 0, 0, 0, 0, 1, 9, 12, 16, 11
RR: 10, 9, 1, 3, 8, 4, 6, 0, 0, 0, 0, 0, 0, 0, 1, 0, 2, 1, 3
Alistipes_finegoldii_56071->self 908612.3.peg.1548 (64)
A: 1, 0, 0, 0, 1, 0, 0, 0, 0, 0, 0, 0, 0, 0, 0, 8, 6, 14, 3
R: 5, 10, 1, 1, 4, 5, 2, 0, 0, 0, 0, 0, 0, 0, 1, 1, 0, 0, 1
Alistipes_finegoldii_56071->self AENZ01000048|74128 (43)
AA: 1, 0, 0, 0, 0, 0, 0, 0, 0, 0, 0, 0, 0, 0, 0, 4, 4, 6, 2
AR: 0, 0, 0, 0, 0, 0, 0, 0, 0, 0, 0, 0, 0, 0, 0, 0, 0, 1, 0
RR: 5, 5, 0, 2, 3, 3, 0, 0, 0, 0, 0, 0, 0, 0, 2, 1, 1, 1, 2
Alistipes_finegoldii_56071->self AENZ01000048|73918 (38)
AR: 0, 0, 0, 0, 0, 0, 0, 0, 0, 0, 0, 0, 0, 0, 0, 5, 3, 8, 4
RA: 3, 5, 0, 1, 3, 3, 2, 0, 0, 0, 0, 0, 0, 0, 0, 1, 0, 0, 0
Alistipes_finegoldii_56071->self AENZ01000048|74425 (36)
AA: 0, 2, 0, 0, 0, 2, 0, 0, 0, 0, 0, 0, 0, 0, 0, 2, 1, 4, 4
RR: 3, 5, 0, 2, 6, 2, 2, 0, 0, 0, 0, 0, 0, 0, 1, 0, 0, 0, 0
Alistipes_finegoldii_56071->self AENZ01000048|73764 (33)
AA: 0, 0, 0, 0, 0, 0, 0, 0, 0, 0, 0, 0, 0, 0, 0, 2, 2, 4, 4
RR: 2, 4, 0, 1, 7, 2, 1, 0, 0, 0, 0, 0, 0, 0, 1, 1, 0, 0, 2
Alistipes_finegoldii_56071->self AENZ01000048|73763 (32)
AA: 0, 0, 0, 0, 0, 0, 0, 0, 0, 0, 0, 0, 0, 0, 0, 3, 2, 4, 4
RR: 2, 2, 0, 1, 8, 1, 1, 0, 0, 0, 0, 0, 0, 0, 1, 1, 0, 0, 2
Alistipes_finegoldii_56071->self AENZ01000048|73169 (25)
AA: 0, 0, 0, 0, 1, 0, 0, 0, 0, 0, 0, 0, 0, 0, 0, 1, 3, 4, 2
RR: 1, 6, 1, 0, 0, 3, 2, 0, 0, 0, 0, 0, 0, 0, 0, 1, 0, 0, 0
Alistipes_finegoldii_56071->self AENZ01000048|73181 (24)
AA: 0, 0, 0, 0, 1, 0, 0, 0, 0, 0, 0, 0, 0, 0, 0, 1, 3, 4, 1
RR: 1, 6, 1, 0, 0, 3, 2, 0, 0, 0, 0, 0, 0, 0, 0, 1, 0, 0, 0
Alistipes_finegoldii_56071->self AENZ01000048|73688 (18)
AA: 0, 0, 0, 0, 0, 0, 0, 0, 0, 0, 0, 0, 0, 0, 0, 2, 0, 4, 2
RR: 2, 2, 1, 0, 1, 0, 2, 0, 0, 0, 0, 0, 0, 0, 1, 0, 0, 0, 1
Alistipes_finegoldii_56071->self AENZ01000048|73103 (17)
AA: 0, 0, 0, 0, 0, 0, 0, 0, 0, 0, 0, 0, 0, 0, 0, 2, 1, 2, 1
RR: 0, 4, 1, 0, 1, 3, 2, 0, 0, 0, 0, 0, 0, 0, 0, 0, 0, 0, 0
Alistipes_finegoldii_56071->self AENZ01000048|76573 (10)
AA: 0, 0, 0, 0, 1, 0, 0, 0, 0, 0, 0, 0, 0, 0, 0, 0, 0, 0, 3
RR: 1, 2, 0, 0, 2, 1, 0, 0, 0, 0, 0, 0, 0, 0, 0, 0, 0, 0, 0
Alistipes_finegoldii_56071->self AENZ01000048|76622 (9)
AA: 0, 0, 0, 0, 0, 0, 0, 0, 0, 0, 0, 0, 0, 0, 0, 0, 0, 0, 2
RR: 0, 2, 0, 1, 2, 1, 0, 0, 0, 0, 0, 0, 0, 0, 0, 1, 0, 0, 0
-


Focal feature: Alistipes_finegoldii_56071, AENZ01000048|74373
Total barcodes:
A: 2, 15, 0, 0, 1, 3, 0, 0, 0, 0, 0, 0, 0, 0, 8, 33, 23, 47, 15
R: 21, 23, 4, 6, 24, 12, 13, 2, 0, 0, 0, 0, 0, 3, 4, 3, 5, 5, 4
Alistipes_finegoldii_56071->self AENZ01000048|74425 (131)
AA: 0, 10, 0, 0, 1, 3, 0, 0, 0, 0, 0, 0, 0, 0, 4, 17, 9, 16, 7
RR: 9, 12, 2, 3, 16, 5, 6, 1, 0, 0, 0, 0, 0, 3, 3, 0, 1, 2, 1
Alistipes_finegoldii_56071->self AENZ01000048|74296 (105)
AA: 2, 4, 0, 0, 0, 2, 0, 0, 0, 0, 0, 0, 0, 0, 1, 9, 12, 16, 11
RR: 10, 9, 1, 3, 8, 4, 6, 0, 0, 0, 0, 0, 0, 0, 1, 0, 2, 1, 3
Alistipes_finegoldii_56071->self AENZ01000048|74293 (87)
AA: 2, 3, 0, 0, 0, 1, 0, 0, 0, 0, 0, 0, 0, 0, 1, 9, 10, 16, 10
RR: 5, 5, 1, 3, 8, 1, 5, 0, 0, 0, 0, 0, 0, 0, 1, 0, 2, 1, 3
Alistipes_finegoldii_56071->self 908612.3.peg.1548 (57)
A: 0, 2, 0, 0, 0, 1, 0, 0, 0, 0, 0, 0, 0, 0, 1, 4, 7, 10, 2
R: 3, 6, 3, 2, 6, 4, 3, 0, 0, 0, 0, 0, 0, 0, 0, 0, 1, 1, 1
Alistipes_finegoldii_56071->self AENZ01000048|74212 (49)
AA: 1, 3, 0, 0, 1, 2, 0, 0, 0, 0, 0, 0, 0, 0, 1, 5, 4, 3, 3
RR: 3, 5, 0, 2, 6, 2, 2, 0, 0, 0, 0, 0, 0, 0, 1, 1, 2, 0, 2
Alistipes_finegoldii_56071->self AENZ01000048|74128 (48)
AA: 1, 0, 0, 0, 0, 0, 0, 0, 0, 0, 0, 0, 0, 0, 0, 10, 6, 6, 1
RR: 5, 3, 0, 2, 5, 2, 1, 1, 0, 0, 0, 0, 0, 0, 0, 1, 1, 2, 1
Alistipes_finegoldii_56071->self AENZ01000048|74230 (42)
AA: 1, 3, 0, 0, 1, 2, 0, 0, 0, 0, 0, 0, 0, 0, 1, 4, 3, 3, 4
RR: 2, 4, 0, 1, 6, 1, 3, 0, 0, 0, 0, 0, 0, 0, 1, 0, 1, 0, 1
Alistipes_finegoldii_56071->self AENZ01000048|73688 (23)
AA: 0, 1, 0, 0, 0, 1, 0, 0, 0, 0, 0, 0, 0, 0, 0, 2, 0, 3, 2
RR: 0, 2, 2, 1, 4, 2, 2, 0, 0, 0, 0, 0, 0, 0, 0, 0, 0, 0, 1
Alistipes_finegoldii_56071->self AENZ01000048|73918 (23)
AR: 0, 0, 0, 0, 0, 0, 0, 0, 0, 0, 0, 0, 0, 0, 0, 3, 1, 6, 0
RA: 2, 1, 0, 1, 4, 0, 3, 1, 0, 0, 0, 0, 0, 0, 0, 0, 0, 1, 0
Alistipes_finegoldii_56071->self AENZ01000048|73169 (20)
AA: 0, 1, 0, 0, 0, 1, 0, 0, 0, 0, 0, 0, 0, 0, 0, 0, 3, 2, 0
RR: 0, 4, 2, 0, 2, 2, 2, 0, 0, 0, 0, 0, 0, 0, 0, 0, 0, 1, 0
Alistipes_finegoldii_56071->self AENZ01000048|73181 (19)
AA: 0, 1, 0, 0, 0, 1, 0, 0, 0, 0, 0, 0, 0, 0, 0, 0, 3, 2, 0
RR: 0, 4, 2, 0, 2, 2, 2, 0, 0, 0, 0, 0, 0, 0, 0, 0, 0, 0, 0
Alistipes_finegoldii_56071->self AENZ01000048|73763 (14)
AA: 0, 0, 0, 0, 0, 0, 0, 0, 0, 0, 0, 0, 0, 0, 0, 2, 0, 0, 1
RR: 0, 0, 1, 2, 4, 0, 1, 1, 0, 0, 0, 0, 0, 0, 0, 0, 1, 0, 1
Alistipes_finegoldii_56071->self AENZ01000048|76622 (14)
AA: 0, 0, 0, 0, 0, 0, 0, 0, 0, 0, 0, 0, 0, 0, 0, 1, 1, 2, 2
RR: 1, 2, 0, 1, 3, 1, 0, 0, 0, 0, 0, 0, 0, 0, 0, 0, 0, 0, 0
Alistipes_finegoldii_56071->self AENZ01000048|73103 (13)
AA: 0, 1, 0, 0, 0, 1, 0, 0, 0, 0, 0, 0, 0, 0, 0, 2, 0, 1, 0
RR: 1, 2, 1, 0, 0, 1, 2, 0, 0, 0, 0, 0, 0, 0, 0, 0, 0, 1, 0
Alistipes_finegoldii_56071->self AENZ01000048|73764 (12)
AA: 0, 0, 0, 0, 0, 0, 0, 0, 0, 0, 0, 0, 0, 0, 0, 1, 0, 0, 1
RR: 0, 1, 1, 1, 3, 1, 1, 0, 0, 0, 0, 0, 0, 0, 0, 0, 1, 0, 1
Alistipes_finegoldii_56071->self AENZ01000048|76573 (11)
AA: 0, 0, 0, 0, 0, 0, 0, 0, 0, 0, 0, 0, 0, 0, 0, 1, 1, 1, 3
RR: 2, 2, 0, 0, 0, 1, 0, 0, 0, 0, 0, 0, 0, 0, 0, 0, 0, 0, 0
-


Focal feature: Alistipes_finegoldii_56071, AENZ01000048|74425
Total barcodes:
A: 1, 13, 0, 0, 3, 3, 1, 0, 0, 0, 0, 0, 0, 0, 6, 27, 16, 33, 14
R: 20, 21, 2, 4, 24, 10, 11, 1, 0, 0, 0, 0, 0, 3, 6, 0, 1, 3, 2
Alistipes_finegoldii_56071->self AENZ01000048|74373 (131)
AA: 0, 10, 0, 0, 1, 3, 0, 0, 0, 0, 0, 0, 0, 0, 4, 17, 9, 16, 7
RR: 9, 12, 2, 3, 16, 5, 6, 1, 0, 0, 0, 0, 0, 3, 3, 0, 1, 2, 1
Alistipes_finegoldii_56071->self 908612.3.peg.1548 (46)
A: 0, 2, 0, 0, 0, 1, 0, 0, 0, 0, 0, 0, 0, 0, 1, 2, 4, 7, 2
R: 5, 5, 2, 2, 7, 3, 2, 0, 0, 0, 0, 0, 0, 0, 1, 0, 0, 0, 0
Alistipes_finegoldii_56071->self AENZ01000048|74212 (43)
AA: 0, 2, 0, 0, 1, 2, 0, 0, 0, 0, 0, 0, 0, 0, 0, 4, 2, 4, 2
RR: 4, 5, 0, 2, 7, 2, 4, 0, 0, 0, 0, 0, 0, 0, 1, 0, 0, 0, 1
Alistipes_finegoldii_56071->self AENZ01000048|74128 (40)
AA: 0, 0, 0, 0, 0, 0, 0, 0, 0, 0, 0, 0, 0, 0, 0, 6, 5, 1, 1
RR: 7, 4, 0, 3, 5, 3, 2, 1, 0, 0, 0, 0, 0, 0, 0, 0, 0, 1, 1
Alistipes_finegoldii_56071->self AENZ01000048|74230 (40)
AA: 0, 2, 0, 0, 1, 2, 0, 0, 0, 0, 0, 0, 0, 0, 0, 4, 1, 4, 2
RR: 2, 6, 0, 1, 7, 3, 3, 0, 0, 0, 0, 0, 0, 0, 1, 0, 0, 0, 1
Alistipes_finegoldii_56071->self AENZ01000048|74296 (36)
AA: 0, 2, 0, 0, 0, 2, 0, 0, 0, 0, 0, 0, 0, 0, 0, 2, 1, 4, 4
RR: 3, 5, 0, 2, 6, 2, 2, 0, 0, 0, 0, 0, 0, 0, 1, 0, 0, 0, 0
Alistipes_finegoldii_56071->self AENZ01000048|74293 (32)
AA: 0, 1, 0, 0, 0, 1, 0, 0, 0, 0, 0, 0, 0, 0, 0, 2, 0, 4, 4
RR: 2, 5, 0, 2, 6, 2, 2, 0, 0, 0, 0, 0, 0, 0, 1, 0, 0, 0, 0
Alistipes_finegoldii_56071->self AENZ01000048|73918 (18)
AR: 0, 0, 0, 0, 0, 0, 0, 0, 0, 0, 0, 0, 0, 0, 0, 5, 2, 2, 0
RA: 3, 0, 0, 1, 3, 0, 0, 0, 0, 0, 0, 0, 0, 0, 0, 0, 0, 1, 1
Alistipes_finegoldii_56071->self AENZ01000048|73181 (15)
AA: 0, 1, 0, 0, 0, 1, 0, 0, 0, 0, 0, 0, 0, 0, 0, 0, 1, 1, 0
RR: 2, 3, 1, 0, 2, 2, 1, 0, 0, 0, 0, 0, 0, 0, 0, 0, 0, 0, 0
Alistipes_finegoldii_56071->self AENZ01000048|73688 (15)
AA: 0, 1, 0, 0, 0, 1, 0, 0, 0, 0, 0, 0, 0, 0, 0, 1, 0, 1, 1
RR: 0, 3, 1, 1, 3, 2, 0, 0, 0, 0, 0, 0, 0, 0, 0, 0, 0, 0, 0
Alistipes_finegoldii_56071->self AENZ01000048|76573 (15)
AA: 0, 0, 0, 0, 0, 0, 0, 0, 0, 0, 0, 0, 0, 0, 0, 1, 1, 2, 2
RR: 2, 3, 0, 0, 1, 2, 0, 0, 0, 0, 0, 0, 0, 0, 1, 0, 0, 0, 0
Alistipes_finegoldii_56071->self AENZ01000048|76622 (15)
AA: 0, 0, 0, 0, 0, 0, 0, 0, 0, 0, 0, 0, 0, 0, 0, 1, 1, 3, 1
RR: 1, 2, 0, 1, 3, 2, 0, 0, 0, 0, 0, 0, 0, 0, 0, 0, 0, 0, 0
Alistipes_finegoldii_56071->self AENZ01000048|73169 (14)
AA: 0, 1, 0, 0, 0, 1, 0, 0, 0, 0, 0, 0, 0, 0, 0, 0, 1, 1, 0
RR: 2, 3, 1, 0, 2, 2, 0, 0, 0, 0, 0, 0, 0, 0, 0, 0, 0, 0, 0
Alistipes_finegoldii_56071->self AENZ01000048|73763 (14)
AA: 0, 1, 0, 0, 0, 0, 0, 0, 0, 0, 0, 0, 0, 0, 1, 2, 1, 0, 1
RR: 0, 0, 1, 2, 4, 0, 0, 1, 0, 0, 0, 0, 0, 0, 0, 0, 0, 0, 0
Alistipes_finegoldii_56071->self AENZ01000048|73103 (13)
AA: 0, 1, 0, 0, 0, 1, 0, 0, 0, 0, 0, 0, 0, 0, 0, 1, 0, 2, 1
RR: 3, 1, 0, 0, 2, 0, 1, 0, 0, 0, 0, 0, 0, 0, 0, 0, 0, 0, 0
Alistipes_finegoldii_56071->self AENZ01000048|73764 (11)
AA: 0, 1, 0, 0, 0, 0, 0, 0, 0, 0, 0, 0, 0, 0, 1, 1, 0, 0, 1
RR: 0, 1, 1, 1, 3, 1, 0, 0, 0, 0, 0, 0, 0, 0, 0, 0, 0, 0, 0
-


Focal feature: Alistipes_finegoldii_56071, AENZ01000048|76573
Total barcodes:
A: 2, 7, 0, 0, 4, 0, 1, 0, 0, 0, 0, 1, 0, 0, 5, 28, 15, 30, 17
R: 17, 20, 1, 2, 10, 9, 4, 4, 0, 0, 0, 0, 0, 1, 2, 2, 5, 3, 4
Alistipes_finegoldii_56071->self AENZ01000048|76622 (135)
AA: 0, 6, 0, 0, 1, 0, 0, 0, 0, 0, 0, 1, 0, 0, 5, 25, 8, 19, 11
RR: 9, 18, 1, 1, 5, 8, 4, 3, 0, 0, 0, 0, 0, 1, 1, 1, 3, 2, 2
Alistipes_finegoldii_56071->self 908612.3.peg.1548 (33)
A: 0, 1, 0, 0, 0, 0, 0, 0, 0, 0, 0, 0, 0, 0, 1, 4, 3, 2, 7
R: 3, 4, 0, 0, 3, 2, 1, 1, 0, 0, 0, 0, 0, 1, 0, 0, 0, 0, 0
Alistipes_finegoldii_56071->self 908612.3.peg.1557 (31)
A: 0, 4, 0, 0, 0, 0, 0, 0, 0, 0, 0, 0, 0, 0, 3, 4, 1, 3, 4
R: 1, 5, 0, 0, 2, 3, 0, 0, 0, 0, 0, 0, 0, 1, 0, 0, 0, 0, 0
Alistipes_finegoldii_56071->self 908612.3.peg.1554 (29)
A: 0, 1, 0, 0, 1, 0, 0, 0, 0, 0, 0, 0, 0, 0, 1, 5, 2, 3, 4
R: 2, 4, 0, 0, 3, 1, 0, 0, 0, 0, 0, 0, 0, 1, 0, 0, 0, 1, 0
Alistipes_finegoldii_56071->self 908612.3.peg.1546 (18)
A: 0, 0, 0, 0, 0, 0, 0, 0, 0, 0, 0, 0, 0, 0, 0, 3, 0, 2, 3
R: 2, 4, 0, 0, 1, 1, 0, 0, 0, 0, 0, 0, 0, 0, 1, 0, 1, 0, 0
Alistipes_finegoldii_56071->self AENZ01000048|74425 (15)
AA: 0, 0, 0, 0, 0, 0, 0, 0, 0, 0, 0, 0, 0, 0, 0, 1, 1, 2, 2
RR: 2, 3, 0, 0, 1, 2, 0, 0, 0, 0, 0, 0, 0, 0, 1, 0, 0, 0, 0
Alistipes_finegoldii_56071->self AENZ01000048|73688 (13)
AA: 0, 1, 0, 0, 0, 0, 0, 0, 0, 0, 0, 0, 0, 0, 1, 2, 0, 1, 4
RR: 0, 1, 0, 0, 1, 1, 1, 0, 0, 0, 0, 0, 0, 0, 0, 0, 0, 0, 0
Alistipes_finegoldii_56071->self AENZ01000048|73763 (12)
AA: 0, 1, 0, 0, 0, 0, 0, 0, 0, 0, 0, 0, 0, 0, 1, 2, 0, 3, 4
RR: 0, 0, 0, 0, 1, 0, 0, 0, 0, 0, 0, 0, 0, 0, 0, 0, 0, 0, 0
Alistipes_finegoldii_56071->self AENZ01000048|73764 (12)
AA: 0, 1, 0, 0, 0, 0, 0, 0, 0, 0, 0, 0, 0, 0, 1, 1, 0, 3, 5
RR: 0, 0, 0, 0, 1, 0, 0, 0, 0, 0, 0, 0, 0, 0, 0, 0, 0, 0, 0
Alistipes_finegoldii_56071->self AENZ01000048|74212 (12)
AA: 0, 0, 0, 0, 1, 0, 0, 0, 0, 0, 0, 0, 0, 0, 0, 0, 0, 0, 1
RR: 3, 3, 0, 0, 2, 1, 0, 0, 0, 0, 0, 0, 0, 1, 0, 0, 0, 0, 0
Alistipes_finegoldii_56071->self AENZ01000048|73169 (11)
AA: 0, 1, 0, 0, 0, 0, 0, 0, 0, 0, 0, 0, 0, 0, 1, 0, 1, 1, 3
RR: 0, 2, 0, 0, 1, 1, 0, 0, 0, 0, 0, 0, 0, 0, 0, 0, 0, 0, 0
Alistipes_finegoldii_56071->self AENZ01000048|73181 (11)
AA: 0, 1, 0, 0, 0, 0, 0, 0, 0, 0, 0, 0, 0, 0, 1, 0, 2, 1, 2
RR: 0, 2, 0, 0, 1, 1, 0, 0, 0, 0, 0, 0, 0, 0, 0, 0, 0, 0, 0
Alistipes_finegoldii_56071->self AENZ01000048|74373 (11)
AA: 0, 0, 0, 0, 0, 0, 0, 0, 0, 0, 0, 0, 0, 0, 0, 1, 1, 1, 3
RR: 2, 2, 0, 0, 0, 1, 0, 0, 0, 0, 0, 0, 0, 0, 0, 0, 0, 0, 0
Alistipes_finegoldii_56071->self AENZ01000048|74128 (10)
AA: 0, 0, 0, 0, 0, 0, 0, 0, 0, 0, 0, 0, 0, 0, 0, 1, 0, 0, 1
RR: 5, 3, 0, 0, 0, 0, 0, 0, 0, 0, 0, 0, 0, 0, 0, 0, 0, 0, 0
Alistipes_finegoldii_56071->self AENZ01000048|74296 (10)
AA: 0, 0, 0, 0, 1, 0, 0, 0, 0, 0, 0, 0, 0, 0, 0, 0, 0, 0, 3
RR: 1, 2, 0, 0, 2, 1, 0, 0, 0, 0, 0, 0, 0, 0, 0, 0, 0, 0, 0
Alistipes_finegoldii_56071->self AENZ01000048|73918 (9)
AR: 0, 0, 0, 0, 0, 0, 0, 0, 0, 0, 0, 0, 0, 0, 0, 1, 1, 1, 2
RA: 0, 3, 0, 0, 0, 0, 0, 0, 0, 0, 0, 0, 0, 1, 0, 0, 0, 0, 0
Alistipes_finegoldii_56071->self AENZ01000048|74293 (9)
AA: 0, 0, 0, 0, 1, 0, 0, 0, 0, 0, 0, 0, 0, 0, 0, 0, 0, 0, 3
RR: 0, 2, 0, 0, 2, 1, 0, 0, 0, 0, 0, 0, 0, 0, 0, 0, 0, 0, 0
Alistipes_finegoldii_56071->self AENZ01000048|73103 (8)
AA: 0, 1, 0, 0, 0, 0, 0, 0, 0, 0, 0, 0, 0, 0, 1, 0, 0, 1, 1
RR: 1, 1, 0, 0, 1, 1, 0, 0, 0, 0, 0, 0, 0, 0, 0, 0, 0, 0, 0
Alistipes_finegoldii_56071->self AENZ01000048|74230 (7)
AA: 0, 0, 0, 0, 1, 0, 0, 0, 0, 0, 0, 0, 0, 0, 0, 0, 0, 0, 0
RR: 0, 2, 0, 0, 2, 1, 0, 0, 0, 0, 0, 0, 0, 1, 0, 0, 0, 0, 0
-


Focal feature: Alistipes_finegoldii_56071, AENZ01000048|76622
Total barcodes:
A: 0, 10, 0, 0, 1, 1, 0, 0, 0, 0, 0, 1, 0, 0, 7, 36, 13, 27, 17
R: 14, 21, 2, 2, 11, 11, 6, 3, 0, 0, 0, 0, 0, 1, 1, 2, 3, 3, 2
Alistipes_finegoldii_56071->self AENZ01000048|76573 (135)
AA: 0, 6, 0, 0, 1, 0, 0, 0, 0, 0, 0, 1, 0, 0, 5, 25, 8, 19, 11
RR: 9, 18, 1, 1, 5, 8, 4, 3, 0, 0, 0, 0, 0, 1, 1, 1, 3, 2, 2
Alistipes_finegoldii_56071->self 908612.3.peg.1548 (38)
A: 0, 1, 0, 0, 0, 0, 0, 0, 0, 0, 0, 0, 0, 0, 1, 7, 3, 2, 6
R: 3, 5, 0, 1, 3, 3, 1, 1, 0, 0, 0, 0, 0, 1, 0, 0, 0, 0, 0
Alistipes_finegoldii_56071->self 908612.3.peg.1554 (34)
A: 0, 1, 0, 0, 0, 0, 0, 0, 0, 0, 0, 0, 0, 0, 1, 5, 3, 2, 6
R: 2, 5, 0, 1, 4, 1, 0, 0, 0, 0, 0, 0, 0, 1, 0, 1, 0, 1, 0
Alistipes_finegoldii_56071->self 908612.3.peg.1557 (31)
A: 0, 4, 0, 0, 0, 0, 0, 0, 0, 0, 0, 0, 0, 0, 3, 3, 2, 1, 3
R: 1, 5, 0, 1, 4, 3, 0, 0, 0, 0, 0, 0, 0, 1, 0, 0, 0, 0, 0
Alistipes_finegoldii_56071->self 908612.3.peg.1546 (16)
A: 0, 0, 0, 0, 0, 0, 0, 0, 0, 0, 0, 0, 0, 0, 0, 4, 0, 1, 1
R: 2, 4, 0, 0, 2, 2, 0, 0, 0, 0, 0, 0, 0, 0, 0, 0, 0, 0, 0
Alistipes_finegoldii_56071->self AENZ01000048|74425 (15)
AA: 0, 0, 0, 0, 0, 0, 0, 0, 0, 0, 0, 0, 0, 0, 0, 1, 1, 3, 1
RR: 1, 2, 0, 1, 3, 2, 0, 0, 0, 0, 0, 0, 0, 0, 0, 0, 0, 0, 0
Alistipes_finegoldii_56071->self AENZ01000048|73181 (14)
AA: 0, 1, 0, 0, 0, 0, 0, 0, 0, 0, 0, 0, 0, 0, 1, 0, 2, 2, 2
RR: 0, 3, 0, 0, 1, 2, 0, 0, 0, 0, 0, 0, 0, 0, 0, 0, 0, 0, 0
Alistipes_finegoldii_56071->self AENZ01000048|74373 (14)
AA: 0, 0, 0, 0, 0, 0, 0, 0, 0, 0, 0, 0, 0, 0, 0, 1, 1, 2, 2
RR: 1, 2, 0, 1, 3, 1, 0, 0, 0, 0, 0, 0, 0, 0, 0, 0, 0, 0, 0
Alistipes_finegoldii_56071->self AENZ01000048|73169 (13)
AA: 0, 1, 0, 0, 0, 0, 0, 0, 0, 0, 0, 0, 0, 0, 1, 0, 1, 2, 2
RR: 0, 3, 0, 0, 1, 2, 0, 0, 0, 0, 0, 0, 0, 0, 0, 0, 0, 0, 0
Alistipes_finegoldii_56071->self AENZ01000048|73688 (13)
AA: 0, 1, 0, 0, 0, 0, 0, 0, 0, 0, 0, 0, 0, 0, 1, 3, 1, 0, 2
RR: 1, 1, 0, 0, 1, 1, 1, 0, 0, 0, 0, 0, 0, 0, 0, 0, 0, 0, 0
Alistipes_finegoldii_56071->self AENZ01000048|73763 (11)
AA: 0, 1, 0, 0, 0, 0, 0, 0, 0, 0, 0, 0, 0, 0, 1, 2, 0, 1, 3
RR: 0, 0, 0, 0, 2, 0, 0, 0, 0, 0, 0, 0, 0, 0, 0, 1, 0, 0, 0
Alistipes_finegoldii_56071->self AENZ01000048|73918 (11)
AR: 0, 0, 0, 0, 0, 0, 0, 0, 0, 0, 0, 0, 0, 0, 0, 3, 1, 0, 1
RA: 0, 3, 0, 1, 1, 0, 0, 0, 0, 0, 0, 0, 0, 1, 0, 0, 0, 0, 0
Alistipes_finegoldii_56071->self AENZ01000048|73764 (10)
AA: 0, 1, 0, 0, 0, 0, 0, 0, 0, 0, 0, 0, 0, 0, 1, 1, 0, 1, 4
RR: 0, 0, 0, 0, 1, 0, 0, 0, 0, 0, 0, 0, 0, 0, 0, 1, 0, 0, 0
Alistipes_finegoldii_56071->self AENZ01000048|74212 (10)
RR: 1, 3, 0, 1, 2, 1, 0, 0, 0, 0, 0, 0, 0, 1, 0, 1, 0, 0, 0
Alistipes_finegoldii_56071->self AENZ01000048|73103 (9)
AA: 0, 1, 0, 0, 0, 0, 0, 0, 0, 0, 0, 0, 0, 0, 1, 0, 0, 2, 1
RR: 1, 1, 0, 0, 1, 1, 0, 0, 0, 0, 0, 0, 0, 0, 0, 0, 0, 0, 0
Alistipes_finegoldii_56071->self AENZ01000048|74128 (9)
AA: 0, 0, 0, 0, 0, 0, 0, 0, 0, 0, 0, 0, 0, 0, 0, 1, 0, 0, 0
RR: 2, 3, 0, 1, 1, 0, 0, 0, 0, 0, 0, 0, 0, 0, 0, 1, 0, 0, 0
Alistipes_finegoldii_56071->self AENZ01000048|74293 (9)
AA: 0, 0, 0, 0, 0, 0, 0, 0, 0, 0, 0, 0, 0, 0, 0, 0, 0, 0, 2
RR: 0, 2, 0, 1, 2, 1, 0, 0, 0, 0, 0, 0, 0, 0, 0, 1, 0, 0, 0
Alistipes_finegoldii_56071->self AENZ01000048|74296 (9)
AA: 0, 0, 0, 0, 0, 0, 0, 0, 0, 0, 0, 0, 0, 0, 0, 0, 0, 0, 2
RR: 0, 2, 0, 1, 2, 1, 0, 0, 0, 0, 0, 0, 0, 0, 0, 1, 0, 0, 0
Alistipes_finegoldii_56071->self AENZ01000048|74230 (8)
RR: 0, 2, 0, 1, 2, 1, 0, 0, 0, 0, 0, 0, 0, 1, 0, 1, 0, 0, 0
-


Focal feature: Alistipes_finegoldii_56071, AENZ01000057|183277
Total barcodes:
A: 21, 13, 3, 0, 9, 9, 1, 2, 0, 0, 0, 0, 0, 0, 1, 0, 1, 0, 0
R: 6, 7, 1, 0, 6, 1, 2, 2, 0, 0, 0, 0, 0, 0, 5, 40, 23, 51, 19
Alistipes_finegoldii_56071->self 908612.3.peg.2144 (67)
A: 7, 3, 0, 0, 7, 3, 0, 1, 0, 0, 0, 0, 0, 0, 0, 0, 1, 0, 0
R: 2, 0, 0, 0, 4, 0, 2, 1, 0, 0, 0, 0, 0, 0, 0, 12, 7, 10, 7
Alistipes_finegoldii_56071->self 908612.3.peg.2146 (34)
A: 3, 3, 0, 0, 3, 3, 0, 0, 0, 0, 0, 0, 0, 0, 0, 0, 0, 0, 0
R: 0, 2, 0, 0, 2, 1, 1, 0, 0, 0, 0, 0, 0, 0, 0, 5, 2, 3, 6
Alistipes_finegoldii_56071->self AENZ01000057|183630 (34)
AA: 5, 1, 0, 0, 2, 0, 0, 0, 0, 0, 0, 0, 0, 0, 0, 0, 0, 0, 0
RR: 0, 1, 0, 0, 1, 0, 0, 1, 0, 0, 0, 0, 0, 0, 1, 5, 5, 7, 5
Alistipes_finegoldii_56071->self 908612.3.peg.2150 (32)
A: 3, 3, 0, 0, 3, 3, 0, 0, 0, 0, 0, 0, 0, 0, 0, 0, 0, 0, 0
R: 0, 0, 0, 0, 2, 0, 0, 0, 0, 0, 0, 0, 0, 0, 0, 6, 2, 8, 2
Alistipes_finegoldii_56071->self 908612.3.peg.2152 (28)
A: 0, 3, 0, 0, 2, 3, 0, 2, 0, 0, 0, 0, 0, 0, 0, 0, 0, 0, 0
R: 0, 1, 0, 0, 1, 0, 0, 0, 0, 0, 0, 0, 0, 0, 1, 7, 1, 5, 2
Alistipes_finegoldii_56071->self AENZ01000057|183711 (27)
AA: 2, 1, 0, 0, 3, 1, 0, 0, 0, 0, 0, 0, 0, 0, 0, 0, 0, 0, 0
RR: 1, 1, 0, 0, 1, 0, 1, 0, 0, 0, 0, 0, 0, 0, 0, 4, 4, 4, 4
-


Focal feature: Alistipes_finegoldii_56071, AENZ01000057|183630
Total barcodes:
A: 21, 11, 1, 0, 9, 8, 1, 4, 0, 0, 0, 0, 0, 0, 1, 1, 2, 1, 0
R: 4, 11, 3, 0, 3, 0, 3, 1, 0, 0, 0, 0, 0, 1, 9, 39, 25, 40, 25
Alistipes_finegoldii_56071->self AENZ01000057|183711 (71)
AA: 6, 2, 0, 0, 4, 1, 0, 0, 0, 0, 0, 0, 0, 0, 1, 0, 1, 0, 0
RA: 1, 0, 0, 0, 0, 0, 0, 0, 0, 0, 0, 0, 0, 0, 0, 0, 0, 0, 0
RR: 0, 4, 1, 0, 1, 0, 0, 0, 0, 0, 0, 0, 0, 1, 3, 12, 9, 12, 12
Alistipes_finegoldii_56071->self 908612.3.peg.2146 (48)
A: 4, 3, 0, 0, 2, 1, 0, 0, 0, 0, 0, 0, 0, 0, 1, 0, 0, 1, 0
R: 1, 2, 0, 0, 0, 0, 0, 0, 0, 0, 0, 0, 0, 0, 2, 8, 4, 11, 8
Alistipes_finegoldii_56071->self 908612.3.peg.2144 (45)
A: 5, 1, 1, 0, 4, 0, 0, 1, 0, 0, 0, 0, 0, 0, 1, 0, 0, 0, 0
R: 1, 1, 0, 0, 0, 0, 0, 0, 0, 0, 0, 0, 0, 1, 1, 5, 4, 6, 13
Alistipes_finegoldii_56071->self 908612.3.peg.2152 (39)
A: 0, 2, 0, 0, 2, 2, 0, 0, 0, 0, 0, 0, 0, 0, 0, 0, 0, 1, 0
R: 0, 2, 0, 0, 0, 0, 0, 0, 0, 0, 0, 0, 0, 0, 1, 9, 3, 11, 6
Alistipes_finegoldii_56071->self 908612.3.peg.2150 (35)
A: 0, 1, 1, 0, 2, 1, 0, 0, 0, 0, 0, 0, 0, 0, 0, 0, 0, 0, 0
R: 1, 2, 0, 0, 0, 0, 0, 0, 0, 0, 0, 0, 0, 0, 1, 8, 3, 7, 8
Alistipes_finegoldii_56071->self AENZ01000057|183277 (34)
AA: 5, 1, 0, 0, 2, 0, 0, 0, 0, 0, 0, 0, 0, 0, 0, 0, 0, 0, 0
RR: 0, 1, 0, 0, 1, 0, 0, 1, 0, 0, 0, 0, 0, 0, 1, 5, 5, 7, 5
-


Focal feature: Alistipes_finegoldii_56071, AENZ01000057|183711
Total barcodes:
A: 19, 17, 2, 2, 15, 7, 1, 3, 0, 0, 0, 0, 0, 0, 1, 1, 1, 1, 0
R: 5, 11, 1, 0, 10, 2, 3, 1, 0, 0, 0, 1, 0, 1, 6, 31, 24, 49, 27
Alistipes_finegoldii_56071->self AENZ01000057|183630 (71)
AA: 6, 2, 0, 0, 4, 1, 0, 0, 0, 0, 0, 0, 0, 0, 1, 0, 1, 0, 0
AR: 1, 0, 0, 0, 0, 0, 0, 0, 0, 0, 0, 0, 0, 0, 0, 0, 0, 0, 0
RR: 0, 4, 1, 0, 1, 0, 0, 0, 0, 0, 0, 0, 0, 1, 3, 12, 9, 12, 12
Alistipes_finegoldii_56071->self 908612.3.peg.2146 (56)
A: 5, 5, 0, 1, 3, 2, 0, 1, 0, 0, 0, 0, 0, 0, 1, 0, 0, 0, 0
R: 2, 4, 0, 0, 2, 2, 1, 1, 0, 0, 0, 0, 0, 0, 0, 4, 5, 11, 6
Alistipes_finegoldii_56071->self 908612.3.peg.2144 (55)
A: 3, 4, 1, 1, 4, 2, 0, 0, 0, 0, 0, 0, 0, 0, 1, 0, 0, 1, 0
R: 3, 2, 0, 0, 5, 0, 1, 1, 0, 0, 0, 0, 0, 1, 1, 8, 3, 5, 8
Alistipes_finegoldii_56071->self 908612.3.peg.2152 (46)
A: 1, 7, 0, 1, 3, 3, 0, 0, 0, 0, 0, 0, 0, 0, 0, 1, 0, 0, 0
R: 0, 4, 0, 0, 2, 1, 0, 1, 0, 0, 0, 0, 0, 0, 3, 4, 3, 7, 5
Alistipes_finegoldii_56071->self 908612.3.peg.2150 (45)
A: 2, 5, 0, 0, 3, 3, 0, 0, 0, 0, 0, 0, 0, 0, 0, 1, 0, 0, 0
R: 0, 4, 0, 0, 1, 1, 0, 1, 0, 0, 0, 0, 0, 0, 3, 5, 2, 8, 6
Alistipes_finegoldii_56071->self AENZ01000057|183277 (27)
AA: 2, 1, 0, 0, 3, 1, 0, 0, 0, 0, 0, 0, 0, 0, 0, 0, 0, 0, 0
RR: 1, 1, 0, 0, 1, 0, 1, 0, 0, 0, 0, 0, 0, 0, 0, 4, 4, 4, 4
-


Focal feature: Alistipes_finegoldii_56071, AENZ01000065|3796
Total barcodes:
A: 19, 15, 1, 1, 10, 14, 4, 2, 0, 0, 0, 0, 0, 0, 0, 1, 1, 0, 0
R: 6, 13, 2, 1, 2, 4, 3, 2, 0, 0, 0, 0, 0, 0, 6, 25, 16, 42, 21
Alistipes_finegoldii_56071->self 908612.3.peg.2290 (211)
A: 19, 15, 1, 1, 10, 14, 4, 2, 0, 0, 0, 0, 0, 0, 0, 1, 1, 0, 0
R: 6, 13, 2, 1, 2, 4, 3, 2, 0, 0, 0, 0, 0, 0, 6, 25, 16, 42, 21
Alistipes_finegoldii_56071->self 908612.3.peg.2289 (105)
A: 5, 5, 0, 0, 10, 5, 1, 2, 0, 0, 0, 0, 0, 0, 0, 0, 1, 0, 0
R: 5, 8, 1, 0, 2, 3, 1, 1, 0, 0, 0, 0, 0, 0, 4, 11, 5, 20, 15
Alistipes_finegoldii_56071->self 908612.3.peg.2292 (62)
A: 3, 6, 0, 0, 7, 6, 0, 0, 0, 0, 0, 0, 0, 0, 0, 0, 1, 0, 0
R: 3, 1, 1, 0, 2, 1, 0, 0, 0, 0, 0, 0, 0, 0, 0, 4, 1, 16, 10
Alistipes_finegoldii_56071->self 908612.3.peg.2293 (44)
A: 4, 4, 0, 0, 4, 4, 0, 1, 0, 0, 0, 0, 0, 0, 0, 0, 0, 0, 0
R: 3, 1, 1, 0, 2, 0, 0, 0, 0, 0, 0, 0, 0, 0, 1, 6, 2, 4, 7
Alistipes_finegoldii_56071->self 908612.3.peg.2296 (24)
A: 0, 2, 0, 0, 1, 2, 0, 1, 0, 0, 0, 0, 0, 0, 0, 0, 0, 0, 0
R: 1, 1, 1, 0, 0, 0, 0, 0, 0, 0, 0, 0, 0, 0, 1, 4, 0, 5, 5
-


Focal feature: Alistipes_finegoldii_56071, AENZ01000078|2667
Total barcodes:
A: 9, 23, 1, 3, 5, 1, 2, 6, 0, 0, 0, 0, 1, 2, 21, 51, 33, 56, 40
R: 23, 35, 0, 1, 19, 20, 4, 5, 0, 0, 0, 0, 0, 0, 1, 2, 0, 0, 2
Alistipes_finegoldii_56071->self AENZ01000078|2670 (331)
AR: 8, 21, 1, 3, 5, 1, 2, 6, 0, 0, 0, 0, 1, 2, 20, 44, 32, 52, 36
RA: 20, 30, 0, 1, 15, 18, 4, 4, 0, 0, 0, 0, 0, 0, 1, 2, 0, 0, 2
Alistipes_finegoldii_56071->self AENZ01000078|2685 (295)
AA: 5, 22, 1, 2, 5, 1, 1, 3, 0, 0, 0, 0, 1, 2, 21, 42, 30, 40, 34
RR: 18, 26, 0, 1, 17, 13, 2, 4, 0, 0, 0, 0, 0, 0, 1, 2, 0, 0, 1
Alistipes_finegoldii_56071->self 908612.3.peg.2790 (58)
A: 1, 4, 1, 1, 1, 0, 0, 2, 0, 0, 0, 0, 0, 0, 4, 7, 1, 6, 3
R: 2, 8, 0, 0, 10, 3, 0, 2, 0, 0, 0, 0, 0, 0, 0, 0, 0, 0, 2
Alistipes_finegoldii_56071->self 908612.3.peg.1629 (51)
A: 0, 2, 0, 1, 2, 0, 1, 0, 0, 0, 0, 0, 0, 0, 2, 8, 1, 8, 8
R: 1, 8, 0, 0, 3, 2, 1, 0, 0, 0, 0, 0, 0, 0, 1, 1, 0, 0, 1
Alistipes_finegoldii_56071->self 908612.3.peg.2791 (41)
A: 0, 4, 0, 1, 1, 0, 0, 1, 0, 0, 0, 0, 0, 0, 4, 4, 0, 4, 1
R: 1, 10, 0, 0, 4, 3, 1, 0, 0, 0, 0, 0, 0, 0, 0, 1, 0, 0, 1
Alistipes_finegoldii_56071->self AENZ01000078|6532 (11)
AR: 0, 0, 0, 1, 0, 0, 0, 0, 0, 0, 0, 0, 0, 0, 0, 1, 0, 0, 0
RA: 1, 4, 0, 0, 2, 1, 0, 1, 0, 0, 0, 0, 0, 0, 0, 0, 0, 0, 0
-


Focal feature: Alistipes_finegoldii_56071, AENZ01000078|2670
Total barcodes:
A: 22, 31, 0, 1, 15, 19, 5, 6, 0, 0, 0, 0, 0, 0, 1, 2, 1, 0, 2
R: 8, 22, 1, 3, 5, 1, 2, 6, 0, 0, 0, 0, 1, 2, 20, 47, 33, 56, 38
Alistipes_finegoldii_56071->self AENZ01000078|2667 (331)
AR: 20, 30, 0, 1, 15, 18, 4, 4, 0, 0, 0, 0, 0, 0, 1, 2, 0, 0, 2
RA: 8, 21, 1, 3, 5, 1, 2, 6, 0, 0, 0, 0, 1, 2, 20, 44, 32, 52, 36
Alistipes_finegoldii_56071->self AENZ01000078|2685 (290)
AR: 18, 24, 0, 1, 14, 13, 2, 5, 0, 0, 0, 0, 0, 0, 1, 2, 1, 0, 1
RA: 5, 22, 1, 2, 5, 1, 1, 3, 0, 0, 0, 0, 1, 2, 20, 41, 29, 42, 33
Alistipes_finegoldii_56071->self 908612.3.peg.2790 (53)
A: 2, 8, 0, 0, 8, 4, 0, 1, 0, 0, 0, 0, 0, 0, 0, 0, 0, 0, 2
R: 0, 4, 1, 1, 1, 0, 0, 2, 0, 0, 0, 0, 0, 0, 4, 6, 1, 6, 2
Alistipes_finegoldii_56071->self 908612.3.peg.1629 (50)
A: 1, 6, 0, 0, 3, 2, 1, 1, 0, 0, 0, 0, 0, 0, 1, 1, 0, 0, 1
R: 0, 2, 0, 1, 2, 0, 1, 0, 0, 0, 0, 0, 0, 0, 2, 7, 1, 9, 8
Alistipes_finegoldii_56071->self 908612.3.peg.2791 (37)
A: 0, 9, 0, 0, 3, 2, 1, 0, 0, 0, 0, 0, 0, 0, 0, 1, 0, 0, 1
R: 0, 4, 0, 1, 1, 0, 0, 1, 0, 0, 0, 0, 0, 0, 4, 4, 0, 4, 1
Alistipes_finegoldii_56071->self AENZ01000078|6532 (10)
AA: 1, 4, 0, 0, 1, 2, 0, 1, 0, 0, 0, 0, 0, 0, 0, 0, 0, 0, 0
RR: 0, 0, 0, 1, 0, 0, 0, 0, 0, 0, 0, 0, 0, 0, 0, 0, 0, 0, 0
-


Focal feature: Alistipes_finegoldii_56071, AENZ01000078|2685
Total barcodes:
A: 8, 26, 1, 2, 5, 2, 1, 4, 0, 0, 0, 0, 1, 2, 22, 46, 30, 50, 40
R: 22, 28, 0, 1, 19, 14, 3, 6, 0, 0, 0, 0, 0, 0, 1, 2, 1, 0, 2
Alistipes_finegoldii_56071->self AENZ01000078|2667 (295)
AA: 5, 22, 1, 2, 5, 1, 1, 3, 0, 0, 0, 0, 1, 2, 21, 42, 30, 40, 34
RR: 18, 26, 0, 1, 17, 13, 2, 4, 0, 0, 0, 0, 0, 0, 1, 2, 0, 0, 1
Alistipes_finegoldii_56071->self AENZ01000078|2670 (290)
AR: 5, 22, 1, 2, 5, 1, 1, 3, 0, 0, 0, 0, 1, 2, 20, 41, 29, 42, 33
RA: 18, 24, 0, 1, 14, 13, 2, 5, 0, 0, 0, 0, 0, 0, 1, 2, 1, 0, 1
Alistipes_finegoldii_56071->self 908612.3.peg.2790 (51)
A: 0, 4, 1, 1, 1, 0, 0, 2, 0, 0, 0, 0, 0, 0, 4, 7, 1, 5, 3
R: 2, 6, 0, 0, 10, 2, 0, 1, 0, 0, 0, 0, 0, 0, 0, 0, 0, 0, 1
Alistipes_finegoldii_56071->self 908612.3.peg.1629 (46)
A: 0, 3, 0, 1, 2, 0, 1, 0, 0, 0, 0, 0, 0, 0, 2, 6, 1, 6, 8
R: 1, 8, 0, 0, 3, 2, 0, 0, 0, 0, 0, 0, 0, 0, 1, 1, 0, 0, 0
Alistipes_finegoldii_56071->self 908612.3.peg.2791 (38)
A: 0, 4, 0, 1, 1, 0, 0, 1, 0, 0, 0, 0, 0, 0, 4, 5, 0, 5, 2
R: 1, 6, 0, 0, 4, 1, 1, 0, 0, 0, 0, 0, 0, 0, 0, 1, 0, 0, 1
Alistipes_finegoldii_56071->self AENZ01000078|6532 (10)
AR: 0, 0, 0, 1, 0, 0, 0, 0, 0, 0, 0, 0, 0, 0, 0, 0, 0, 0, 0
RA: 1, 4, 0, 0, 2, 1, 0, 1, 0, 0, 0, 0, 0, 0, 0, 0, 0, 0, 0
-


Focal feature: Alistipes_finegoldii_56071, AENZ01000078|6532
Total barcodes:
A: 27, 26, 2, 0, 15, 17, 6, 2, 0, 0, 0, 0, 0, 0, 0, 0, 1, 0, 0
R: 7, 10, 1, 2, 3, 4, 3, 3, 0, 0, 0, 0, 0, 2, 3, 28, 13, 37, 11
Alistipes_finegoldii_56071->self 908612.3.peg.2790 (223)
A: 27, 26, 2, 0, 15, 17, 6, 2, 0, 0, 0, 0, 0, 0, 0, 0, 1, 0, 0
R: 7, 10, 1, 2, 3, 4, 3, 3, 0, 0, 0, 0, 0, 2, 3, 28, 13, 37, 11
Alistipes_finegoldii_56071->self 908612.3.peg.2791 (47)
A: 3, 7, 0, 0, 7, 3, 1, 0, 0, 0, 0, 0, 0, 0, 0, 0, 0, 0, 0
R: 3, 5, 1, 1, 0, 2, 0, 0, 0, 0, 0, 0, 0, 0, 2, 8, 0, 2, 2
Alistipes_finegoldii_56071->self 908612.3.peg.1621 (12)
A: 0, 4, 0, 0, 3, 3, 0, 0, 0, 0, 0, 0, 0, 0, 0, 0, 0, 0, 0
R: 0, 0, 0, 1, 0, 0, 0, 0, 0, 0, 0, 0, 0, 0, 0, 1, 0, 0, 0
Alistipes_finegoldii_56071->self 908612.3.peg.1629 (12)
A: 1, 3, 0, 0, 3, 1, 0, 0, 0, 0, 0, 0, 0, 0, 0, 0, 0, 0, 0
R: 0, 1, 0, 1, 0, 0, 0, 0, 0, 0, 0, 0, 0, 0, 0, 1, 0, 1, 0
Alistipes_finegoldii_56071->self AENZ01000078|2667 (11)
AR: 1, 4, 0, 0, 2, 1, 0, 1, 0, 0, 0, 0, 0, 0, 0, 0, 0, 0, 0
RA: 0, 0, 0, 1, 0, 0, 0, 0, 0, 0, 0, 0, 0, 0, 0, 1, 0, 0, 0
Alistipes_finegoldii_56071->self AENZ01000078|2670 (10)
AA: 1, 4, 0, 0, 1, 2, 0, 1, 0, 0, 0, 0, 0, 0, 0, 0, 0, 0, 0
RR: 0, 0, 0, 1, 0, 0, 0, 0, 0, 0, 0, 0, 0, 0, 0, 0, 0, 0, 0
Alistipes_finegoldii_56071->self AENZ01000078|2685 (10)
AR: 1, 4, 0, 0, 2, 1, 0, 1, 0, 0, 0, 0, 0, 0, 0, 0, 0, 0, 0
RA: 0, 0, 0, 1, 0, 0, 0, 0, 0, 0, 0, 0, 0, 0, 0, 0, 0, 0, 0
-


Focal feature: Alistipes_finegoldii_56071, AENZ01000078|65992
Total barcodes:
A: 2, 9, 2, 1, 5, 2, 1, 4, 0, 0, 0, 0, 0, 0, 5, 26, 20, 44, 20
R: 19, 16, 5, 1, 15, 11, 6, 1, 0, 0, 0, 1, 0, 0, 0, 0, 0, 1, 3
Alistipes_finegoldii_56071->self AENZ01000078|66040 (87)
AR: 1, 1, 1, 0, 3, 0, 0, 3, 0, 0, 0, 0, 0, 0, 1, 6, 7, 16, 11
RA: 11, 8, 1, 1, 5, 6, 2, 0, 0, 0, 0, 0, 0, 0, 0, 0, 0, 0, 3
Alistipes_finegoldii_56071->self 908612.3.peg.2845 (59)
A: 0, 2, 1, 0, 3, 0, 0, 1, 0, 0, 0, 0, 0, 0, 2, 8, 6, 7, 8
R: 3, 4, 0, 0, 8, 3, 2, 0, 0, 0, 0, 0, 0, 0, 0, 0, 0, 0, 1
Alistipes_finegoldii_56071->self 908612.3.peg.2838 (30)
A: 1, 2, 0, 0, 2, 0, 0, 0, 0, 0, 0, 0, 0, 0, 2, 1, 2, 6, 7
R: 3, 1, 0, 1, 1, 1, 0, 0, 0, 0, 0, 0, 0, 0, 0, 0, 0, 0, 0
Alistipes_finegoldii_56071->self 908612.3.peg.2832 (27)
A: 0, 2, 1, 0, 2, 0, 0, 0, 0, 0, 0, 0, 0, 0, 1, 1, 0, 7, 6
R: 0, 2, 0, 1, 2, 2, 0, 0, 0, 0, 0, 0, 0, 0, 0, 0, 0, 0, 0
Alistipes_finegoldii_56071->self 908612.3.peg.2852 (21)
A: 0, 1, 0, 0, 1, 0, 0, 0, 0, 0, 0, 0, 0, 0, 1, 3, 2, 3, 3
R: 0, 3, 0, 0, 0, 3, 0, 1, 0, 0, 0, 0, 0, 0, 0, 0, 0, 0, 0
Alistipes_finegoldii_56071->self AENZ01000078|66559 (14)
AR: 1, 0, 1, 0, 0, 0, 0, 0, 0, 0, 0, 0, 0, 0, 0, 1, 0, 2, 3
RA: 2, 1, 0, 0, 2, 1, 0, 0, 0, 0, 0, 0, 0, 0, 0, 0, 0, 0, 0
Alistipes_finegoldii_56071->self AENZ01000078|67548 (11)
AA: 0, 0, 0, 0, 0, 0, 0, 0, 0, 0, 0, 0, 0, 0, 0, 1, 0, 3, 3
RR: 0, 0, 0, 0, 3, 0, 1, 0, 0, 0, 0, 0, 0, 0, 0, 0, 0, 0, 0
Alistipes_finegoldii_56071->self AENZ01000078|67108 (10)
AA: 0, 0, 0, 0, 0, 0, 0, 0, 0, 0, 0, 0, 0, 0, 0, 0, 0, 3, 3
RR: 1, 1, 0, 0, 1, 1, 0, 0, 0, 0, 0, 0, 0, 0, 0, 0, 0, 0, 0
Alistipes_finegoldii_56071->self AENZ01000078|68670 (8)
AR: 0, 0, 0, 0, 1, 0, 0, 1, 0, 0, 0, 0, 0, 0, 0, 0, 1, 1, 2
RA: 0, 0, 0, 0, 1, 0, 1, 0, 0, 0, 0, 0, 0, 0, 0, 0, 0, 0, 0
Alistipes_finegoldii_56071->self AENZ01000078|68649 (7)
AR: 0, 0, 0, 0, 0, 0, 0, 0, 0, 0, 0, 0, 0, 0, 0, 0, 1, 1, 1
RA: 0, 1, 0, 0, 1, 1, 1, 0, 0, 0, 0, 0, 0, 0, 0, 0, 0, 0, 0
-


Focal feature: Alistipes_finegoldii_56071, AENZ01000078|66040
Total barcodes:
A: 13, 13, 1, 2, 6, 10, 5, 0, 0, 0, 0, 0, 0, 0, 0, 1, 0, 0, 5
R: 4, 3, 1, 1, 4, 0, 1, 4, 0, 0, 0, 0, 0, 0, 3, 17, 16, 30, 15
Alistipes_finegoldii_56071->self AENZ01000078|65992 (87)
AR: 11, 8, 1, 1, 5, 6, 2, 0, 0, 0, 0, 0, 0, 0, 0, 0, 0, 0, 3
RA: 1, 1, 1, 0, 3, 0, 0, 3, 0, 0, 0, 0, 0, 0, 1, 6, 7, 16, 11
Alistipes_finegoldii_56071->self 908612.3.peg.2845 (53)
A: 3, 6, 0, 1, 3, 4, 2, 0, 0, 0, 0, 0, 0, 0, 0, 0, 0, 0, 1
R: 0, 2, 1, 0, 2, 0, 0, 1, 0, 0, 0, 0, 0, 0, 2, 7, 5, 7, 6
Alistipes_finegoldii_56071->self 908612.3.peg.2838 (23)
A: 2, 2, 0, 1, 0, 2, 0, 0, 0, 0, 0, 0, 0, 0, 0, 0, 0, 0, 0
R: 0, 1, 0, 0, 3, 0, 0, 0, 0, 0, 0, 0, 0, 0, 1, 2, 1, 3, 5
Alistipes_finegoldii_56071->self 908612.3.peg.2852 (19)
A: 0, 2, 0, 1, 0, 2, 0, 0, 0, 0, 0, 0, 0, 0, 0, 1, 0, 0, 0
R: 0, 1, 0, 0, 1, 0, 0, 1, 0, 0, 0, 0, 0, 0, 1, 3, 1, 3, 2
Alistipes_finegoldii_56071->self 908612.3.peg.2853 (16)
A: 0, 3, 0, 1, 0, 3, 0, 0, 0, 0, 0, 0, 0, 0, 0, 0, 0, 0, 0
R: 0, 1, 0, 0, 1, 0, 0, 0, 0, 0, 0, 0, 0, 0, 1, 2, 2, 1, 1
Alistipes_finegoldii_56071->self AENZ01000078|66559 (16)
AA: 2, 1, 0, 0, 1, 1, 0, 0, 0, 0, 0, 0, 0, 0, 0, 0, 0, 0, 0
RR: 0, 0, 1, 0, 0, 0, 0, 0, 0, 0, 0, 0, 0, 0, 0, 1, 2, 4, 3
Alistipes_finegoldii_56071->self AENZ01000078|67548 (11)
AR: 0, 1, 0, 0, 2, 1, 1, 0, 0, 0, 0, 0, 0, 0, 0, 0, 0, 0, 0
RA: 0, 1, 0, 0, 0, 0, 0, 0, 0, 0, 0, 0, 0, 0, 1, 0, 1, 3, 0
Alistipes_finegoldii_56071->self AENZ01000078|67108 (10)
AR: 1, 2, 0, 1, 0, 1, 0, 0, 0, 0, 0, 0, 0, 0, 0, 0, 0, 0, 0
RA: 0, 0, 0, 0, 0, 0, 0, 0, 0, 0, 0, 0, 0, 0, 0, 0, 0, 1, 4
Alistipes_finegoldii_56071->self AENZ01000078|68649 (6)
AA: 0, 1, 0, 1, 1, 1, 1, 0, 0, 0, 0, 0, 0, 0, 0, 0, 0, 0, 0
RR: 0, 0, 0, 0, 0, 0, 0, 0, 0, 0, 0, 0, 0, 0, 0, 0, 0, 0, 1
Alistipes_finegoldii_56071->self AENZ01000078|68670 (6)
AA: 0, 0, 0, 0, 1, 0, 1, 0, 0, 0, 0, 0, 0, 0, 0, 0, 0, 0, 0
RR: 0, 0, 0, 0, 0, 0, 0, 1, 0, 0, 0, 0, 0, 0, 0, 1, 0, 0, 2
-


Focal feature: Alistipes_finegoldii_56071, AENZ01000078|66559
Total barcodes:
A: 15, 12, 3, 0, 7, 9, 3, 1, 0, 0, 0, 0, 0, 1, 1, 0, 0, 0, 0
R: 1, 16, 1, 1, 1, 4, 1, 2, 0, 0, 0, 0, 0, 1, 8, 22, 17, 33, 16
Alistipes_finegoldii_56071->self 908612.3.peg.2845 (55)
A: 2, 5, 0, 0, 3, 4, 2, 0, 0, 0, 0, 0, 0, 0, 0, 0, 0, 0, 0
R: 0, 7, 1, 1, 0, 2, 0, 0, 0, 0, 0, 0, 0, 1, 3, 3, 3, 8, 10
Alistipes_finegoldii_56071->self 908612.3.peg.2852 (26)
A: 0, 1, 0, 0, 1, 1, 1, 0, 0, 0, 0, 0, 0, 0, 0, 0, 0, 0, 0
R: 0, 7, 0, 1, 0, 2, 0, 0, 0, 0, 0, 0, 0, 0, 4, 0, 0, 3, 5
Alistipes_finegoldii_56071->self 908612.3.peg.2838 (21)
A: 0, 2, 0, 0, 1, 2, 2, 0, 0, 0, 0, 0, 0, 0, 0, 0, 0, 0, 0
R: 1, 1, 0, 1, 0, 1, 0, 0, 0, 0, 0, 0, 0, 0, 0, 2, 0, 3, 5
Alistipes_finegoldii_56071->self 908612.3.peg.2842 (18)
A: 9, 2, 0, 0, 1, 1, 1, 1, 0, 0, 0, 0, 0, 0, 0, 0, 0, 0, 0
R: 0, 0, 1, 0, 1, 0, 0, 0, 0, 0, 0, 0, 0, 0, 0, 0, 0, 0, 1
Alistipes_finegoldii_56071->self 908612.3.peg.2850 (16)
A: 0, 1, 0, 0, 1, 1, 0, 0, 0, 0, 0, 0, 0, 0, 0, 0, 0, 0, 0
R: 0, 2, 0, 1, 0, 1, 0, 1, 0, 0, 0, 0, 0, 0, 1, 1, 0, 2, 4
Alistipes_finegoldii_56071->self AENZ01000078|66040 (16)
AA: 2, 1, 0, 0, 1, 1, 0, 0, 0, 0, 0, 0, 0, 0, 0, 0, 0, 0, 0
RR: 0, 0, 1, 0, 0, 0, 0, 0, 0, 0, 0, 0, 0, 0, 0, 1, 2, 4, 3
Alistipes_finegoldii_56071->self AENZ01000078|67108 (16)
AR: 2, 0, 0, 0, 2, 0, 1, 0, 0, 0, 0, 0, 0, 0, 0, 0, 0, 0, 0
RA: 0, 0, 0, 1, 0, 0, 0, 0, 0, 0, 0, 0, 0, 0, 0, 2, 1, 1, 6
Alistipes_finegoldii_56071->self AENZ01000078|65992 (14)
AR: 2, 1, 0, 0, 2, 1, 0, 0, 0, 0, 0, 0, 0, 0, 0, 0, 0, 0, 0
RA: 1, 0, 1, 0, 0, 0, 0, 0, 0, 0, 0, 0, 0, 0, 0, 1, 0, 2, 3
Alistipes_finegoldii_56071->self AENZ01000078|67548 (12)
AR: 0, 2, 0, 0, 2, 1, 0, 0, 0, 0, 0, 0, 0, 0, 0, 0, 0, 0, 0
RA: 0, 2, 0, 0, 0, 1, 0, 0, 0, 0, 0, 0, 0, 0, 0, 2, 0, 0, 2
Alistipes_finegoldii_56071->self AENZ01000078|68670 (11)
AA: 0, 1, 0, 0, 1, 0, 0, 0, 0, 0, 0, 0, 0, 0, 0, 0, 0, 0, 0
RR: 0, 1, 0, 1, 0, 0, 0, 0, 0, 0, 0, 0, 0, 0, 1, 0, 0, 2, 4
Alistipes_finegoldii_56071->self AENZ01000078|68649 (10)
AA: 0, 2, 0, 0, 1, 0, 0, 0, 0, 0, 0, 0, 0, 0, 0, 0, 0, 0, 0
RR: 0, 1, 0, 1, 0, 1, 0, 0, 0, 0, 0, 0, 0, 0, 0, 0, 0, 1, 3
-


Focal feature: Alistipes_finegoldii_56071, AENZ01000078|67108
Total barcodes:
A: 4, 13, 1, 3, 5, 2, 0, 3, 0, 0, 0, 0, 0, 1, 7, 29, 21, 36, 22
R: 16, 20, 2, 2, 13, 13, 5, 4, 0, 0, 0, 1, 0, 0, 1, 0, 0, 0, 0
Alistipes_finegoldii_56071->self 908612.3.peg.2845 (72)
A: 1, 4, 0, 1, 2, 2, 0, 0, 0, 0, 0, 0, 0, 0, 1, 10, 3, 9, 12
R: 3, 10, 0, 1, 5, 7, 1, 0, 0, 0, 0, 0, 0, 0, 0, 0, 0, 0, 0
Alistipes_finegoldii_56071->self 908612.3.peg.2852 (28)
A: 0, 0, 0, 1, 1, 0, 0, 1, 0, 0, 0, 0, 0, 0, 0, 3, 0, 3, 5
R: 1, 3, 0, 1, 4, 2, 1, 1, 0, 0, 0, 0, 0, 0, 1, 0, 0, 0, 0
Alistipes_finegoldii_56071->self 908612.3.peg.2838 (25)
A: 0, 2, 0, 1, 1, 1, 0, 0, 0, 0, 0, 0, 0, 0, 0, 4, 0, 3, 8
R: 0, 1, 0, 0, 2, 1, 1, 0, 0, 0, 0, 0, 0, 0, 0, 0, 0, 0, 0
Alistipes_finegoldii_56071->self 908612.3.peg.2850 (24)
A: 0, 1, 0, 1, 0, 1, 0, 0, 0, 0, 0, 0, 0, 0, 0, 2, 0, 3, 5
R: 2, 3, 0, 1, 3, 1, 0, 0, 0, 0, 0, 0, 0, 0, 1, 0, 0, 0, 0
Alistipes_finegoldii_56071->self AENZ01000078|68670 (22)
AR: 0, 3, 0, 1, 1, 2, 0, 0, 0, 0, 0, 0, 0, 0, 0, 2, 0, 1, 6
RA: 2, 0, 0, 0, 4, 0, 0, 0, 0, 0, 0, 0, 0, 0, 0, 0, 0, 0, 0
Alistipes_finegoldii_56071->self AENZ01000078|68649 (21)
AR: 0, 3, 0, 1, 1, 2, 0, 0, 0, 0, 0, 0, 0, 0, 0, 0, 1, 1, 6
RA: 0, 1, 0, 1, 3, 1, 0, 0, 0, 0, 0, 0, 0, 0, 0, 0, 0, 0, 0
Alistipes_finegoldii_56071->self AENZ01000078|67548 (19)
AA: 0, 0, 0, 0, 0, 0, 0, 1, 0, 0, 0, 0, 0, 0, 0, 3, 2, 2, 1
RR: 1, 3, 0, 0, 3, 3, 0, 0, 0, 0, 0, 0, 0, 0, 0, 0, 0, 0, 0
Alistipes_finegoldii_56071->self AENZ01000078|66559 (16)
AR: 0, 0, 0, 1, 0, 0, 0, 0, 0, 0, 0, 0, 0, 0, 0, 2, 1, 1, 6
RA: 2, 0, 0, 0, 2, 0, 1, 0, 0, 0, 0, 0, 0, 0, 0, 0, 0, 0, 0
Alistipes_finegoldii_56071->self AENZ01000078|65992 (10)
AA: 0, 0, 0, 0, 0, 0, 0, 0, 0, 0, 0, 0, 0, 0, 0, 0, 0, 3, 3
RR: 1, 1, 0, 0, 1, 1, 0, 0, 0, 0, 0, 0, 0, 0, 0, 0, 0, 0, 0
Alistipes_finegoldii_56071->self AENZ01000078|66040 (10)
AR: 0, 0, 0, 0, 0, 0, 0, 0, 0, 0, 0, 0, 0, 0, 0, 0, 0, 1, 4
RA: 1, 2, 0, 1, 0, 1, 0, 0, 0, 0, 0, 0, 0, 0, 0, 0, 0, 0, 0
-


Focal feature: Alistipes_finegoldii_56071, AENZ01000078|67548
Total barcodes:
A: 4, 10, 1, 0, 3, 2, 1, 3, 0, 0, 0, 0, 0, 0, 5, 27, 23, 47, 23
R: 13, 23, 8, 2, 17, 16, 3, 1, 0, 0, 0, 0, 0, 1, 0, 2, 0, 0, 1
Alistipes_finegoldii_56071->self 908612.3.peg.2845 (81)
A: 3, 4, 0, 0, 1, 0, 0, 0, 0, 0, 0, 0, 0, 0, 2, 6, 8, 17, 7
R: 4, 9, 0, 2, 9, 7, 2, 0, 0, 0, 0, 0, 0, 0, 0, 0, 0, 0, 0
Alistipes_finegoldii_56071->self 908612.3.peg.2852 (27)
A: 0, 1, 1, 0, 1, 0, 0, 0, 0, 0, 0, 0, 0, 0, 1, 2, 0, 5, 4
R: 1, 3, 0, 0, 5, 2, 0, 0, 0, 0, 0, 0, 0, 0, 0, 1, 0, 0, 0
Alistipes_finegoldii_56071->self 908612.3.peg.2850 (23)
A: 1, 1, 0, 0, 1, 0, 0, 0, 0, 0, 0, 0, 0, 0, 1, 3, 1, 3, 5
R: 1, 1, 1, 0, 2, 1, 0, 0, 0, 0, 0, 0, 0, 0, 0, 1, 0, 0, 0
Alistipes_finegoldii_56071->self AENZ01000078|67108 (19)
AA: 0, 0, 0, 0, 0, 0, 0, 1, 0, 0, 0, 0, 0, 0, 0, 3, 2, 2, 1
RR: 1, 3, 0, 0, 3, 3, 0, 0, 0, 0, 0, 0, 0, 0, 0, 0, 0, 0, 0
Alistipes_finegoldii_56071->self 908612.3.peg.2838 (15)
A: 0, 0, 0, 0, 0, 0, 0, 0, 0, 0, 0, 0, 0, 0, 0, 2, 0, 2, 5
R: 0, 2, 0, 0, 1, 2, 1, 0, 0, 0, 0, 0, 0, 0, 0, 0, 0, 0, 0
Alistipes_finegoldii_56071->self AENZ01000078|66559 (12)
AR: 0, 2, 0, 0, 0, 1, 0, 0, 0, 0, 0, 0, 0, 0, 0, 2, 0, 0, 2
RA: 0, 2, 0, 0, 2, 1, 0, 0, 0, 0, 0, 0, 0, 0, 0, 0, 0, 0, 0
Alistipes_finegoldii_56071->self AENZ01000078|65992 (11)
AA: 0, 0, 0, 0, 0, 0, 0, 0, 0, 0, 0, 0, 0, 0, 0, 1, 0, 3, 3
RR: 0, 0, 0, 0, 3, 0, 1, 0, 0, 0, 0, 0, 0, 0, 0, 0, 0, 0, 0
Alistipes_finegoldii_56071->self AENZ01000078|66040 (11)
AR: 0, 1, 0, 0, 0, 0, 0, 0, 0, 0, 0, 0, 0, 0, 1, 0, 1, 3, 0
RA: 0, 1, 0, 0, 2, 1, 1, 0, 0, 0, 0, 0, 0, 0, 0, 0, 0, 0, 0
Alistipes_finegoldii_56071->self AENZ01000078|68649 (11)
AR: 0, 1, 0, 0, 1, 0, 0, 0, 0, 0, 0, 0, 0, 0, 0, 0, 0, 1, 1
RA: 1, 3, 0, 0, 1, 1, 1, 0, 0, 0, 0, 0, 0, 0, 0, 0, 0, 0, 0
Alistipes_finegoldii_56071->self AENZ01000078|68670 (11)
AR: 0, 1, 0, 0, 1, 0, 0, 0, 0, 0, 0, 0, 0, 0, 0, 1, 0, 1, 1
RA: 0, 2, 0, 0, 2, 1, 1, 0, 0, 0, 0, 0, 0, 0, 0, 0, 0, 0, 0
-


Focal feature: Alistipes_finegoldii_56071, AENZ01000078|68649
Total barcodes:
A: 14, 19, 2, 2, 10, 14, 4, 1, 0, 0, 0, 0, 0, 0, 0, 1, 0, 0, 1
R: 3, 18, 2, 3, 8, 7, 6, 0, 0, 0, 0, 0, 0, 1, 7, 20, 25, 36, 21
Alistipes_finegoldii_56071->self 908612.3.peg.2845 (197)
A: 12, 12, 2, 2, 10, 9, 3, 1, 0, 0, 0, 0, 0, 0, 0, 0, 0, 0, 1
R: 3, 17, 2, 2, 7, 6, 5, 0, 0, 0, 0, 0, 0, 1, 7, 19, 23, 33, 20
Alistipes_finegoldii_56071->self AENZ01000078|68670 (176)
AA: 9, 14, 1, 1, 10, 10, 3, 1, 0, 0, 0, 0, 0, 0, 0, 0, 0, 0, 1
RR: 2, 15, 2, 3, 6, 6, 6, 0, 0, 0, 0, 0, 0, 1, 6, 17, 21, 23, 18
Alistipes_finegoldii_56071->self 908612.3.peg.2852 (32)
A: 0, 2, 0, 1, 2, 2, 0, 0, 0, 0, 0, 0, 0, 0, 0, 0, 0, 0, 0
R: 0, 3, 0, 1, 1, 3, 0, 0, 0, 0, 0, 0, 0, 0, 0, 3, 1, 7, 6
Alistipes_finegoldii_56071->self 908612.3.peg.2850 (24)
A: 0, 2, 0, 1, 2, 1, 0, 0, 0, 0, 0, 0, 0, 0, 0, 0, 0, 0, 0
R: 0, 2, 0, 1, 0, 2, 0, 0, 0, 0, 0, 0, 0, 1, 0, 1, 2, 3, 6
Alistipes_finegoldii_56071->self AENZ01000078|67108 (21)
AR: 0, 1, 0, 1, 3, 1, 0, 0, 0, 0, 0, 0, 0, 0, 0, 0, 0, 0, 0
RA: 0, 3, 0, 1, 1, 2, 0, 0, 0, 0, 0, 0, 0, 0, 0, 0, 1, 1, 6
Alistipes_finegoldii_56071->self AENZ01000078|67548 (11)
AR: 1, 3, 0, 0, 1, 1, 1, 0, 0, 0, 0, 0, 0, 0, 0, 0, 0, 0, 0
RA: 0, 1, 0, 0, 1, 0, 0, 0, 0, 0, 0, 0, 0, 0, 0, 0, 0, 1, 1
Alistipes_finegoldii_56071->self AENZ01000078|66559 (10)
AA: 0, 2, 0, 0, 1, 0, 0, 0, 0, 0, 0, 0, 0, 0, 0, 0, 0, 0, 0
RR: 0, 1, 0, 1, 0, 1, 0, 0, 0, 0, 0, 0, 0, 0, 0, 0, 0, 1, 3
Alistipes_finegoldii_56071->self AENZ01000078|65992 (7)
AR: 0, 1, 0, 0, 1, 1, 1, 0, 0, 0, 0, 0, 0, 0, 0, 0, 0, 0, 0
RA: 0, 0, 0, 0, 0, 0, 0, 0, 0, 0, 0, 0, 0, 0, 0, 0, 1, 1, 1
Alistipes_finegoldii_56071->self AENZ01000078|66040 (6)
AA: 0, 1, 0, 1, 1, 1, 1, 0, 0, 0, 0, 0, 0, 0, 0, 0, 0, 0, 0
RR: 0, 0, 0, 0, 0, 0, 0, 0, 0, 0, 0, 0, 0, 0, 0, 0, 0, 0, 1
Alistipes_finegoldii_56071->Bacteroides_coprocola_61586 NZ_DS981509|155558 (3)
AR: 0, 1, 0, 0, 0, 1, 0, 0, 0, 0, 0, 0, 0, 0, 0, 0, 0, 0, 0
RA: 0, 0, 0, 0, 0, 0, 0, 0, 0, 0, 0, 0, 0, 0, 0, 1, 0, 0, 0
-


Focal feature: Alistipes_finegoldii_56071, AENZ01000078|68670
Total barcodes:
A: 13, 17, 1, 1, 13, 12, 5, 1, 0, 0, 0, 0, 0, 0, 0, 0, 0, 0, 2
R: 2, 21, 2, 3, 7, 8, 6, 1, 0, 0, 0, 0, 0, 1, 9, 31, 25, 39, 24
Alistipes_finegoldii_56071->self 908612.3.peg.2845 (225)
A: 12, 13, 1, 1, 12, 9, 5, 1, 0, 0, 0, 0, 0, 0, 0, 0, 0, 0, 2
R: 2, 20, 2, 2, 7, 7, 5, 1, 0, 0, 0, 0, 0, 1, 9, 30, 23, 37, 23
Alistipes_finegoldii_56071->self AENZ01000078|68649 (176)
AA: 9, 14, 1, 1, 10, 10, 3, 1, 0, 0, 0, 0, 0, 0, 0, 0, 0, 0, 1
RR: 2, 15, 2, 3, 6, 6, 6, 0, 0, 0, 0, 0, 0, 1, 6, 17, 21, 23, 18
Alistipes_finegoldii_56071->self 908612.3.peg.2852 (34)
A: 0, 2, 0, 0, 3, 2, 0, 0, 0, 0, 0, 0, 0, 0, 0, 0, 0, 0, 0
R: 0, 4, 0, 1, 1, 2, 0, 0, 0, 0, 0, 0, 0, 0, 1, 4, 1, 7, 6
Alistipes_finegoldii_56071->self 908612.3.peg.2850 (27)
A: 1, 2, 0, 0, 2, 1, 0, 0, 0, 0, 0, 0, 0, 0, 0, 0, 0, 0, 0
R: 0, 3, 0, 1, 0, 3, 0, 0, 0, 0, 0, 0, 0, 1, 0, 3, 2, 3, 5
Alistipes_finegoldii_56071->self AENZ01000078|67108 (22)
AR: 2, 0, 0, 0, 4, 0, 0, 0, 0, 0, 0, 0, 0, 0, 0, 0, 0, 0, 0
RA: 0, 3, 0, 1, 1, 2, 0, 0, 0, 0, 0, 0, 0, 0, 0, 2, 0, 1, 6
Alistipes_finegoldii_56071->self AENZ01000078|66559 (11)
AA: 0, 1, 0, 0, 1, 0, 0, 0, 0, 0, 0, 0, 0, 0, 0, 0, 0, 0, 0
RR: 0, 1, 0, 1, 0, 0, 0, 0, 0, 0, 0, 0, 0, 0, 1, 0, 0, 2, 4
Alistipes_finegoldii_56071->self AENZ01000078|67548 (11)
AR: 0, 2, 0, 0, 2, 1, 1, 0, 0, 0, 0, 0, 0, 0, 0, 0, 0, 0, 0
RA: 0, 1, 0, 0, 1, 0, 0, 0, 0, 0, 0, 0, 0, 0, 0, 1, 0, 1, 1
Alistipes_finegoldii_56071->self AENZ01000078|65992 (8)
AR: 0, 0, 0, 0, 1, 0, 1, 0, 0, 0, 0, 0, 0, 0, 0, 0, 0, 0, 0
RA: 0, 0, 0, 0, 1, 0, 0, 1, 0, 0, 0, 0, 0, 0, 0, 0, 1, 1, 2
Alistipes_finegoldii_56071->self AENZ01000078|66040 (6)
AA: 0, 0, 0, 0, 1, 0, 1, 0, 0, 0, 0, 0, 0, 0, 0, 0, 0, 0, 0
RR: 0, 0, 0, 0, 0, 0, 0, 1, 0, 0, 0, 0, 0, 0, 0, 1, 0, 0, 2
Alistipes_finegoldii_56071->Bacteroides_coprocola_61586 NZ_DS981509|155558 (3)
AR: 0, 1, 0, 0, 0, 1, 0, 0, 0, 0, 0, 0, 0, 0, 0, 0, 0, 0, 0
RA: 0, 0, 0, 0, 0, 0, 0, 0, 0, 0, 0, 0, 0, 0, 0, 1, 0, 0, 0
-


Focal feature: Alistipes_onderdonkii_55464, ARFY01000013|4360
Total barcodes:
A: 15, 15, 0, 1, 16, 1, 1, 1, 143, 29, 130, 18, 35, 55, 12, 33, 38, 82, 46
R: 206, 117, 27, 65, 90, 58, 115, 35, 35, 3, 41, 6, 24, 59, 24, 56, 26, 79, 72
Alistipes_onderdonkii_55464->self 1120974.3.peg.357 (265)
A: 0, 3, 0, 0, 2, 0, 0, 0, 34, 4, 31, 0, 4, 7, 3, 7, 5, 6, 13
R: 13, 13, 1, 5, 16, 8, 16, 2, 9, 1, 8, 0, 1, 10, 1, 5, 5, 13, 19
Alistipes_onderdonkii_55464->self 1120974.3.peg.1215 (23)
A: 0, 0, 0, 0, 1, 0, 0, 0, 1, 0, 5, 0, 0, 0, 0, 0, 0, 0, 2
R: 0, 2, 0, 3, 1, 2, 1, 0, 0, 0, 1, 0, 0, 0, 0, 0, 0, 0, 4
Alistipes_onderdonkii_55464->self 1120974.3.peg.1211 (17)
A: 0, 0, 0, 0, 1, 0, 0, 0, 1, 1, 5, 0, 0, 0, 0, 0, 0, 0, 2
R: 0, 1, 0, 2, 1, 0, 0, 0, 0, 0, 1, 0, 0, 0, 0, 0, 0, 0, 2
Alistipes_onderdonkii_55464->Bacteroides_coprocola_61586 470145.6.peg.3166 (16)
A: 0, 0, 0, 0, 0, 0, 0, 0, 4, 1, 1, 0, 1, 1, 0, 0, 0, 0, 0
R: 0, 1, 0, 0, 1, 0, 1, 0, 2, 0, 0, 0, 0, 1, 1, 0, 0, 0, 1
Alistipes_onderdonkii_55464->Bacteroides_coprocola_61586 470145.6.peg.2695 (14)
A: 0, 0, 0, 0, 1, 0, 0, 0, 1, 0, 1, 0, 1, 0, 0, 0, 0, 0, 0
R: 0, 0, 0, 0, 2, 0, 4, 0, 3, 0, 1, 0, 0, 0, 0, 0, 0, 0, 0
Alistipes_onderdonkii_55464->Bacteroides_faecis_58503 AGDG01000015|47456 (3)
AA: 0, 1, 0, 0, 0, 0, 0, 0, 0, 0, 0, 0, 0, 0, 1, 0, 1, 0, 0
-


Focal feature: Alistipes_onderdonkii_55464, ARFY01000024|163354
Total barcodes:
A: 4, 9, 0, 3, 10, 1, 0, 0, 80, 24, 104, 8, 26, 28, 7, 14, 26, 59, 27
R: 136, 82, 7, 42, 75, 33, 79, 31, 27, 6, 35, 7, 12, 61, 21, 40, 16, 71, 46
Alistipes_onderdonkii_55464->self 1120974.3.peg.1106 (991)
A: 3, 7, 0, 2, 6, 1, 0, 0, 62, 16, 88, 7, 23, 21, 5, 10, 19, 39, 26
R: 111, 70, 6, 29, 54, 26, 64, 23, 20, 6, 28, 6, 8, 42, 19, 31, 13, 55, 45
Alistipes_onderdonkii_55464->self 1120974.3.peg.1105 (533)
A: 3, 2, 0, 2, 5, 0, 0, 0, 42, 8, 60, 3, 9, 9, 2, 2, 10, 16, 13
R: 68, 31, 3, 16, 45, 13, 25, 4, 16, 1, 24, 1, 4, 24, 7, 13, 6, 24, 22
Alistipes_onderdonkii_55464->self 1120974.3.peg.1109 (244)
A: 1, 0, 0, 0, 6, 0, 0, 0, 23, 1, 31, 0, 2, 3, 0, 3, 3, 11, 10
R: 27, 14, 1, 10, 21, 8, 7, 2, 7, 0, 13, 0, 2, 6, 3, 3, 1, 10, 15
Alistipes_onderdonkii_55464->self 1120974.3.peg.1086 (158)
A: 0, 1, 0, 1, 1, 0, 0, 0, 16, 4, 25, 1, 4, 0, 1, 3, 4, 6, 6
R: 4, 12, 0, 2, 9, 7, 2, 0, 7, 0, 10, 0, 2, 2, 1, 6, 0, 10, 11
Alistipes_onderdonkii_55464->self 1120974.3.peg.1088 (140)
A: 1, 0, 0, 1, 3, 0, 0, 0, 15, 5, 24, 1, 3, 1, 0, 1, 2, 3, 6
R: 4, 9, 0, 2, 12, 6, 3, 2, 5, 0, 7, 0, 1, 1, 1, 4, 0, 5, 12
-


Focal feature: Alistipes_onderdonkii_55464, ARFY01000027|85080
Total barcodes:
A: 8, 13, 0, 2, 2, 2, 0, 0, 82, 19, 65, 14, 19, 27, 11, 5, 16, 52, 41
R: 105, 57, 5, 41, 57, 26, 74, 24, 12, 0, 17, 5, 16, 35, 10, 29, 17, 52, 30
Alistipes_onderdonkii_55464->self 1120974.3.peg.1545 (990)
A: 8, 13, 0, 2, 2, 2, 0, 0, 82, 19, 65, 14, 19, 27, 11, 5, 16, 52, 41
R: 105, 57, 5, 41, 57, 26, 74, 24, 12, 0, 17, 5, 16, 35, 10, 29, 17, 52, 30
Alistipes_onderdonkii_55464->self 1120974.3.peg.1542 (216)
A: 2, 0, 0, 0, 1, 0, 0, 0, 21, 5, 33, 0, 1, 3, 0, 2, 1, 10, 16
R: 14, 15, 0, 6, 18, 5, 11, 4, 5, 0, 4, 1, 3, 6, 3, 5, 4, 10, 7
Alistipes_onderdonkii_55464->self 1120974.3.peg.1547 (157)
A: 1, 3, 0, 1, 1, 0, 0, 0, 20, 6, 18, 0, 2, 3, 4, 2, 1, 2, 15
R: 11, 10, 0, 3, 8, 6, 8, 1, 2, 0, 6, 0, 3, 4, 0, 3, 2, 4, 7
Alistipes_onderdonkii_55464->self 1120974.3.peg.1549 (56)
A: 0, 2, 0, 0, 0, 0, 0, 0, 8, 0, 9, 0, 1, 1, 2, 1, 1, 1, 7
R: 2, 2, 0, 2, 2, 2, 2, 1, 1, 0, 2, 0, 0, 0, 0, 0, 2, 2, 3
Alistipes_onderdonkii_55464->self 1120974.3.peg.1553 (51)
A: 0, 1, 0, 0, 0, 0, 0, 0, 8, 3, 7, 0, 0, 0, 1, 1, 1, 1, 8
R: 0, 1, 0, 0, 4, 1, 2, 1, 2, 0, 2, 0, 0, 0, 0, 1, 1, 1, 4
-


Focal feature: Alistipes_onderdonkii_55464, ARFY01000030|328411
Total barcodes:
A: 132, 104, 14, 36, 61, 46, 72, 26, 17, 5, 32, 6, 12, 60, 22, 33, 15, 52, 51
R: 12, 7, 0, 1, 3, 2, 2, 0, 85, 22, 104, 4, 16, 49, 5, 19, 17, 54, 25
Alistipes_onderdonkii_55464->self 1120974.3.peg.2648 (1080)
A: 119, 87, 13, 30, 53, 37, 59, 18, 15, 5, 30, 5, 9, 56, 19, 29, 12, 43, 48
R: 11, 7, 0, 1, 3, 2, 2, 0, 75, 20, 93, 4, 14, 46, 5, 17, 17, 52, 24
Alistipes_onderdonkii_55464->self 1120974.3.peg.2649 (299)
A: 39, 13, 1, 10, 18, 6, 16, 2, 4, 0, 13, 1, 0, 12, 2, 7, 1, 6, 28
R: 3, 1, 0, 0, 0, 0, 1, 0, 25, 5, 42, 2, 1, 10, 1, 3, 5, 10, 11
Alistipes_onderdonkii_55464->self 1120974.3.peg.2641 (158)
A: 4, 10, 1, 5, 12, 3, 7, 1, 2, 0, 9, 0, 0, 6, 3, 2, 3, 8, 15
R: 0, 3, 0, 0, 0, 0, 1, 0, 15, 7, 23, 2, 0, 2, 2, 1, 1, 3, 7
Alistipes_onderdonkii_55464->self 1120974.3.peg.2654 (77)
A: 1, 6, 0, 1, 8, 4, 2, 2, 1, 0, 4, 0, 0, 4, 1, 0, 1, 2, 10
R: 0, 0, 0, 0, 0, 0, 0, 0, 3, 0, 11, 0, 0, 2, 0, 1, 1, 3, 9
Alistipes_onderdonkii_55464->self 1120974.3.peg.2656 (69)
A: 1, 3, 0, 1, 8, 2, 3, 0, 1, 0, 5, 0, 1, 2, 0, 0, 1, 5, 8
R: 0, 0, 0, 0, 0, 0, 0, 0, 2, 1, 7, 0, 1, 1, 0, 1, 0, 8, 7
-


Focal feature: Bacteroides_coprocola_61586, NZ_DS981432|7433
Total barcodes:
A: 21, 53, 29, 1, 446, 17, 102, 25, 574, 199, 175, 70, 39, 34, 19, 21, 11, 1, 0
R: 0, 194, 1, 0, 120, 13, 339, 62, 223, 109, 332, 452, 384, 409, 164, 209, 91, 6, 383
Bacteroides_coprocola_61586->self 470145.6.peg.214 (5326)
A: 21, 53, 29, 1, 446, 17, 101, 25, 574, 199, 175, 70, 39, 34, 19, 21, 11, 1, 0
R: 0, 194, 1, 0, 120, 13, 339, 62, 223, 109, 332, 452, 383, 409, 164, 209, 91, 6, 383
Bacteroides_coprocola_61586->self 470145.6.peg.216 (1877)
A: 9, 21, 8, 1, 201, 10, 39, 10, 197, 71, 74, 9, 8, 11, 3, 9, 3, 0, 0
R: 0, 79, 0, 0, 52, 2, 120, 15, 77, 38, 140, 62, 108, 160, 70, 84, 16, 2, 168
Bacteroides_coprocola_61586->self 470145.6.peg.213 (1616)
A: 8, 15, 5, 1, 169, 5, 39, 2, 190, 41, 61, 13, 4, 12, 5, 7, 1, 0, 0
R: 0, 66, 0, 0, 52, 2, 110, 9, 77, 24, 132, 53, 64, 144, 54, 45, 18, 1, 187
Bacteroides_coprocola_61586->self 470145.6.peg.212 (1272)
A: 3, 13, 5, 1, 137, 5, 35, 4, 141, 39, 50, 8, 4, 9, 4, 4, 3, 0, 0
R: 0, 53, 0, 0, 45, 1, 77, 8, 53, 24, 94, 44, 46, 118, 47, 35, 11, 2, 149
Bacteroides_coprocola_61586->self 470145.6.peg.211 (1108)
A: 4, 14, 5, 0, 127, 4, 24, 3, 117, 33, 51, 4, 2, 7, 6, 4, 2, 0, 0
R: 0, 52, 0, 0, 35, 1, 75, 5, 44, 13, 89, 26, 33, 107, 46, 33, 6, 0, 136
Bacteroides_coprocola_61586->self NZ_DS981432|9839 (388)
AA: 0, 0, 0, 0, 0, 0, 0, 0, 1, 0, 0, 1, 0, 0, 0, 0, 0, 0, 0
AR: 2, 6, 0, 0, 54, 3, 6, 0, 38, 9, 26, 2, 0, 1, 1, 3, 0, 0, 0
RA: 0, 14, 0, 0, 8, 0, 25, 2, 14, 7, 36, 9, 13, 29, 11, 6, 3, 0, 58
Bacteroides_coprocola_61586->self NZ_DS981502|14578 (7)
AA: 0, 0, 0, 0, 1, 0, 0, 0, 0, 0, 0, 0, 0, 0, 0, 0, 0, 0, 0
AR: 0, 0, 0, 0, 0, 0, 0, 0, 1, 0, 0, 0, 0, 0, 0, 0, 0, 0, 0
RA: 0, 0, 0, 0, 0, 0, 1, 0, 0, 0, 0, 1, 0, 1, 0, 0, 0, 0, 1
RR: 0, 0, 0, 0, 0, 0, 1, 0, 0, 0, 0, 0, 0, 0, 0, 0, 0, 0, 0
Bacteroides_coprocola_61586->self NZ_DS981509|153413 (6)
AA: 0, 0, 0, 0, 1, 0, 1, 0, 0, 0, 0, 0, 0, 0, 0, 0, 0, 0, 0
AR: 0, 0, 0, 0, 0, 0, 1, 0, 0, 0, 0, 0, 0, 0, 0, 0, 0, 0, 0
RA: 0, 0, 0, 0, 1, 0, 0, 0, 0, 0, 0, 0, 0, 0, 0, 0, 0, 0, 0
RR: 0, 0, 0, 0, 0, 0, 0, 0, 0, 0, 0, 1, 0, 0, 0, 0, 0, 0, 1
Bacteroides_coprocola_61586->self NZ_DS981483|12425 (5)
AA: 0, 0, 0, 0, 1, 0, 0, 0, 0, 0, 0, 0, 0, 0, 0, 0, 0, 0, 0
AR: 0, 1, 0, 0, 0, 1, 0, 0, 0, 0, 0, 0, 0, 0, 0, 0, 0, 0, 0
RR: 0, 0, 0, 0, 0, 0, 0, 0, 0, 0, 0, 0, 0, 1, 0, 0, 1, 0, 0
Bacteroides_coprocola_61586->self NZ_DS981457|112686 (4)
AA: 0, 1, 0, 0, 0, 0, 0, 0, 0, 0, 0, 0, 0, 0, 1, 0, 0, 0, 0
AR: 0, 0, 0, 0, 0, 0, 0, 0, 1, 0, 0, 0, 0, 0, 0, 0, 0, 0, 0
RA: 0, 0, 0, 0, 0, 0, 0, 0, 0, 0, 0, 1, 0, 0, 0, 0, 0, 0, 0
Bacteroides_coprocola_61586->self NZ_DS981457|217849 (4)
AR: 0, 0, 0, 0, 0, 0, 0, 0, 1, 0, 0, 1, 0, 0, 0, 0, 0, 0, 0
RR: 0, 0, 0, 0, 0, 0, 0, 0, 0, 0, 0, 0, 1, 1, 0, 0, 0, 0, 0
Bacteroides_coprocola_61586->self NZ_DS981461|30345 (4)
AR: 0, 0, 0, 0, 1, 0, 0, 0, 1, 0, 0, 0, 0, 0, 0, 0, 0, 0, 0
RA: 0, 0, 0, 0, 0, 0, 0, 0, 0, 0, 1, 1, 0, 0, 0, 0, 0, 0, 0
Bacteroides_coprocola_61586->self NZ_DS981505|58461 (4)
AA: 0, 0, 0, 0, 0, 0, 0, 0, 0, 1, 0, 0, 0, 0, 0, 0, 0, 0, 0
RA: 0, 0, 0, 0, 0, 0, 0, 0, 1, 1, 0, 1, 0, 0, 0, 0, 0, 0, 0
Bacteroides_coprocola_61586->self NZ_DS981509|136920 (4)
AA: 0, 0, 0, 0, 1, 0, 0, 0, 2, 0, 0, 0, 0, 0, 0, 0, 0, 0, 0
RR: 0, 0, 0, 0, 0, 0, 0, 0, 0, 0, 0, 0, 0, 0, 0, 0, 0, 0, 1
Bacteroides_coprocola_61586->self NZ_DS981512|47092 (4)
AR: 0, 0, 0, 0, 1, 0, 0, 0, 0, 0, 0, 0, 0, 0, 0, 0, 0, 0, 0
RA: 0, 0, 0, 0, 0, 0, 0, 0, 0, 0, 0, 2, 0, 0, 0, 0, 0, 0, 1
Bacteroides_coprocola_61586->Bacteroides_faecis_58503 AGDG01000002|19199 (4)
AR: 0, 0, 0, 0, 1, 0, 0, 0, 0, 0, 0, 0, 0, 0, 0, 0, 0, 0, 0
RR: 0, 0, 0, 0, 0, 0, 0, 0, 0, 1, 0, 0, 0, 0, 0, 1, 0, 0, 1
Bacteroides_coprocola_61586->Bacteroides_faecis_58503 AGDG01000033|120569 (4)
RA: 0, 0, 0, 0, 0, 0, 1, 0, 0, 0, 0, 0, 0, 0, 0, 1, 0, 0, 2
Bacteroides_coprocola_61586->self NZ_DS981457|251311 (3)
RR: 0, 0, 0, 0, 0, 0, 0, 1, 0, 0, 1, 0, 0, 0, 0, 0, 0, 0, 1
Bacteroides_coprocola_61586->self NZ_DS981457|258660 (3)
AR: 0, 0, 0, 0, 1, 0, 0, 0, 0, 0, 0, 0, 0, 0, 0, 0, 0, 0, 0
RA: 0, 0, 0, 0, 0, 0, 1, 0, 0, 0, 1, 0, 0, 0, 0, 0, 0, 0, 0
Bacteroides_coprocola_61586->self NZ_DS981476|26902 (3)
AR: 0, 0, 0, 0, 1, 0, 0, 0, 0, 0, 0, 0, 0, 0, 0, 0, 0, 0, 0
RA: 0, 0, 0, 0, 0, 0, 0, 0, 0, 0, 0, 0, 0, 2, 0, 0, 0, 0, 0
Bacteroides_coprocola_61586->self NZ_DS981495|114955 (3)
AR: 0, 0, 0, 0, 1, 0, 0, 0, 1, 0, 0, 0, 0, 0, 0, 0, 0, 0, 0
RR: 0, 0, 0, 0, 0, 0, 0, 0, 0, 0, 0, 0, 0, 1, 0, 0, 0, 0, 0
Bacteroides_coprocola_61586->self NZ_DS981495|31286 (3)
AA: 0, 0, 0, 0, 0, 0, 0, 0, 1, 0, 0, 0, 0, 0, 0, 0, 0, 0, 0
RA: 0, 0, 0, 0, 0, 0, 0, 0, 0, 0, 1, 0, 0, 0, 0, 0, 0, 0, 0
RR: 0, 0, 0, 0, 0, 0, 0, 0, 0, 0, 0, 0, 0, 0, 0, 0, 0, 0, 1
Bacteroides_coprocola_61586->self NZ_DS981505|142557 (3)
AA: 0, 0, 0, 0, 0, 0, 0, 0, 0, 1, 0, 0, 0, 0, 0, 0, 0, 0, 0
RA: 0, 0, 0, 0, 0, 0, 0, 0, 0, 0, 1, 0, 0, 0, 0, 0, 0, 0, 0
RR: 0, 0, 0, 0, 0, 0, 0, 0, 0, 0, 0, 0, 1, 0, 0, 0, 0, 0, 0
Bacteroides_coprocola_61586->self NZ_DS981506|2133 (3)
AR: 0, 0, 0, 0, 0, 0, 0, 0, 1, 0, 0, 0, 0, 0, 0, 0, 0, 0, 0
RA: 0, 0, 0, 0, 0, 0, 0, 0, 1, 0, 0, 1, 0, 0, 0, 0, 0, 0, 0
Bacteroides_coprocola_61586->self NZ_DS981509|155558 (3)
RA: 0, 0, 0, 0, 0, 0, 0, 0, 0, 0, 0, 1, 0, 0, 0, 0, 0, 0, 2
-


Focal feature: Bacteroides_coprocola_61586, NZ_DS981432|9839
Total barcodes:
A: 0, 168, 2, 1, 104, 12, 285, 60, 216, 79, 280, 360, 330, 397, 146, 189, 63, 6, 338
R: 12, 56, 25, 3, 428, 24, 75, 21, 472, 184, 169, 53, 35, 28, 10, 23, 5, 1, 0
Bacteroides_coprocola_61586->self 470145.6.peg.216 (4660)
A: 0, 168, 2, 1, 104, 12, 285, 60, 216, 79, 280, 360, 330, 397, 146, 189, 63, 6, 338
R: 12, 56, 25, 3, 428, 24, 75, 21, 472, 184, 169, 53, 35, 28, 10, 23, 5, 1, 0
Bacteroides_coprocola_61586->self 470145.6.peg.214 (1619)
A: 0, 61, 0, 1, 54, 3, 87, 12, 78, 30, 108, 50, 83, 145, 53, 66, 13, 1, 167
R: 5, 25, 5, 0, 181, 9, 26, 3, 183, 59, 75, 9, 7, 8, 5, 7, 0, 0, 0
Bacteroides_coprocola_61586->self 470145.6.peg.217 (1563)
A: 0, 66, 1, 1, 51, 5, 90, 14, 79, 26, 126, 41, 87, 139, 53, 64, 14, 1, 137
R: 5, 21, 7, 1, 164, 11, 28, 3, 177, 50, 74, 6, 4, 12, 4, 1, 0, 0, 0
Bacteroides_coprocola_61586->self 470145.6.peg.218 (1012)
A: 0, 39, 0, 0, 36, 2, 57, 12, 49, 14, 85, 23, 57, 83, 34, 42, 6, 1, 95
R: 2, 12, 5, 0, 115, 5, 17, 2, 114, 30, 55, 2, 5, 7, 2, 4, 0, 0, 0
Bacteroides_coprocola_61586->self 470145.6.peg.213 (865)
A: 0, 33, 0, 0, 26, 1, 54, 4, 43, 12, 68, 16, 30, 76, 28, 22, 9, 0, 111
R: 3, 9, 3, 0, 104, 4, 14, 0, 100, 30, 51, 3, 3, 5, 2, 1, 0, 0, 0
Bacteroides_coprocola_61586->self NZ_DS981432|7433 (388)
AA: 0, 0, 0, 0, 0, 0, 0, 0, 1, 0, 0, 1, 0, 0, 0, 0, 0, 0, 0
AR: 0, 14, 0, 0, 8, 0, 25, 2, 14, 7, 36, 9, 13, 29, 11, 6, 3, 0, 58
RA: 2, 6, 0, 0, 54, 3, 6, 0, 38, 9, 26, 2, 0, 1, 1, 3, 0, 0, 0
Bacteroides_coprocola_61586->self NZ_DS981457|225528 (5)
AA: 0, 0, 0, 0, 0, 0, 1, 0, 0, 0, 0, 0, 0, 0, 0, 0, 0, 0, 1
AR: 0, 0, 0, 0, 0, 0, 0, 0, 0, 0, 1, 0, 0, 0, 0, 1, 0, 0, 0
RR: 0, 0, 0, 0, 0, 0, 0, 0, 0, 1, 0, 0, 0, 0, 0, 0, 0, 0, 0
Bacteroides_coprocola_61586->self NZ_DS981505|13887 (5)
AA: 0, 0, 0, 0, 0, 0, 0, 0, 0, 0, 0, 1, 1, 0, 0, 0, 0, 0, 0
RA: 0, 0, 0, 0, 0, 0, 0, 0, 1, 0, 1, 0, 0, 0, 0, 0, 0, 0, 0
RR: 0, 0, 0, 0, 1, 0, 0, 0, 0, 0, 0, 0, 0, 0, 0, 0, 0, 0, 0
Bacteroides_coprocola_61586->self NZ_DS981506|2133 (5)
AA: 0, 0, 0, 0, 0, 0, 0, 0, 1, 0, 0, 0, 0, 1, 0, 0, 0, 0, 0
AR: 0, 0, 0, 0, 1, 0, 0, 0, 0, 0, 0, 0, 0, 0, 0, 0, 0, 0, 0
RA: 0, 0, 0, 0, 1, 0, 0, 0, 0, 0, 0, 0, 0, 0, 0, 0, 0, 0, 0
RR: 0, 0, 0, 0, 1, 0, 0, 0, 0, 0, 0, 0, 0, 0, 0, 0, 0, 0, 0
Bacteroides_coprocola_61586->self NZ_DS981505|58461 (4)
RA: 0, 0, 0, 0, 0, 0, 1, 0, 0, 0, 0, 0, 0, 0, 0, 0, 0, 0, 0
RR: 0, 0, 0, 0, 0, 0, 0, 0, 2, 0, 1, 0, 0, 0, 0, 0, 0, 0, 0
Bacteroides_coprocola_61586->self NZ_DS981509|144325 (4)
AA: 0, 0, 0, 0, 0, 0, 0, 0, 0, 0, 1, 0, 0, 1, 0, 0, 0, 0, 0
AR: 0, 0, 0, 0, 0, 0, 0, 0, 0, 0, 0, 0, 1, 0, 0, 0, 0, 0, 0
RA: 0, 0, 0, 0, 0, 0, 0, 0, 0, 1, 0, 0, 0, 0, 0, 0, 0, 0, 0
Bacteroides_coprocola_61586->self NZ_DS981492|17015 (3)
AA: 0, 0, 0, 0, 0, 0, 0, 0, 0, 1, 0, 0, 0, 0, 0, 0, 0, 0, 0
AR: 0, 0, 0, 0, 0, 0, 1, 0, 1, 0, 0, 0, 0, 0, 0, 0, 0, 0, 0
Bacteroides_coprocola_61586->self NZ_DS981495|31286 (3)
AR: 0, 0, 0, 0, 0, 0, 1, 0, 1, 0, 0, 0, 0, 0, 0, 0, 0, 0, 0
RA: 0, 0, 0, 0, 1, 0, 0, 0, 0, 0, 0, 0, 0, 0, 0, 0, 0, 0, 0
Bacteroides_coprocola_61586->self NZ_DS981502|14578 (3)
AA: 0, 0, 0, 0, 0, 0, 0, 0, 0, 0, 0, 0, 1, 1, 0, 0, 0, 0, 0
RA: 0, 0, 0, 0, 1, 0, 0, 0, 0, 0, 0, 0, 0, 0, 0, 0, 0, 0, 0
Bacteroides_coprocola_61586->self NZ_DS981509|136920 (3)
AA: 0, 0, 0, 0, 0, 0, 0, 0, 0, 0, 1, 0, 0, 0, 0, 0, 0, 0, 0
AR: 0, 0, 0, 0, 0, 0, 0, 0, 0, 0, 1, 0, 0, 0, 0, 0, 0, 0, 1
Bacteroides_coprocola_61586->self NZ_DS981509|153413 (3)
AR: 0, 0, 0, 0, 0, 0, 0, 0, 0, 0, 0, 0, 0, 1, 0, 0, 0, 0, 0
RR: 0, 1, 0, 0, 0, 0, 0, 0, 0, 0, 0, 0, 0, 0, 1, 0, 0, 0, 0
-


Focal feature: Bacteroides_coprocola_61586, NZ_DS981450|35141
Total barcodes:
A: 19, 64, 16, 2, 493, 25, 99, 23, 566, 191, 185, 63, 42, 32, 22, 23, 6, 1, 0
R: 0, 162, 1, 2, 122, 13, 392, 97, 259, 113, 329, 487, 393, 447, 139, 200, 103, 9, 358
Bacteroides_coprocola_61586->self 470145.6.peg.591 (5496)
A: 19, 64, 16, 2, 493, 25, 99, 23, 565, 191, 185, 63, 42, 32, 22, 23, 6, 1, 0
R: 0, 162, 1, 2, 122, 13, 391, 97, 259, 113, 329, 487, 393, 447, 139, 200, 103, 9, 358
Bacteroides_coprocola_61586->self 470145.6.peg.590 (3011)
A: 13, 34, 7, 1, 300, 14, 60, 6, 346, 94, 118, 23, 19, 18, 14, 10, 0, 0, 0
R: 0, 88, 1, 1, 69, 8, 228, 46, 147, 66, 198, 189, 183, 253, 75, 94, 45, 4, 239
Bacteroides_coprocola_61586->self 470145.6.peg.589 (1790)
A: 9, 26, 5, 1, 203, 11, 39, 3, 215, 54, 74, 9, 8, 11, 12, 7, 1, 0, 0
R: 0, 52, 0, 0, 50, 3, 137, 18, 82, 34, 129, 59, 88, 155, 45, 60, 21, 3, 166
Bacteroides_coprocola_61586->self 470145.6.peg.595 (1495)
A: 3, 22, 5, 0, 179, 6, 28, 5, 150, 43, 64, 6, 7, 8, 9, 8, 0, 0, 0
R: 0, 59, 0, 1, 43, 9, 103, 20, 64, 36, 106, 46, 92, 135, 46, 46, 18, 2, 126
Bacteroides_coprocola_61586->self 470145.6.peg.593 (1179)
A: 6, 17, 3, 0, 154, 7, 30, 2, 148, 36, 60, 7, 4, 7, 6, 3, 0, 0, 0
R: 0, 27, 0, 0, 33, 2, 84, 13, 60, 26, 87, 25, 47, 107, 23, 20, 8, 2, 125
Bacteroides_coprocola_61586->self NZ_DS981457|225528 (5)
AR: 0, 0, 0, 0, 0, 0, 1, 0, 1, 1, 0, 0, 0, 0, 0, 0, 0, 0, 0
RR: 0, 0, 0, 0, 0, 0, 0, 0, 1, 0, 0, 1, 0, 0, 0, 0, 0, 0, 0
Bacteroides_coprocola_61586->self NZ_DS981457|251311 (5)
AA: 0, 0, 0, 0, 1, 0, 0, 0, 0, 0, 0, 0, 0, 0, 0, 0, 0, 0, 0
AR: 0, 0, 0, 0, 0, 0, 0, 0, 1, 0, 0, 0, 0, 0, 0, 0, 0, 0, 0
RA: 0, 0, 0, 0, 0, 0, 0, 0, 0, 0, 1, 0, 0, 0, 0, 0, 0, 0, 0
RR: 0, 0, 0, 0, 0, 0, 1, 0, 0, 1, 0, 0, 0, 0, 0, 0, 0, 0, 0
Bacteroides_coprocola_61586->self NZ_DS981506|2133 (5)
AA: 0, 0, 0, 0, 1, 0, 0, 0, 0, 0, 0, 0, 0, 0, 0, 0, 0, 0, 0
RA: 0, 0, 0, 0, 1, 0, 0, 0, 0, 0, 0, 0, 1, 1, 0, 0, 0, 0, 0
RR: 0, 0, 0, 0, 0, 0, 0, 0, 0, 1, 0, 0, 0, 0, 0, 0, 0, 0, 0
Bacteroides_coprocola_61586->self NZ_DS981512|47092 (5)
AA: 0, 0, 0, 0, 0, 0, 0, 0, 0, 1, 0, 0, 0, 0, 0, 0, 0, 0, 0
AR: 0, 0, 0, 0, 2, 0, 0, 0, 0, 0, 0, 0, 0, 0, 0, 0, 0, 0, 0
RA: 0, 0, 0, 0, 0, 0, 0, 0, 0, 0, 0, 1, 0, 0, 0, 0, 0, 0, 0
RR: 0, 0, 0, 0, 0, 0, 0, 0, 1, 0, 0, 0, 0, 0, 0, 0, 0, 0, 0
Bacteroides_coprocola_61586->self NZ_DS981474|9903 (4)
AR: 0, 0, 0, 0, 0, 0, 0, 0, 0, 1, 0, 0, 0, 0, 0, 0, 0, 0, 0
RA: 0, 0, 0, 0, 0, 0, 0, 0, 1, 0, 0, 0, 0, 1, 0, 0, 0, 0, 0
RR: 0, 0, 0, 0, 0, 0, 0, 0, 1, 0, 0, 0, 0, 0, 0, 0, 0, 0, 0
Bacteroides_coprocola_61586->self NZ_DS981481|11369 (4)
AR: 0, 0, 0, 0, 1, 0, 0, 0, 1, 0, 0, 0, 0, 0, 0, 0, 0, 0, 0
RA: 0, 0, 0, 0, 0, 0, 0, 0, 0, 0, 1, 0, 0, 0, 0, 0, 0, 0, 0
RR: 0, 0, 0, 0, 0, 0, 1, 0, 0, 0, 0, 0, 0, 0, 0, 0, 0, 0, 0
Bacteroides_coprocola_61586->self NZ_DS981505|142557 (4)
AA: 0, 0, 0, 0, 0, 0, 0, 0, 1, 0, 0, 0, 0, 0, 0, 0, 0, 0, 0
RA: 0, 0, 0, 0, 1, 0, 0, 0, 1, 0, 1, 0, 0, 0, 0, 0, 0, 0, 0
Bacteroides_coprocola_61586->self NZ_DS981452|22350 (3)
AA: 0, 0, 0, 0, 0, 0, 0, 0, 0, 0, 1, 0, 0, 0, 0, 0, 0, 0, 0
RR: 0, 0, 0, 0, 0, 0, 0, 0, 1, 0, 1, 0, 0, 0, 0, 0, 0, 0, 0
Bacteroides_coprocola_61586->self NZ_DS981454|11490 (3)
RR: 0, 0, 0, 0, 0, 0, 1, 0, 0, 0, 1, 0, 0, 0, 0, 0, 0, 0, 1
Bacteroides_coprocola_61586->self NZ_DS981483|12425 (3)
AA: 0, 0, 0, 0, 1, 0, 0, 0, 0, 0, 0, 0, 0, 0, 0, 0, 0, 0, 0
AR: 0, 0, 0, 0, 0, 0, 0, 0, 0, 0, 1, 0, 0, 0, 0, 0, 0, 0, 0
RA: 0, 0, 0, 0, 0, 0, 0, 0, 0, 0, 1, 0, 0, 0, 0, 0, 0, 0, 0
Bacteroides_coprocola_61586->self NZ_DS981484|28253 (3)
AR: 0, 0, 0, 0, 0, 0, 0, 0, 1, 0, 0, 0, 0, 0, 0, 0, 0, 0, 0
RA: 0, 0, 0, 0, 0, 0, 0, 0, 2, 0, 0, 0, 0, 0, 0, 0, 0, 0, 0
Bacteroides_coprocola_61586->self NZ_DS981492|17015 (3)
AR: 0, 0, 0, 0, 1, 0, 0, 0, 0, 0, 0, 0, 0, 0, 0, 0, 0, 0, 0
RA: 0, 0, 0, 0, 0, 0, 0, 0, 1, 0, 0, 0, 0, 0, 0, 0, 0, 0, 0
RR: 0, 0, 0, 0, 0, 0, 1, 0, 0, 0, 0, 0, 0, 0, 0, 0, 0, 0, 0
Bacteroides_coprocola_61586->self NZ_DS981505|130320 (3)
AA: 0, 0, 0, 0, 0, 0, 0, 0, 1, 0, 0, 2, 0, 0, 0, 0, 0, 0, 0
Bacteroides_coprocola_61586->self NZ_DS981507|20723 (3)
AR: 0, 0, 0, 0, 0, 0, 0, 0, 1, 0, 0, 0, 0, 0, 0, 0, 0, 0, 0
RA: 0, 0, 0, 0, 0, 0, 0, 0, 0, 0, 0, 0, 0, 1, 0, 0, 0, 0, 1
Bacteroides_coprocola_61586->self NZ_DS981510|23750 (3)
RA: 0, 0, 0, 0, 0, 0, 0, 0, 0, 0, 0, 0, 0, 1, 0, 0, 0, 0, 0
RR: 0, 0, 0, 0, 0, 0, 1, 0, 0, 0, 0, 0, 1, 0, 0, 0, 0, 0, 0
Bacteroides_coprocola_61586->Bacteroides_eggerthii_54457 NZ_GL622538|170508 (3)
RR: 0, 0, 0, 0, 0, 0, 0, 0, 0, 0, 0, 1, 1, 1, 0, 0, 0, 0, 0
-


Focal feature: Bacteroides_coprocola_61586, NZ_DS981452|22350
Total barcodes:
A: 0, 109, 0, 0, 94, 6, 267, 65, 187, 85, 214, 310, 292, 349, 92, 166, 75, 6, 284
R: 13, 65, 19, 3, 334, 21, 60, 13, 420, 152, 121, 46, 33, 24, 18, 18, 3, 0, 1
Bacteroides_coprocola_61586->self 470145.6.peg.692 (3964)
A: 0, 109, 0, 0, 94, 6, 267, 65, 187, 85, 213, 310, 292, 349, 92, 166, 75, 6, 284
R: 13, 65, 19, 3, 334, 21, 60, 13, 420, 152, 121, 46, 33, 24, 18, 18, 3, 0, 1
Bacteroides_coprocola_61586->self 470145.6.peg.691 (1189)
A: 0, 29, 0, 0, 38, 1, 78, 15, 59, 31, 89, 30, 56, 118, 27, 42, 14, 1, 126
R: 7, 15, 6, 1, 138, 1, 17, 4, 132, 42, 37, 8, 6, 7, 6, 7, 0, 0, 1
Bacteroides_coprocola_61586->self 470145.6.peg.1094 (1024)
A: 0, 28, 0, 0, 31, 3, 62, 18, 47, 27, 72, 28, 66, 99, 25, 43, 8, 1, 103
R: 2, 18, 5, 1, 112, 4, 12, 4, 93, 40, 39, 7, 7, 6, 7, 5, 0, 0, 1
Bacteroides_coprocola_61586->self 470145.6.peg.1092 (752)
A: 0, 21, 0, 0, 25, 2, 46, 16, 35, 20, 45, 22, 53, 69, 19, 46, 7, 0, 66
R: 2, 10, 5, 1, 79, 3, 8, 4, 74, 27, 25, 4, 4, 6, 4, 3, 0, 0, 1
Bacteroides_coprocola_61586->self 470145.6.peg.1090 (375)
A: 0, 14, 0, 0, 7, 1, 21, 14, 19, 10, 23, 11, 33, 23, 13, 24, 2, 0, 30
R: 0, 5, 5, 1, 35, 2, 4, 4, 39, 15, 11, 2, 2, 1, 2, 1, 0, 0, 1
Bacteroides_coprocola_61586->self NZ_DS981492|17015 (6)
AA: 0, 0, 0, 0, 0, 0, 0, 0, 0, 0, 0, 0, 0, 2, 0, 0, 0, 0, 0
AR: 0, 0, 0, 0, 0, 0, 1, 0, 0, 0, 0, 1, 0, 0, 0, 0, 0, 0, 2
Bacteroides_coprocola_61586->self NZ_DS981474|9903 (5)
AA: 0, 0, 0, 0, 0, 0, 0, 0, 0, 0, 0, 1, 0, 0, 0, 0, 0, 0, 0
AR: 0, 0, 0, 0, 0, 0, 0, 0, 1, 0, 0, 0, 0, 0, 0, 1, 0, 0, 0
RR: 0, 0, 0, 0, 1, 0, 0, 0, 1, 0, 0, 0, 0, 0, 0, 0, 0, 0, 0
Bacteroides_coprocola_61586->self NZ_DS981476|26902 (5)
AA: 0, 0, 0, 0, 0, 0, 0, 0, 0, 0, 0, 1, 1, 1, 0, 0, 0, 0, 0
AR: 0, 0, 0, 0, 0, 0, 0, 0, 1, 0, 0, 0, 0, 0, 0, 0, 0, 0, 0
RR: 0, 0, 0, 0, 1, 0, 0, 0, 0, 0, 0, 0, 0, 0, 0, 0, 0, 0, 0
Bacteroides_coprocola_61586->self NZ_DS981495|114955 (5)
AA: 0, 1, 0, 0, 1, 0, 0, 0, 1, 0, 0, 0, 0, 0, 1, 0, 0, 0, 0
RR: 0, 0, 0, 0, 0, 0, 0, 0, 0, 0, 0, 0, 1, 0, 0, 0, 0, 0, 0
Bacteroides_coprocola_61586->self NZ_DS981502|14578 (5)
AA: 0, 0, 0, 0, 0, 0, 0, 0, 0, 0, 0, 0, 1, 0, 0, 0, 0, 0, 0
AR: 0, 0, 0, 0, 0, 0, 0, 0, 0, 0, 1, 0, 0, 0, 0, 0, 0, 0, 0
RA: 0, 0, 0, 0, 0, 0, 0, 0, 1, 0, 0, 0, 0, 0, 0, 0, 0, 0, 0
RR: 0, 0, 0, 0, 0, 0, 0, 0, 2, 0, 0, 0, 0, 0, 0, 0, 0, 0, 0
Bacteroides_coprocola_61586->self NZ_DS981512|47092 (5)
AA: 0, 0, 0, 0, 0, 0, 1, 0, 0, 0, 0, 0, 0, 1, 0, 0, 0, 0, 1
RR: 0, 0, 0, 0, 0, 0, 0, 0, 2, 0, 0, 0, 0, 0, 0, 0, 0, 0, 0
Bacteroides_coprocola_61586->self NZ_DS981461|30345 (4)
AA: 0, 0, 0, 0, 0, 0, 0, 0, 1, 0, 0, 0, 0, 0, 0, 0, 0, 0, 0
AR: 0, 0, 0, 0, 0, 0, 0, 0, 1, 0, 0, 0, 0, 0, 0, 0, 0, 0, 0
RA: 0, 0, 0, 0, 0, 0, 0, 0, 1, 0, 1, 0, 0, 0, 0, 0, 0, 0, 0
Bacteroides_coprocola_61586->self NZ_DS981509|153413 (4)
AA: 0, 0, 0, 0, 0, 0, 0, 0, 1, 0, 0, 0, 0, 0, 0, 0, 0, 0, 0
AR: 0, 1, 0, 0, 0, 0, 0, 0, 0, 0, 0, 0, 0, 0, 1, 0, 0, 0, 1
Bacteroides_coprocola_61586->self NZ_DS981450|35141 (3)
AA: 0, 0, 0, 0, 0, 0, 0, 0, 0, 0, 1, 0, 0, 0, 0, 0, 0, 0, 0
RR: 0, 0, 0, 0, 0, 0, 0, 0, 1, 0, 1, 0, 0, 0, 0, 0, 0, 0, 0
Bacteroides_coprocola_61586->self NZ_DS981457|217849 (3)
AR: 0, 0, 0, 0, 0, 0, 0, 0, 0, 0, 0, 0, 0, 2, 0, 0, 0, 0, 0
RA: 0, 0, 0, 0, 1, 0, 0, 0, 0, 0, 0, 0, 0, 0, 0, 0, 0, 0, 0
Bacteroides_coprocola_61586->self NZ_DS981457|225528 (3)
AA: 0, 0, 0, 0, 0, 0, 0, 0, 0, 0, 1, 0, 0, 0, 0, 0, 0, 0, 0
RA: 0, 0, 0, 0, 0, 0, 0, 0, 1, 0, 0, 0, 0, 0, 0, 0, 0, 0, 0
RR: 0, 0, 0, 0, 0, 0, 0, 0, 1, 0, 0, 0, 0, 0, 0, 0, 0, 0, 0
Bacteroides_coprocola_61586->self NZ_DS981506|2133 (3)
AR: 0, 0, 0, 0, 0, 0, 1, 0, 1, 0, 0, 0, 0, 0, 0, 0, 0, 0, 0
RA: 0, 0, 0, 0, 0, 0, 1, 0, 0, 0, 0, 0, 0, 0, 0, 0, 0, 0, 0
Bacteroides_coprocola_61586->self NZ_DS981509|136920 (3)
AR: 0, 1, 0, 0, 0, 0, 0, 0, 0, 0, 0, 1, 0, 1, 0, 0, 0, 0, 0
Bacteroides_coprocola_61586->self NZ_DS981509|155558 (3)
AA: 0, 0, 0, 0, 0, 0, 1, 0, 0, 0, 0, 0, 0, 0, 0, 1, 0, 0, 0
RA: 0, 0, 0, 0, 0, 0, 0, 0, 0, 0, 1, 0, 0, 0, 0, 0, 0, 0, 0
Bacteroides_coprocola_61586->self NZ_DS981510|23750 (3)
AA: 0, 0, 0, 0, 0, 0, 1, 0, 0, 0, 0, 1, 0, 0, 0, 0, 0, 0, 0
RR: 0, 0, 0, 0, 0, 0, 0, 0, 1, 0, 0, 0, 0, 0, 0, 0, 0, 0, 0
Bacteroides_coprocola_61586->Bacteroides_eggerthii_54457 NZ_GL622541|415886 (3)
AA: 0, 0, 0, 0, 0, 0, 0, 0, 0, 0, 0, 0, 0, 1, 0, 0, 1, 0, 0
RA: 0, 0, 0, 0, 0, 0, 0, 0, 1, 0, 0, 0, 0, 0, 0, 0, 0, 0, 0
-


Focal feature: Bacteroides_coprocola_61586, NZ_DS981452|36909
Total barcodes:
A: 0, 75, 0, 0, 58, 9, 180, 34, 101, 59, 146, 191, 192, 214, 61, 82, 55, 1, 155
R: 9, 49, 22, 1, 363, 21, 67, 24, 384, 115, 117, 38, 18, 16, 13, 11, 2, 0, 1
Bacteroides_coprocola_61586->self 470145.6.peg.701 (2828)
A: 0, 74, 0, 0, 57, 9, 174, 33, 100, 56, 145, 183, 185, 213, 60, 76, 53, 1, 155
R: 9, 46, 22, 1, 360, 19, 67, 24, 379, 113, 116, 38, 18, 16, 12, 11, 2, 0, 1
Bacteroides_coprocola_61586->self 470145.6.peg.700 (1024)
A: 0, 19, 0, 0, 24, 1, 60, 6, 43, 20, 72, 36, 40, 75, 17, 26, 6, 1, 91
R: 5, 15, 7, 1, 165, 6, 18, 2, 153, 36, 52, 7, 2, 10, 5, 2, 0, 0, 1
Bacteroides_coprocola_61586->self 470145.6.peg.703 (910)
A: 0, 21, 0, 0, 23, 2, 57, 11, 38, 15, 65, 27, 37, 57, 18, 27, 5, 1, 83
R: 3, 14, 6, 0, 158, 5, 17, 7, 112, 35, 42, 4, 3, 6, 6, 3, 1, 0, 1
Bacteroides_coprocola_61586->self 470145.6.peg.702 (726)
A: 0, 15, 0, 0, 19, 1, 39, 5, 29, 14, 62, 21, 21, 51, 12, 10, 5, 1, 77
R: 3, 14, 3, 0, 123, 7, 14, 2, 95, 15, 45, 4, 2, 7, 4, 5, 0, 0, 1
Bacteroides_coprocola_61586->self 470145.6.peg.698 (707)
A: 0, 19, 0, 0, 8, 2, 35, 5, 20, 11, 54, 19, 32, 56, 16, 16, 3, 0, 68
R: 6, 10, 6, 1, 110, 4, 13, 3, 102, 31, 40, 5, 3, 6, 2, 0, 0, 0, 1
Bacteroides_coprocola_61586->self NZ_DS981495|31286 (4)
AR: 0, 0, 0, 0, 0, 0, 0, 0, 0, 0, 0, 0, 0, 0, 0, 1, 0, 0, 1
RA: 0, 0, 0, 0, 0, 0, 0, 0, 1, 0, 0, 0, 0, 0, 0, 0, 0, 0, 0
RR: 0, 0, 0, 0, 0, 0, 0, 0, 1, 0, 0, 0, 0, 0, 0, 0, 0, 0, 0
Bacteroides_coprocola_61586->self NZ_DS981505|142557 (4)
AR: 0, 0, 0, 0, 0, 0, 0, 0, 0, 0, 1, 0, 0, 2, 0, 0, 0, 0, 0
RA: 0, 0, 0, 0, 1, 0, 0, 0, 0, 0, 0, 0, 0, 0, 0, 0, 0, 0, 0
Bacteroides_coprocola_61586->self NZ_DS981505|58461 (4)
AA: 0, 0, 0, 0, 0, 0, 0, 0, 0, 0, 0, 1, 1, 0, 0, 0, 0, 0, 0
AR: 0, 0, 0, 0, 1, 0, 0, 0, 0, 0, 0, 0, 0, 0, 0, 0, 0, 0, 0
RR: 0, 0, 0, 0, 1, 0, 0, 0, 0, 0, 0, 0, 0, 0, 0, 0, 0, 0, 0
Bacteroides_coprocola_61586->self NZ_DS981457|217849 (3)
AR: 0, 0, 0, 0, 0, 0, 0, 0, 0, 0, 0, 1, 0, 1, 0, 0, 0, 0, 0
RA: 0, 0, 0, 0, 0, 0, 0, 0, 0, 1, 0, 0, 0, 0, 0, 0, 0, 0, 0
Bacteroides_coprocola_61586->self NZ_DS981502|14578 (3)
AA: 0, 1, 0, 0, 0, 0, 1, 0, 0, 0, 0, 0, 0, 0, 1, 0, 0, 0, 0
Bacteroides_coprocola_61586->self NZ_DS981502|34895 (3)
AA: 0, 0, 0, 0, 0, 0, 0, 0, 0, 0, 0, 0, 1, 1, 0, 0, 0, 0, 0
RR: 0, 0, 0, 0, 1, 0, 0, 0, 0, 0, 0, 0, 0, 0, 0, 0, 0, 0, 0
Bacteroides_coprocola_61586->self NZ_DS981509|155558 (3)
AA: 0, 0, 0, 0, 0, 0, 0, 0, 0, 0, 0, 0, 0, 1, 0, 0, 0, 0, 0
AR: 0, 0, 0, 0, 0, 0, 0, 0, 1, 0, 0, 0, 1, 0, 0, 0, 0, 0, 0
Bacteroides_coprocola_61586->Bacteroides_eggerthii_54457 NZ_GL622539|225016 (3)
AA: 0, 0, 0, 0, 0, 0, 0, 0, 0, 0, 0, 0, 0, 1, 0, 0, 0, 0, 0
AR: 0, 0, 0, 0, 0, 0, 0, 0, 0, 0, 0, 0, 0, 1, 0, 0, 0, 0, 0
RR: 0, 0, 0, 0, 0, 0, 0, 0, 1, 0, 0, 0, 0, 0, 0, 0, 0, 0, 0
-


Focal feature: Bacteroides_coprocola_61586, NZ_DS981454|11490
Total barcodes:
A: 0, 62, 0, 0, 24, 2, 46, 7, 118, 69, 175, 258, 196, 202, 59, 23, 7, 2, 30
R: 10, 89, 10, 2, 374, 15, 217, 56, 361, 151, 136, 83, 51, 71, 47, 125, 54, 3, 221
Bacteroides_coprocola_61586->self 470145.6.peg.776 (2587)
A: 0, 50, 0, 0, 19, 2, 32, 5, 94, 51, 147, 194, 150, 164, 47, 21, 4, 1, 24
R: 8, 69, 7, 2, 282, 12, 172, 39, 277, 115, 104, 58, 39, 54, 37, 94, 43, 2, 168
Bacteroides_coprocola_61586->self 470145.6.peg.777 (1848)
A: 0, 32, 0, 0, 16, 1, 24, 3, 66, 39, 128, 82, 87, 110, 31, 18, 0, 2, 22
R: 6, 47, 5, 2, 224, 8, 115, 26, 215, 79, 83, 33, 34, 40, 25, 64, 27, 2, 152
Bacteroides_coprocola_61586->self 470145.6.peg.775 (1594)
A: 0, 26, 0, 0, 14, 0, 24, 2, 58, 28, 99, 75, 72, 94, 24, 9, 1, 1, 21
R: 7, 48, 3, 1, 209, 11, 98, 18, 194, 71, 81, 25, 23, 29, 17, 55, 16, 0, 140
Bacteroides_coprocola_61586->self 470145.6.peg.774 (747)
A: 0, 9, 0, 0, 9, 0, 13, 0, 29, 14, 58, 22, 18, 48, 8, 2, 0, 0, 11
R: 4, 23, 3, 0, 112, 2, 36, 7, 87, 22, 47, 10, 6, 20, 9, 25, 2, 2, 89
Bacteroides_coprocola_61586->self 470145.6.peg.773 (722)
A: 0, 11, 0, 0, 7, 0, 11, 0, 23, 15, 56, 17, 26, 47, 9, 4, 0, 1, 12
R: 3, 19, 2, 0, 105, 0, 40, 9, 91, 26, 44, 6, 8, 15, 9, 26, 3, 0, 77
Bacteroides_coprocola_61586->self NZ_DS981457|217849 (4)
AA: 0, 0, 0, 0, 0, 0, 0, 0, 1, 0, 0, 0, 0, 0, 0, 0, 0, 0, 0
RR: 0, 1, 0, 0, 0, 0, 0, 0, 0, 0, 0, 0, 0, 0, 1, 1, 0, 0, 0
Bacteroides_coprocola_61586->self NZ_DS981474|9903 (4)
RA: 0, 0, 0, 0, 1, 0, 0, 0, 0, 0, 0, 0, 0, 0, 0, 0, 0, 0, 1
RR: 0, 0, 0, 0, 2, 0, 0, 0, 0, 0, 0, 0, 0, 0, 0, 0, 0, 0, 0
Bacteroides_coprocola_61586->self NZ_DS981450|35141 (3)
RR: 0, 0, 0, 0, 0, 0, 1, 0, 0, 0, 1, 0, 0, 0, 0, 0, 0, 0, 1
Bacteroides_coprocola_61586->self NZ_DS981457|258660 (3)
RA: 0, 0, 0, 0, 1, 0, 0, 0, 0, 0, 0, 0, 0, 0, 0, 0, 0, 0, 0
RR: 0, 0, 0, 0, 0, 0, 0, 0, 2, 0, 0, 0, 0, 0, 0, 0, 0, 0, 0
Bacteroides_coprocola_61586->self NZ_DS981495|31286 (3)
AA: 0, 0, 0, 0, 0, 0, 0, 0, 0, 1, 0, 0, 0, 0, 0, 0, 0, 0, 0
RR: 0, 0, 0, 0, 1, 0, 1, 0, 0, 0, 0, 0, 0, 0, 0, 0, 0, 0, 0
Bacteroides_coprocola_61586->self NZ_DS981497|55001 (3)
AR: 0, 0, 0, 0, 0, 0, 0, 0, 1, 0, 0, 0, 0, 0, 0, 0, 0, 0, 0
RA: 0, 0, 0, 0, 0, 0, 0, 0, 0, 1, 0, 0, 0, 0, 0, 0, 0, 0, 0
RR: 0, 0, 0, 0, 0, 0, 0, 0, 1, 0, 0, 0, 0, 0, 0, 0, 0, 0, 0
Bacteroides_coprocola_61586->self NZ_DS981506|2133 (3)
RA: 0, 0, 0, 0, 0, 0, 0, 0, 0, 0, 1, 0, 0, 0, 0, 0, 0, 0, 0
RR: 0, 0, 0, 0, 1, 0, 0, 0, 1, 0, 0, 0, 0, 0, 0, 0, 0, 0, 0
Bacteroides_coprocola_61586->self NZ_DS981507|20723 (3)
AA: 0, 0, 0, 0, 0, 0, 0, 0, 0, 0, 0, 1, 1, 0, 0, 0, 0, 0, 0
RA: 0, 0, 0, 0, 1, 0, 0, 0, 0, 0, 0, 0, 0, 0, 0, 0, 0, 0, 0
Bacteroides_coprocola_61586->self NZ_DS981509|144325 (3)
AA: 0, 0, 0, 0, 0, 0, 0, 0, 0, 0, 1, 0, 0, 0, 0, 0, 0, 0, 0
RR: 0, 0, 0, 0, 1, 0, 0, 0, 0, 0, 1, 0, 0, 0, 0, 0, 0, 0, 0
Bacteroides_coprocola_61586->Bacteroides_eggerthii_54457 NZ_GL622544|230675 (3)
AR: 0, 0, 0, 0, 0, 0, 0, 0, 0, 0, 1, 0, 0, 0, 0, 0, 0, 0, 0
RR: 0, 0, 0, 0, 1, 0, 0, 0, 1, 0, 0, 0, 0, 0, 0, 0, 0, 0, 0
-


Focal feature: Bacteroides_coprocola_61586, NZ_DS981457|112686
Total barcodes:
A: 0, 155, 0, 1, 111, 10, 250, 63, 227, 83, 307, 377, 319, 327, 130, 185, 88, 6, 323
R: 23, 84, 20, 3, 486, 34, 105, 26, 589, 226, 181, 53, 32, 35, 20, 14, 6, 0, 3
Bacteroides_coprocola_61586->self 470145.6.peg.908 (2457)
A: 0, 82, 0, 1, 68, 4, 131, 24, 121, 37, 184, 101, 136, 162, 70, 95, 27, 3, 211
R: 14, 48, 5, 2, 287, 19, 50, 11, 314, 91, 94, 13, 10, 18, 13, 7, 3, 0, 1
Bacteroides_coprocola_61586->self 470145.6.peg.907 (1063)
A: 0, 37, 0, 0, 38, 3, 61, 13, 48, 12, 84, 32, 54, 85, 30, 37, 6, 0, 112
R: 3, 17, 2, 1, 140, 9, 20, 4, 123, 37, 39, 2, 3, 3, 3, 4, 1, 0, 0
Bacteroides_coprocola_61586->self 470145.6.peg.906 (721)
A: 0, 23, 0, 0, 24, 3, 40, 11, 31, 8, 60, 16, 32, 48, 19, 25, 8, 0, 92
R: 1, 17, 1, 0, 107, 7, 12, 6, 66, 24, 27, 1, 3, 3, 4, 2, 0, 0, 0
Bacteroides_coprocola_61586->self 470145.6.peg.905 (538)
A: 0, 19, 0, 0, 23, 2, 32, 3, 23, 5, 39, 13, 28, 29, 16, 21, 4, 1, 70
R: 0, 10, 2, 0, 85, 4, 11, 4, 50, 16, 19, 1, 5, 1, 1, 1, 0, 0, 0
Bacteroides_coprocola_61586->self 470145.6.peg.914 (529)
A: 0, 24, 0, 0, 18, 0, 15, 6, 20, 4, 47, 12, 37, 30, 21, 26, 3, 0, 66
R: 0, 9, 0, 0, 73, 5, 11, 10, 50, 15, 21, 1, 2, 2, 0, 0, 1, 0, 0
Bacteroides_coprocola_61586->self NZ_DS981505|142557 (7)
AA: 0, 0, 0, 0, 0, 0, 0, 0, 1, 0, 0, 0, 0, 0, 0, 0, 0, 0, 0
AR: 0, 0, 0, 0, 0, 0, 1, 0, 1, 0, 0, 0, 0, 1, 0, 1, 0, 0, 0
RR: 0, 0, 0, 0, 0, 0, 0, 0, 2, 0, 0, 0, 0, 0, 0, 0, 0, 0, 0
Bacteroides_coprocola_61586->self NZ_DS981474|9903 (6)
AA: 0, 0, 0, 0, 0, 0, 0, 0, 0, 0, 0, 1, 0, 0, 0, 0, 0, 0, 0
AR: 0, 0, 0, 0, 0, 0, 0, 0, 0, 0, 1, 0, 0, 0, 0, 0, 0, 0, 0
RA: 0, 0, 0, 0, 0, 0, 0, 0, 2, 0, 0, 0, 0, 0, 0, 0, 0, 0, 0
RR: 0, 0, 0, 0, 0, 0, 0, 0, 2, 0, 0, 0, 0, 0, 0, 0, 0, 0, 0
Bacteroides_coprocola_61586->self NZ_DS981457|225528 (5)
AA: 0, 0, 0, 0, 0, 0, 1, 0, 0, 0, 0, 2, 0, 0, 0, 0, 0, 0, 0
RR: 0, 0, 0, 0, 2, 0, 0, 0, 0, 0, 0, 0, 0, 0, 0, 0, 0, 0, 0
Bacteroides_coprocola_61586->self NZ_DS981461|30345 (5)
AA: 0, 0, 0, 0, 0, 0, 0, 0, 0, 0, 0, 0, 0, 1, 0, 0, 0, 0, 0
RA: 0, 0, 0, 0, 0, 0, 0, 0, 2, 0, 1, 0, 0, 0, 0, 0, 0, 0, 0
RR: 0, 0, 0, 0, 0, 0, 0, 0, 1, 0, 0, 0, 0, 0, 0, 0, 0, 0, 0
Bacteroides_coprocola_61586->self NZ_DS981509|155558 (5)
AA: 0, 0, 0, 0, 0, 0, 0, 0, 1, 0, 0, 0, 1, 0, 0, 1, 0, 0, 0
RR: 0, 0, 0, 0, 0, 0, 0, 0, 1, 1, 0, 0, 0, 0, 0, 0, 0, 0, 0
Bacteroides_coprocola_61586->self NZ_DS981512|47092 (5)
AA: 0, 0, 0, 0, 0, 0, 0, 0, 0, 0, 1, 0, 0, 0, 0, 0, 0, 0, 0
RR: 0, 0, 0, 0, 3, 0, 0, 0, 0, 1, 0, 0, 0, 0, 0, 0, 0, 0, 0
Bacteroides_coprocola_61586->self NZ_DS981432|7433 (4)
AA: 0, 1, 0, 0, 0, 0, 0, 0, 0, 0, 0, 0, 0, 0, 1, 0, 0, 0, 0
AR: 0, 0, 0, 0, 0, 0, 0, 0, 0, 0, 0, 1, 0, 0, 0, 0, 0, 0, 0
RA: 0, 0, 0, 0, 0, 0, 0, 0, 1, 0, 0, 0, 0, 0, 0, 0, 0, 0, 0
Bacteroides_coprocola_61586->self NZ_DS981505|13887 (4)
AA: 0, 0, 0, 0, 0, 0, 1, 0, 0, 0, 1, 0, 0, 0, 0, 0, 0, 0, 0
AR: 0, 0, 0, 0, 1, 0, 0, 0, 0, 0, 0, 0, 0, 0, 0, 0, 0, 0, 0
RR: 0, 0, 0, 0, 0, 0, 0, 0, 1, 0, 0, 0, 0, 0, 0, 0, 0, 0, 0
Bacteroides_coprocola_61586->self NZ_DS981509|153413 (4)
AA: 0, 0, 0, 0, 0, 0, 0, 0, 1, 0, 0, 0, 0, 0, 0, 0, 0, 0, 0
RA: 0, 0, 0, 0, 0, 0, 0, 0, 2, 0, 0, 0, 0, 0, 0, 0, 0, 0, 0
RR: 0, 0, 0, 0, 0, 0, 0, 0, 0, 1, 0, 0, 0, 0, 0, 0, 0, 0, 0
Bacteroides_coprocola_61586->self NZ_DS981510|23750 (4)
AA: 0, 0, 0, 0, 0, 0, 0, 0, 0, 0, 0, 0, 0, 1, 0, 1, 0, 0, 1
RR: 0, 0, 0, 0, 1, 0, 0, 0, 0, 0, 0, 0, 0, 0, 0, 0, 0, 0, 0
Bacteroides_coprocola_61586->self NZ_DS981457|217849 (3)
AA: 0, 0, 0, 0, 0, 0, 0, 0, 0, 0, 1, 0, 0, 0, 0, 0, 0, 0, 0
AR: 0, 1, 0, 0, 0, 0, 0, 0, 0, 0, 0, 0, 0, 0, 1, 0, 0, 0, 0
Bacteroides_coprocola_61586->self NZ_DS981466|26865 (3)
AA: 0, 0, 0, 0, 0, 0, 0, 0, 0, 0, 0, 0, 0, 0, 0, 0, 1, 0, 0
AR: 0, 0, 0, 0, 0, 0, 0, 0, 0, 0, 0, 0, 0, 0, 0, 1, 0, 0, 0
RR: 0, 0, 0, 0, 0, 0, 0, 0, 1, 0, 0, 0, 0, 0, 0, 0, 0, 0, 0
Bacteroides_coprocola_61586->self NZ_DS981497|55001 (3)
RA: 0, 0, 0, 0, 0, 0, 0, 0, 0, 1, 0, 0, 1, 0, 0, 0, 0, 0, 0
RR: 0, 0, 0, 0, 0, 0, 0, 0, 1, 0, 0, 0, 0, 0, 0, 0, 0, 0, 0
Bacteroides_coprocola_61586->self NZ_DS981509|136920 (3)
AA: 0, 0, 0, 0, 0, 0, 0, 0, 0, 0, 0, 1, 0, 1, 0, 0, 0, 0, 0
AR: 0, 0, 0, 0, 0, 0, 0, 0, 0, 0, 0, 0, 1, 0, 0, 0, 0, 0, 0
Bacteroides_coprocola_61586->Bacteroides_eggerthii_54457 NZ_GL622538|644725 (3)
AA: 0, 0, 0, 0, 0, 0, 0, 0, 0, 0, 0, 0, 1, 0, 0, 0, 0, 0, 0
AR: 0, 0, 0, 0, 0, 0, 0, 0, 0, 0, 0, 0, 1, 0, 0, 0, 0, 0, 0
RR: 0, 0, 0, 0, 0, 0, 0, 0, 0, 0, 1, 0, 0, 0, 0, 0, 0, 0, 0
-


Focal feature: Bacteroides_coprocola_61586, NZ_DS981457|217849
Total barcodes:
A: 15, 56, 20, 1, 434, 15, 87, 27, 531, 180, 171, 58, 26, 23, 22, 17, 4, 1, 0
R: 0, 163, 0, 2, 127, 9, 356, 73, 224, 110, 332, 464, 351, 414, 146, 215, 86, 13, 400
Bacteroides_coprocola_61586->self 470145.6.peg.990 (4590)
A: 14, 51, 18, 1, 385, 15, 78, 24, 474, 162, 153, 48, 23, 20, 18, 17, 3, 1, 0
R: 0, 143, 0, 2, 115, 8, 317, 57, 195, 101, 305, 394, 311, 362, 128, 186, 78, 13, 370
Bacteroides_coprocola_61586->self 470145.6.peg.992 (1779)
A: 7, 22, 3, 1, 187, 7, 28, 5, 190, 57, 75, 7, 11, 10, 6, 3, 1, 0, 0
R: 0, 54, 0, 1, 57, 2, 136, 15, 67, 40, 164, 66, 85, 142, 47, 67, 19, 5, 192
Bacteroides_coprocola_61586->self 470145.6.peg.991 (1320)
A: 9, 19, 1, 1, 139, 6, 27, 2, 153, 45, 52, 10, 4, 5, 6, 2, 1, 0, 0
R: 0, 33, 0, 0, 39, 1, 104, 9, 59, 33, 106, 58, 40, 101, 28, 39, 20, 5, 163
Bacteroides_coprocola_61586->self 470145.6.peg.993 (1129)
A: 4, 17, 3, 1, 127, 3, 20, 3, 112, 31, 50, 3, 8, 6, 6, 4, 0, 0, 0
R: 0, 35, 0, 0, 37, 1, 92, 9, 37, 24, 90, 24, 61, 96, 31, 49, 10, 6, 129
Bacteroides_coprocola_61586->self 470145.6.peg.994 (852)
A: 6, 7, 2, 1, 96, 1, 11, 4, 93, 26, 37, 2, 7, 4, 3, 2, 0, 0, 0
R: 0, 28, 0, 0, 24, 1, 68, 3, 31, 18, 78, 24, 39, 56, 24, 40, 5, 1, 110
Bacteroides_coprocola_61586->self NZ_DS981457|225528 (181)
AA: 0, 0, 0, 0, 0, 0, 0, 0, 0, 0, 0, 1, 0, 0, 0, 0, 0, 0, 0
AR: 3, 2, 0, 0, 21, 0, 0, 1, 17, 2, 8, 1, 1, 0, 1, 0, 1, 0, 0
RA: 0, 5, 0, 0, 5, 0, 11, 1, 1, 3, 18, 6, 5, 9, 5, 0, 0, 0, 12
RR: 0, 3, 0, 0, 0, 0, 0, 0, 1, 0, 2, 0, 1, 0, 3, 6, 2, 1, 22
Bacteroides_coprocola_61586->self NZ_DS981507|20723 (11)
AA: 0, 0, 0, 0, 0, 0, 0, 0, 1, 0, 0, 0, 0, 0, 0, 0, 0, 0, 0
AR: 0, 0, 0, 0, 0, 0, 0, 0, 1, 0, 0, 0, 0, 0, 0, 1, 0, 0, 0
RA: 0, 1, 0, 0, 1, 1, 0, 0, 1, 0, 0, 0, 1, 0, 0, 0, 0, 0, 3
Bacteroides_coprocola_61586->self NZ_DS981457|251311 (8)
AA: 0, 0, 0, 0, 2, 0, 0, 0, 1, 0, 0, 0, 0, 0, 0, 0, 0, 0, 0
RR: 0, 0, 0, 0, 0, 0, 0, 0, 0, 0, 1, 1, 0, 0, 0, 0, 0, 0, 3
Bacteroides_coprocola_61586->self NZ_DS981512|47092 (6)
AA: 0, 0, 0, 0, 0, 0, 0, 0, 1, 0, 1, 0, 0, 0, 0, 0, 0, 0, 0
AR: 0, 0, 0, 0, 0, 0, 0, 0, 0, 1, 0, 0, 0, 0, 0, 0, 0, 0, 0
RA: 0, 0, 0, 0, 0, 0, 0, 0, 0, 0, 1, 1, 0, 0, 0, 0, 0, 0, 0
RR: 0, 0, 0, 0, 0, 0, 0, 0, 0, 0, 0, 1, 0, 0, 0, 0, 0, 0, 0
Bacteroides_coprocola_61586->self NZ_DS981505|142557 (5)
AA: 0, 0, 0, 0, 1, 0, 0, 0, 2, 0, 0, 0, 0, 0, 0, 0, 0, 0, 0
RR: 0, 0, 0, 0, 0, 0, 0, 0, 0, 0, 0, 1, 0, 0, 0, 0, 0, 0, 1
Bacteroides_coprocola_61586->self NZ_DS981509|144325 (5)
AA: 0, 0, 0, 0, 0, 0, 1, 0, 1, 0, 0, 0, 0, 0, 0, 0, 0, 0, 0
AR: 0, 0, 0, 0, 0, 0, 0, 0, 1, 0, 0, 0, 0, 0, 0, 0, 0, 0, 0
RR: 0, 0, 0, 0, 0, 0, 0, 0, 1, 0, 0, 1, 0, 0, 0, 0, 0, 0, 0
Bacteroides_coprocola_61586->self NZ_DS981432|7433 (4)
RA: 0, 0, 0, 0, 0, 0, 0, 0, 1, 0, 0, 1, 0, 0, 0, 0, 0, 0, 0
RR: 0, 0, 0, 0, 0, 0, 0, 0, 0, 0, 0, 0, 1, 1, 0, 0, 0, 0, 0
Bacteroides_coprocola_61586->self NZ_DS981454|11490 (4)
AA: 0, 0, 0, 0, 0, 0, 0, 0, 1, 0, 0, 0, 0, 0, 0, 0, 0, 0, 0
RR: 0, 1, 0, 0, 0, 0, 0, 0, 0, 0, 0, 0, 0, 0, 1, 1, 0, 0, 0
Bacteroides_coprocola_61586->self NZ_DS981461|30345 (4)
AA: 0, 0, 0, 0, 0, 0, 0, 0, 0, 0, 0, 1, 0, 0, 0, 0, 0, 0, 0
AR: 0, 0, 0, 0, 0, 0, 0, 0, 0, 0, 1, 0, 0, 0, 0, 0, 0, 0, 0
RA: 0, 0, 0, 0, 0, 0, 0, 0, 0, 0, 0, 0, 2, 0, 0, 0, 0, 0, 0
Bacteroides_coprocola_61586->self NZ_DS981502|34895 (4)
AA: 0, 0, 0, 0, 1, 0, 0, 0, 0, 0, 0, 0, 0, 0, 0, 0, 0, 0, 0
AR: 0, 0, 0, 0, 1, 0, 0, 0, 0, 0, 0, 0, 0, 0, 0, 0, 0, 0, 0
RA: 0, 0, 0, 0, 0, 0, 0, 0, 0, 0, 1, 1, 0, 0, 0, 0, 0, 0, 0
Bacteroides_coprocola_61586->self NZ_DS981505|130320 (4)
RA: 0, 0, 0, 0, 0, 0, 0, 0, 0, 0, 0, 1, 1, 1, 0, 0, 0, 0, 0
RR: 0, 0, 0, 0, 0, 0, 0, 0, 0, 0, 0, 1, 0, 0, 0, 0, 0, 0, 0
Bacteroides_coprocola_61586->self NZ_DS981505|13887 (4)
AA: 0, 0, 0, 0, 0, 0, 1, 0, 0, 0, 0, 0, 0, 0, 0, 0, 0, 0, 0
AR: 0, 0, 0, 0, 0, 0, 0, 0, 1, 0, 0, 0, 0, 0, 0, 0, 0, 0, 0
RA: 0, 0, 0, 0, 0, 0, 0, 0, 0, 0, 0, 1, 0, 0, 0, 0, 0, 0, 0
RR: 0, 0, 0, 0, 0, 0, 0, 0, 0, 0, 0, 0, 0, 0, 0, 1, 0, 0, 0
Bacteroides_coprocola_61586->self NZ_DS981509|155558 (4)
AR: 0, 0, 0, 0, 0, 0, 0, 0, 1, 0, 0, 0, 0, 0, 0, 0, 0, 0, 0
RA: 0, 0, 0, 0, 0, 0, 0, 0, 0, 0, 1, 1, 0, 1, 0, 0, 0, 0, 0
Bacteroides_coprocola_61586->self NZ_DS981452|22350 (3)
AR: 0, 0, 0, 0, 1, 0, 0, 0, 0, 0, 0, 0, 0, 0, 0, 0, 0, 0, 0
RA: 0, 0, 0, 0, 0, 0, 0, 0, 0, 0, 0, 0, 0, 2, 0, 0, 0, 0, 0
Bacteroides_coprocola_61586->self NZ_DS981452|36909 (3)
AR: 0, 0, 0, 0, 0, 0, 0, 0, 0, 1, 0, 0, 0, 0, 0, 0, 0, 0, 0
RA: 0, 0, 0, 0, 0, 0, 0, 0, 0, 0, 0, 1, 0, 1, 0, 0, 0, 0, 0
Bacteroides_coprocola_61586->self NZ_DS981457|112686 (3)
AA: 0, 0, 0, 0, 0, 0, 0, 0, 0, 0, 1, 0, 0, 0, 0, 0, 0, 0, 0
RA: 0, 1, 0, 0, 0, 0, 0, 0, 0, 0, 0, 0, 0, 0, 1, 0, 0, 0, 0
Bacteroides_coprocola_61586->self NZ_DS981457|258660 (3)
AR: 0, 0, 0, 0, 0, 0, 0, 0, 1, 0, 0, 0, 0, 0, 0, 0, 0, 0, 0
RA: 0, 0, 0, 0, 0, 0, 0, 0, 0, 0, 0, 1, 0, 0, 0, 0, 0, 0, 1
Bacteroides_coprocola_61586->self NZ_DS981469|1150 (3)
AR: 0, 0, 0, 0, 0, 0, 0, 0, 2, 0, 0, 0, 0, 0, 0, 0, 0, 0, 0
RA: 0, 0, 0, 0, 0, 0, 0, 0, 0, 0, 0, 0, 1, 0, 0, 0, 0, 0, 0
Bacteroides_coprocola_61586->self NZ_DS981492|17015 (3)
AA: 0, 0, 0, 0, 0, 0, 0, 0, 0, 0, 1, 0, 0, 0, 0, 0, 0, 0, 0
RA: 0, 0, 0, 0, 0, 0, 0, 0, 0, 0, 0, 2, 0, 0, 0, 0, 0, 0, 0
Bacteroides_coprocola_61586->self NZ_DS981495|114955 (3)
RA: 0, 0, 0, 0, 0, 0, 0, 0, 1, 0, 0, 0, 0, 0, 0, 0, 0, 0, 0
RR: 0, 0, 0, 0, 0, 0, 0, 0, 1, 0, 0, 0, 1, 0, 0, 0, 0, 0, 0
Bacteroides_coprocola_61586->self NZ_DS981497|55001 (3)
AR: 0, 0, 0, 0, 1, 0, 0, 0, 0, 0, 0, 0, 0, 0, 0, 0, 0, 0, 0
RA: 0, 0, 0, 0, 0, 0, 0, 0, 0, 0, 0, 0, 0, 1, 0, 1, 0, 0, 0
Bacteroides_coprocola_61586->self NZ_DS981509|136920 (3)
RR: 0, 0, 0, 0, 0, 0, 1, 0, 0, 0, 0, 0, 0, 1, 0, 0, 0, 0, 1
-


Focal feature: Bacteroides_coprocola_61586, NZ_DS981457|225528
Total barcodes:
A: 0, 145, 1, 1, 149, 18, 324, 92, 238, 107, 299, 404, 379, 385, 115, 50, 23, 4, 133
R: 21, 113, 39, 5, 568, 25, 114, 38, 689, 248, 242, 83, 62, 73, 56, 243, 96, 5, 281
Bacteroides_coprocola_61586->self 470145.6.peg.998 (5863)
A: 0, 144, 1, 1, 149, 18, 322, 92, 238, 107, 299, 404, 379, 385, 114, 50, 23, 4, 133
R: 21, 113, 39, 5, 568, 25, 114, 38, 689, 248, 242, 83, 62, 73, 56, 243, 96, 5, 280
Bacteroides_coprocola_61586->self 470145.6.peg.999 (2589)
A: 0, 65, 0, 1, 75, 8, 131, 29, 104, 51, 165, 84, 132, 193, 54, 20, 6, 1, 82
R: 7, 55, 7, 3, 304, 12, 48, 15, 313, 94, 128, 18, 24, 36, 24, 106, 27, 3, 164
Bacteroides_coprocola_61586->self 470145.6.peg.1001 (1506)
A: 0, 42, 0, 0, 41, 7, 85, 15, 61, 29, 97, 41, 79, 109, 30, 20, 0, 1, 52
R: 6, 34, 4, 2, 187, 9, 30, 7, 172, 55, 65, 5, 16, 21, 13, 56, 12, 1, 102
Bacteroides_coprocola_61586->self 470145.6.peg.996 (1474)
A: 0, 33, 0, 0, 50, 1, 92, 12, 59, 22, 111, 45, 54, 103, 29, 6, 1, 0, 60
R: 11, 27, 5, 2, 193, 7, 26, 6, 173, 50, 74, 6, 12, 15, 9, 51, 20, 3, 106
Bacteroides_coprocola_61586->self 470145.6.peg.994 (1180)
A: 0, 35, 0, 0, 39, 5, 70, 11, 48, 18, 86, 30, 55, 86, 28, 13, 1, 0, 51
R: 6, 25, 4, 0, 134, 7, 20, 4, 127, 38, 65, 3, 8, 18, 13, 46, 7, 2, 77
Bacteroides_coprocola_61586->self NZ_DS981457|217849 (181)
AA: 0, 0, 0, 0, 0, 0, 0, 0, 0, 0, 0, 1, 0, 0, 0, 0, 0, 0, 0
AR: 0, 5, 0, 0, 5, 0, 11, 1, 1, 3, 18, 6, 5, 9, 5, 0, 0, 0, 12
RA: 3, 2, 0, 0, 21, 0, 0, 1, 17, 2, 8, 1, 1, 0, 1, 0, 1, 0, 0
RR: 0, 3, 0, 0, 0, 0, 0, 0, 1, 0, 2, 0, 1, 0, 3, 6, 2, 1, 22
Bacteroides_coprocola_61586->self NZ_DS981457|251311 (15)
AA: 0, 0, 0, 0, 0, 0, 0, 0, 0, 0, 1, 0, 0, 0, 0, 0, 0, 0, 0
AR: 0, 0, 0, 0, 0, 0, 1, 1, 1, 0, 1, 0, 0, 0, 0, 0, 0, 0, 0
RA: 0, 0, 0, 0, 0, 0, 0, 0, 1, 0, 1, 0, 0, 0, 0, 0, 0, 0, 0
RR: 0, 1, 0, 0, 0, 0, 0, 0, 0, 0, 0, 0, 0, 0, 0, 0, 0, 0, 7
Bacteroides_coprocola_61586->self NZ_DS981505|142557 (6)
AR: 0, 0, 0, 0, 0, 0, 0, 0, 0, 0, 1, 2, 1, 0, 0, 0, 0, 0, 0
RA: 0, 0, 0, 0, 0, 0, 0, 0, 1, 0, 0, 0, 0, 0, 0, 0, 0, 0, 0
RR: 0, 0, 0, 0, 0, 0, 1, 0, 0, 0, 0, 0, 0, 0, 0, 0, 0, 0, 0
Bacteroides_coprocola_61586->self NZ_DS981509|155558 (6)
AA: 0, 0, 0, 0, 0, 0, 0, 0, 0, 0, 1, 1, 0, 0, 0, 0, 0, 0, 0
AR: 0, 0, 0, 0, 0, 0, 0, 0, 1, 0, 0, 0, 0, 0, 0, 0, 0, 0, 0
RA: 0, 0, 0, 0, 0, 0, 0, 0, 1, 0, 0, 0, 0, 0, 0, 0, 0, 0, 0
RR: 0, 0, 0, 0, 1, 0, 0, 0, 1, 0, 0, 0, 0, 0, 0, 0, 0, 0, 0
Bacteroides_coprocola_61586->self NZ_DS981432|9839 (5)
AA: 0, 0, 0, 0, 0, 0, 1, 0, 0, 0, 0, 0, 0, 0, 0, 0, 0, 0, 1
RA: 0, 0, 0, 0, 0, 0, 0, 0, 0, 0, 1, 0, 0, 0, 0, 1, 0, 0, 0
RR: 0, 0, 0, 0, 0, 0, 0, 0, 0, 1, 0, 0, 0, 0, 0, 0, 0, 0, 0
Bacteroides_coprocola_61586->self NZ_DS981450|35141 (5)
RA: 0, 0, 0, 0, 0, 0, 1, 0, 1, 1, 0, 0, 0, 0, 0, 0, 0, 0, 0
RR: 0, 0, 0, 0, 0, 0, 0, 0, 1, 0, 0, 1, 0, 0, 0, 0, 0, 0, 0
Bacteroides_coprocola_61586->self NZ_DS981457|112686 (5)
AA: 0, 0, 0, 0, 0, 0, 1, 0, 0, 0, 0, 2, 0, 0, 0, 0, 0, 0, 0
RR: 0, 0, 0, 0, 2, 0, 0, 0, 0, 0, 0, 0, 0, 0, 0, 0, 0, 0, 0
Bacteroides_coprocola_61586->self NZ_DS981457|258660 (5)
AA: 0, 0, 0, 0, 0, 0, 1, 0, 0, 0, 0, 1, 0, 0, 0, 0, 0, 0, 0
AR: 0, 0, 0, 0, 0, 0, 0, 0, 0, 0, 1, 0, 0, 0, 0, 0, 0, 0, 0
RA: 0, 0, 0, 0, 0, 0, 0, 0, 0, 0, 0, 0, 0, 0, 0, 0, 0, 0, 2
Bacteroides_coprocola_61586->self NZ_DS981512|47092 (5)
AR: 0, 0, 0, 0, 0, 0, 0, 0, 1, 0, 0, 0, 0, 0, 0, 0, 0, 0, 0
RR: 0, 0, 0, 0, 0, 0, 0, 0, 4, 0, 0, 0, 0, 0, 0, 0, 0, 0, 0
Bacteroides_coprocola_61586->self NZ_DS981461|30345 (4)
AA: 0, 0, 0, 0, 0, 0, 0, 0, 0, 0, 0, 1, 0, 0, 0, 0, 0, 0, 0
RA: 0, 0, 0, 0, 0, 0, 0, 0, 1, 0, 0, 0, 0, 0, 0, 0, 0, 0, 0
RR: 0, 0, 0, 0, 0, 0, 0, 0, 2, 0, 0, 0, 0, 0, 0, 0, 0, 0, 0
Bacteroides_coprocola_61586->self NZ_DS981466|26865 (4)
AA: 0, 0, 0, 0, 0, 0, 1, 0, 0, 0, 0, 0, 0, 0, 0, 0, 0, 0, 0
AR: 0, 0, 0, 0, 0, 0, 0, 0, 0, 0, 1, 0, 0, 0, 0, 0, 0, 0, 0
RA: 0, 0, 0, 0, 0, 0, 0, 0, 0, 0, 1, 0, 0, 0, 0, 0, 0, 0, 0
RR: 0, 0, 0, 0, 0, 0, 0, 0, 1, 0, 0, 0, 0, 0, 0, 0, 0, 0, 0
Bacteroides_coprocola_61586->self NZ_DS981495|114955 (4)
AR: 0, 0, 0, 0, 1, 0, 1, 0, 0, 0, 0, 0, 1, 1, 0, 0, 0, 0, 0
Bacteroides_coprocola_61586->self NZ_DS981502|14578 (4)
AA: 0, 0, 0, 0, 0, 0, 0, 0, 0, 0, 0, 0, 0, 1, 0, 0, 0, 0, 0
AR: 0, 0, 0, 0, 1, 0, 0, 0, 0, 0, 0, 0, 1, 0, 0, 0, 0, 0, 0
RR: 0, 0, 0, 0, 0, 0, 0, 0, 1, 0, 0, 0, 0, 0, 0, 0, 0, 0, 0
Bacteroides_coprocola_61586->self NZ_DS981507|20723 (4)
AA: 0, 0, 0, 0, 0, 0, 0, 0, 0, 0, 0, 0, 0, 2, 0, 0, 0, 0, 1
RA: 0, 0, 0, 0, 0, 0, 0, 0, 0, 0, 0, 0, 0, 0, 0, 0, 0, 0, 1
Bacteroides_coprocola_61586->self NZ_DS981509|153413 (4)
AA: 0, 0, 0, 0, 0, 0, 0, 0, 1, 0, 0, 0, 0, 0, 0, 0, 0, 0, 0
AR: 0, 0, 0, 0, 0, 0, 0, 0, 0, 0, 0, 0, 1, 0, 0, 0, 0, 0, 0
RA: 0, 0, 0, 0, 0, 0, 0, 0, 0, 1, 0, 0, 0, 0, 0, 0, 0, 0, 0
RR: 0, 0, 0, 0, 0, 0, 0, 0, 0, 0, 0, 0, 1, 0, 0, 0, 0, 0, 0
Bacteroides_coprocola_61586->self NZ_DS981452|22350 (3)
AA: 0, 0, 0, 0, 0, 0, 0, 0, 0, 0, 1, 0, 0, 0, 0, 0, 0, 0, 0
AR: 0, 0, 0, 0, 0, 0, 0, 0, 1, 0, 0, 0, 0, 0, 0, 0, 0, 0, 0
RR: 0, 0, 0, 0, 0, 0, 0, 0, 1, 0, 0, 0, 0, 0, 0, 0, 0, 0, 0
Bacteroides_coprocola_61586->self NZ_DS981474|9903 (3)
AA: 0, 0, 0, 0, 0, 0, 0, 0, 0, 0, 0, 0, 0, 1, 0, 0, 0, 0, 0
RR: 0, 0, 0, 0, 1, 0, 0, 0, 1, 0, 0, 0, 0, 0, 0, 0, 0, 0, 0
Bacteroides_coprocola_61586->self NZ_DS981483|12425 (3)
AA: 0, 0, 0, 0, 1, 0, 0, 0, 0, 0, 0, 0, 0, 0, 0, 0, 0, 0, 0
AR: 0, 0, 0, 0, 0, 0, 0, 0, 0, 0, 0, 0, 1, 0, 0, 0, 0, 0, 1
Bacteroides_coprocola_61586->self NZ_DS981495|31286 (3)
AA: 0, 0, 0, 0, 0, 0, 0, 0, 1, 0, 0, 0, 0, 0, 0, 0, 0, 0, 0
RA: 0, 0, 0, 0, 1, 0, 0, 0, 0, 0, 0, 0, 0, 0, 0, 0, 0, 0, 0
RR: 0, 0, 0, 0, 0, 0, 0, 0, 0, 0, 0, 0, 0, 0, 0, 0, 0, 0, 1
Bacteroides_coprocola_61586->self NZ_DS981505|58461 (3)
AA: 0, 0, 0, 0, 0, 0, 0, 0, 0, 0, 1, 0, 0, 0, 0, 0, 0, 0, 0
RA: 0, 0, 0, 0, 1, 0, 0, 0, 0, 0, 0, 0, 0, 0, 0, 0, 0, 0, 0
RR: 0, 0, 0, 0, 1, 0, 0, 0, 0, 0, 0, 0, 0, 0, 0, 0, 0, 0, 0
Bacteroides_coprocola_61586->self NZ_DS981509|136920 (3)
AR: 0, 0, 0, 0, 0, 0, 0, 0, 0, 0, 0, 1, 1, 0, 0, 0, 0, 0, 0
RR: 0, 0, 0, 0, 0, 0, 0, 0, 0, 0, 0, 0, 0, 0, 0, 1, 0, 0, 0
Bacteroides_coprocola_61586->self NZ_DS981510|23750 (3)
AA: 0, 0, 0, 0, 0, 0, 0, 0, 0, 0, 1, 1, 0, 0, 0, 0, 0, 0, 0
RR: 0, 0, 0, 0, 0, 0, 0, 0, 1, 0, 0, 0, 0, 0, 0, 0, 0, 0, 0
Bacteroides_coprocola_61586->Bacteroides_faecis_58503 AGDG01000015|50124 (3)
AR: 0, 1, 0, 0, 0, 0, 1, 0, 0, 0, 0, 0, 0, 0, 1, 0, 0, 0, 0
-


Focal feature: Bacteroides_coprocola_61586, NZ_DS981457|251311
Total barcodes:
A: 24, 74, 29, 5, 531, 40, 126, 30, 676, 239, 180, 64, 49, 37, 9, 23, 6, 1, 0
R: 1, 168, 1, 1, 189, 10, 412, 100, 304, 121, 344, 532, 478, 459, 139, 240, 95, 7, 433
Bacteroides_coprocola_61586->self 470145.6.peg.1015 (6162)
A: 24, 74, 28, 5, 530, 40, 124, 30, 675, 239, 180, 64, 48, 37, 9, 23, 6, 1, 0
R: 1, 167, 1, 1, 189, 10, 411, 100, 304, 120, 342, 531, 478, 457, 139, 240, 95, 7, 432
Bacteroides_coprocola_61586->self 470145.6.peg.1016 (2952)
A: 15, 37, 9, 2, 311, 20, 65, 9, 342, 111, 111, 11, 14, 14, 5, 11, 1, 1, 0
R: 1, 81, 0, 0, 112, 3, 187, 35, 160, 65, 195, 128, 182, 238, 69, 110, 32, 3, 262
Bacteroides_coprocola_61586->self 470145.6.peg.1014 (2333)
A: 6, 27, 6, 2, 251, 15, 48, 6, 253, 78, 89, 11, 11, 16, 3, 12, 1, 0, 0
R: 0, 67, 0, 0, 101, 1, 148, 26, 126, 53, 159, 84, 135, 192, 57, 96, 23, 3, 227
Bacteroides_coprocola_61586->self 470145.6.peg.1017 (1970)
A: 9, 32, 3, 0, 212, 18, 40, 4, 217, 67, 75, 6, 13, 11, 3, 9, 0, 0, 0
R: 1, 62, 0, 0, 76, 4, 127, 26, 99, 27, 136, 69, 134, 167, 49, 79, 16, 1, 178
Bacteroides_coprocola_61586->self 470145.6.peg.1018 (1379)
A: 3, 21, 3, 0, 151, 12, 27, 2, 130, 51, 49, 2, 10, 5, 3, 9, 0, 0, 0
R: 1, 51, 0, 0, 59, 2, 91, 23, 62, 21, 98, 49, 111, 94, 36, 65, 10, 1, 127
Bacteroides_coprocola_61586->self NZ_DS981457|258660 (182)
AR: 0, 6, 0, 0, 16, 3, 4, 0, 13, 2, 14, 0, 2, 1, 3, 0, 0, 0, 0
RA: 0, 3, 0, 0, 4, 1, 14, 0, 8, 0, 17, 3, 9, 5, 2, 7, 3, 0, 41
RR: 0, 0, 0, 0, 0, 0, 0, 0, 0, 0, 0, 0, 0, 1, 0, 0, 0, 0, 0
Bacteroides_coprocola_61586->self NZ_DS981457|225528 (15)
AA: 0, 0, 0, 0, 0, 0, 0, 0, 0, 0, 1, 0, 0, 0, 0, 0, 0, 0, 0
AR: 0, 0, 0, 0, 0, 0, 0, 0, 1, 0, 1, 0, 0, 0, 0, 0, 0, 0, 0
RA: 0, 0, 0, 0, 0, 0, 1, 1, 1, 0, 1, 0, 0, 0, 0, 0, 0, 0, 0
RR: 0, 1, 0, 0, 0, 0, 0, 0, 0, 0, 0, 0, 0, 0, 0, 0, 0, 0, 7
Bacteroides_coprocola_61586->self NZ_DS981457|217849 (8)
AA: 0, 0, 0, 0, 2, 0, 0, 0, 1, 0, 0, 0, 0, 0, 0, 0, 0, 0, 0
RR: 0, 0, 0, 0, 0, 0, 0, 0, 0, 0, 1, 1, 0, 0, 0, 0, 0, 0, 3
Bacteroides_coprocola_61586->self NZ_DS981502|14578 (8)
AA: 0, 0, 0, 0, 1, 0, 0, 0, 0, 0, 1, 0, 0, 0, 0, 0, 0, 0, 0
AR: 0, 0, 0, 0, 0, 0, 0, 0, 2, 0, 0, 0, 0, 0, 0, 0, 0, 0, 0
RA: 0, 0, 0, 0, 0, 0, 0, 0, 0, 0, 0, 0, 0, 0, 0, 1, 0, 0, 1
RR: 0, 0, 0, 0, 0, 0, 0, 0, 0, 0, 0, 1, 0, 1, 0, 0, 0, 0, 0
Bacteroides_coprocola_61586->self NZ_DS981512|47092 (7)
AA: 0, 0, 0, 0, 1, 0, 0, 0, 1, 0, 0, 0, 0, 0, 0, 0, 0, 0, 0
AR: 0, 0, 0, 0, 0, 0, 0, 0, 1, 0, 0, 0, 0, 0, 0, 0, 0, 0, 0
RA: 0, 0, 0, 0, 0, 0, 1, 0, 0, 0, 0, 1, 0, 0, 0, 0, 0, 0, 1
RR: 0, 0, 0, 0, 0, 0, 0, 0, 1, 0, 0, 0, 0, 0, 0, 0, 0, 0, 0
Bacteroides_coprocola_61586->self NZ_DS981466|26865 (6)
AA: 0, 0, 0, 0, 0, 0, 0, 0, 0, 0, 0, 0, 1, 0, 0, 0, 0, 0, 0
AR: 0, 0, 0, 0, 2, 0, 0, 0, 1, 0, 0, 0, 0, 0, 0, 0, 0, 0, 0
RA: 0, 0, 0, 0, 0, 0, 0, 0, 0, 0, 0, 1, 0, 0, 0, 0, 0, 0, 0
RR: 0, 0, 0, 0, 0, 0, 0, 0, 0, 0, 1, 0, 0, 0, 0, 0, 0, 0, 0
Bacteroides_coprocola_61586->self NZ_DS981492|17015 (6)
RA: 0, 0, 0, 0, 0, 0, 0, 0, 0, 0, 0, 0, 0, 0, 0, 1, 0, 0, 0
RR: 0, 0, 0, 0, 1, 0, 2, 0, 1, 0, 0, 0, 0, 0, 0, 0, 0, 0, 1
Bacteroides_coprocola_61586->self NZ_DS981505|13887 (6)
AA: 0, 0, 0, 0, 0, 0, 0, 0, 2, 0, 0, 0, 0, 0, 0, 0, 0, 0, 0
AR: 0, 0, 0, 0, 0, 0, 0, 0, 1, 0, 0, 0, 0, 0, 0, 0, 0, 0, 0
RA: 0, 1, 0, 0, 0, 0, 0, 0, 0, 0, 0, 1, 0, 0, 1, 0, 0, 0, 0
Bacteroides_coprocola_61586->self NZ_DS981450|35141 (5)
AA: 0, 0, 0, 0, 1, 0, 0, 0, 0, 0, 0, 0, 0, 0, 0, 0, 0, 0, 0
AR: 0, 0, 0, 0, 0, 0, 0, 0, 0, 0, 1, 0, 0, 0, 0, 0, 0, 0, 0
RA: 0, 0, 0, 0, 0, 0, 0, 0, 1, 0, 0, 0, 0, 0, 0, 0, 0, 0, 0
RR: 0, 0, 0, 0, 0, 0, 1, 0, 0, 1, 0, 0, 0, 0, 0, 0, 0, 0, 0
Bacteroides_coprocola_61586->self NZ_DS981495|114955 (5)
AA: 0, 0, 0, 0, 0, 0, 0, 0, 1, 0, 0, 0, 0, 0, 0, 0, 0, 0, 0
RR: 0, 0, 0, 0, 0, 0, 1, 0, 0, 0, 1, 1, 0, 0, 0, 0, 0, 0, 1
Bacteroides_coprocola_61586->self NZ_DS981509|136920 (5)
AA: 0, 0, 0, 0, 0, 0, 0, 0, 2, 0, 1, 0, 0, 0, 0, 0, 0, 0, 0
AR: 0, 0, 0, 0, 0, 0, 0, 0, 1, 0, 1, 0, 0, 0, 0, 0, 0, 0, 0
Bacteroides_coprocola_61586->self NZ_DS981510|23750 (5)
AR: 0, 0, 0, 0, 1, 0, 0, 0, 0, 0, 0, 0, 0, 0, 0, 0, 0, 0, 0
RA: 0, 0, 0, 0, 0, 0, 0, 0, 0, 0, 0, 2, 0, 0, 0, 0, 0, 0, 1
RR: 0, 0, 0, 0, 0, 0, 0, 0, 0, 0, 0, 1, 0, 0, 0, 0, 0, 0, 0
Bacteroides_coprocola_61586->self NZ_DS981461|30345 (4)
AA: 0, 0, 0, 0, 0, 0, 0, 0, 0, 0, 1, 0, 0, 0, 0, 0, 0, 0, 0
AR: 0, 0, 0, 0, 0, 0, 0, 0, 1, 0, 0, 0, 0, 0, 0, 0, 0, 0, 0
RA: 0, 0, 0, 0, 0, 0, 1, 0, 0, 0, 0, 0, 0, 0, 0, 0, 0, 0, 0
RR: 0, 0, 0, 0, 0, 0, 0, 0, 1, 0, 0, 0, 0, 0, 0, 0, 0, 0, 0
Bacteroides_coprocola_61586->self NZ_DS981502|34895 (4)
AA: 0, 0, 0, 0, 1, 0, 0, 0, 0, 0, 0, 0, 0, 0, 0, 0, 0, 0, 0
AR: 0, 0, 0, 0, 1, 0, 0, 0, 0, 0, 0, 0, 0, 0, 0, 0, 0, 0, 0
RA: 0, 0, 0, 0, 0, 0, 0, 0, 0, 0, 0, 1, 0, 0, 0, 0, 0, 0, 0
RR: 0, 0, 0, 0, 0, 0, 0, 0, 1, 0, 0, 0, 0, 0, 0, 0, 0, 0, 0
Bacteroides_coprocola_61586->self NZ_DS981505|130320 (4)
AA: 0, 0, 0, 0, 1, 0, 0, 0, 0, 0, 0, 2, 0, 0, 0, 0, 0, 0, 0
AR: 0, 0, 0, 0, 1, 0, 0, 0, 0, 0, 0, 0, 0, 0, 0, 0, 0, 0, 0
Bacteroides_coprocola_61586->self NZ_DS981505|142557 (4)
AA: 0, 0, 0, 0, 0, 0, 0, 0, 0, 0, 1, 0, 0, 0, 0, 0, 0, 0, 0
AR: 0, 0, 0, 0, 0, 0, 0, 0, 1, 0, 0, 0, 0, 0, 0, 0, 0, 0, 0
RA: 0, 0, 0, 0, 0, 0, 0, 0, 0, 0, 1, 0, 0, 0, 0, 0, 0, 0, 0
RR: 0, 0, 0, 0, 0, 0, 0, 0, 0, 0, 1, 0, 0, 0, 0, 0, 0, 0, 0
Bacteroides_coprocola_61586->self NZ_DS981509|153413 (4)
AR: 0, 0, 0, 0, 0, 0, 1, 0, 0, 0, 0, 0, 0, 1, 0, 0, 0, 0, 0
RA: 0, 0, 0, 0, 0, 0, 0, 0, 1, 0, 0, 0, 0, 0, 0, 0, 0, 0, 0
RR: 0, 0, 0, 0, 0, 0, 0, 0, 0, 0, 1, 0, 0, 0, 0, 0, 0, 0, 0
Bacteroides_coprocola_61586->Phascolarctobacterium_sp_59817 CBDS010000075|28988 (4)
AR: 0, 0, 0, 0, 1, 0, 0, 0, 0, 0, 0, 0, 0, 0, 0, 0, 0, 0, 0
RA: 0, 0, 0, 0, 0, 0, 0, 0, 0, 0, 0, 0, 0, 1, 0, 0, 0, 0, 0
RR: 0, 0, 0, 0, 0, 0, 1, 0, 0, 0, 0, 0, 0, 0, 0, 0, 0, 0, 1
Bacteroides_coprocola_61586->self NZ_DS981432|7433 (3)
RR: 0, 0, 0, 0, 0, 0, 0, 1, 0, 0, 1, 0, 0, 0, 0, 0, 0, 0, 1
Bacteroides_coprocola_61586->self NZ_DS981483|12425 (3)
AA: 0, 0, 0, 0, 2, 0, 0, 0, 0, 0, 0, 0, 0, 0, 0, 0, 0, 0, 0
AR: 0, 0, 0, 0, 0, 0, 0, 0, 1, 0, 0, 0, 0, 0, 0, 0, 0, 0, 0
Bacteroides_coprocola_61586->self NZ_DS981506|2133 (3)
AR: 0, 0, 0, 0, 0, 0, 0, 0, 1, 0, 0, 0, 0, 0, 0, 0, 0, 0, 0
RA: 0, 0, 0, 0, 0, 0, 0, 0, 0, 0, 0, 1, 0, 0, 0, 0, 0, 0, 0
RR: 0, 0, 0, 0, 0, 0, 0, 0, 0, 0, 1, 0, 0, 0, 0, 0, 0, 0, 0
Bacteroides_coprocola_61586->self NZ_DS981507|20723 (3)
AA: 0, 0, 0, 0, 0, 0, 0, 0, 0, 0, 1, 0, 0, 0, 0, 0, 0, 0, 0
AR: 0, 0, 0, 0, 1, 0, 0, 0, 0, 0, 0, 0, 0, 0, 0, 0, 0, 0, 0
RA: 0, 0, 0, 0, 0, 0, 0, 0, 1, 0, 0, 0, 0, 0, 0, 0, 0, 0, 0
Bacteroides_coprocola_61586->self NZ_DS981509|144325 (3)
RA: 0, 0, 0, 0, 0, 0, 0, 0, 1, 0, 0, 0, 0, 0, 0, 0, 0, 0, 0
RR: 0, 0, 0, 0, 0, 0, 0, 0, 0, 0, 1, 0, 0, 0, 0, 0, 0, 0, 1
Bacteroides_coprocola_61586->Bacteroides_eggerthii_54457 NZ_GL622538|170508 (3)
RR: 0, 0, 0, 0, 0, 0, 0, 0, 0, 0, 0, 0, 0, 1, 0, 0, 0, 0, 2
-


Focal feature: Bacteroides_coprocola_61586, NZ_DS981457|258660
Total barcodes:
A: 0, 164, 0, 1, 122, 3, 323, 85, 220, 94, 281, 430, 334, 372, 148, 191, 78, 13, 361
R: 18, 59, 22, 3, 445, 23, 87, 24, 544, 163, 179, 61, 39, 30, 18, 21, 5, 1, 0
Bacteroides_coprocola_61586->self 470145.6.peg.1018 (4354)
A: 0, 144, 0, 1, 110, 3, 283, 75, 196, 81, 258, 355, 283, 333, 127, 168, 71, 12, 328
R: 17, 54, 18, 3, 405, 20, 73, 20, 469, 137, 160, 48, 33, 28, 18, 18, 4, 1, 0
Bacteroides_coprocola_61586->self 470145.6.peg.1019 (3274)
A: 0, 103, 0, 1, 79, 2, 217, 49, 169, 58, 217, 196, 202, 243, 96, 128, 49, 5, 264
R: 14, 39, 14, 1, 314, 12, 63, 11, 389, 99, 127, 34, 29, 19, 13, 15, 2, 1, 0
Bacteroides_coprocola_61586->self 470145.6.peg.1020 (1352)
A: 0, 43, 0, 1, 36, 1, 74, 20, 54, 30, 93, 47, 76, 105, 39, 46, 15, 4, 139
R: 3, 23, 3, 1, 146, 5, 33, 1, 172, 38, 56, 8, 12, 10, 11, 7, 0, 0, 0
Bacteroides_coprocola_61586->self 470145.6.peg.1017 (1292)
A: 0, 51, 0, 0, 30, 1, 83, 16, 61, 18, 101, 50, 80, 90, 45, 55, 15, 1, 131
R: 6, 17, 3, 0, 133, 8, 20, 4, 149, 23, 62, 8, 13, 8, 6, 4, 0, 0, 0
Bacteroides_coprocola_61586->self 470145.6.peg.1984 (880)
A: 0, 32, 0, 1, 29, 0, 52, 8, 32, 16, 63, 26, 48, 52, 30, 29, 9, 2, 99
R: 1, 12, 2, 1, 111, 2, 18, 1, 103, 25, 39, 7, 12, 7, 6, 5, 0, 0, 0
Bacteroides_coprocola_61586->self NZ_DS981457|251311 (182)
AR: 0, 3, 0, 0, 4, 1, 14, 0, 8, 0, 17, 3, 9, 5, 2, 7, 3, 0, 41
RA: 0, 6, 0, 0, 16, 3, 4, 0, 13, 2, 14, 0, 2, 1, 3, 0, 0, 0, 0
RR: 0, 0, 0, 0, 0, 0, 0, 0, 0, 0, 0, 0, 0, 1, 0, 0, 0, 0, 0
Bacteroides_coprocola_61586->self NZ_DS981492|17015 (6)
AR: 0, 0, 0, 0, 0, 0, 1, 0, 0, 0, 0, 0, 0, 0, 0, 0, 0, 0, 0
RA: 0, 0, 0, 0, 0, 0, 0, 0, 1, 0, 0, 0, 0, 0, 0, 0, 0, 0, 0
RR: 0, 0, 0, 0, 0, 0, 0, 0, 4, 0, 0, 0, 0, 0, 0, 0, 0, 0, 0
Bacteroides_coprocola_61586->self NZ_DS981509|136920 (6)
AA: 0, 0, 0, 0, 0, 0, 0, 0, 1, 0, 0, 0, 0, 0, 0, 0, 0, 0, 0
AR: 0, 0, 0, 0, 0, 0, 0, 0, 0, 0, 0, 1, 1, 0, 0, 0, 0, 0, 1
RA: 0, 0, 0, 0, 0, 0, 0, 0, 1, 0, 0, 0, 0, 0, 0, 0, 0, 0, 0
RR: 0, 0, 0, 0, 0, 0, 0, 0, 0, 0, 1, 0, 0, 0, 0, 0, 0, 0, 0
Bacteroides_coprocola_61586->self NZ_DS981457|225528 (5)
AA: 0, 0, 0, 0, 0, 0, 1, 0, 0, 0, 0, 1, 0, 0, 0, 0, 0, 0, 0
AR: 0, 0, 0, 0, 0, 0, 0, 0, 0, 0, 0, 0, 0, 0, 0, 0, 0, 0, 2
RA: 0, 0, 0, 0, 0, 0, 0, 0, 0, 0, 1, 0, 0, 0, 0, 0, 0, 0, 0
Bacteroides_coprocola_61586->self NZ_DS981461|30345 (5)
AA: 0, 1, 0, 0, 0, 0, 0, 0, 0, 0, 0, 0, 0, 0, 0, 0, 0, 0, 0
AR: 0, 0, 0, 0, 1, 0, 0, 0, 0, 0, 0, 0, 0, 0, 0, 0, 0, 0, 0
RA: 0, 0, 0, 0, 0, 0, 1, 0, 1, 0, 0, 0, 0, 0, 0, 0, 0, 0, 0
RR: 0, 0, 0, 0, 1, 0, 0, 0, 0, 0, 0, 0, 0, 0, 0, 0, 0, 0, 0
Bacteroides_coprocola_61586->self NZ_DS981476|26902 (4)
AR: 0, 0, 0, 0, 1, 0, 0, 0, 0, 0, 0, 0, 0, 0, 0, 0, 0, 0, 0
RA: 0, 0, 0, 0, 1, 0, 0, 0, 0, 0, 0, 0, 0, 0, 0, 0, 0, 0, 0
RR: 0, 0, 0, 0, 0, 0, 1, 0, 1, 0, 0, 0, 0, 0, 0, 0, 0, 0, 0
Bacteroides_coprocola_61586->self NZ_DS981506|2133 (4)
AA: 0, 0, 0, 0, 0, 0, 0, 0, 0, 0, 0, 2, 0, 0, 0, 0, 0, 0, 0
RA: 0, 0, 0, 0, 0, 0, 0, 1, 0, 0, 0, 0, 0, 0, 0, 0, 1, 0, 0
Bacteroides_coprocola_61586->self NZ_DS981507|20723 (4)
AA: 0, 0, 0, 0, 0, 0, 0, 0, 0, 0, 0, 1, 0, 0, 0, 0, 0, 0, 0
AR: 0, 0, 0, 0, 0, 0, 0, 0, 0, 0, 1, 0, 0, 0, 0, 0, 0, 0, 0
RA: 0, 0, 0, 0, 0, 0, 0, 0, 1, 0, 1, 0, 0, 0, 0, 0, 0, 0, 0
Bacteroides_coprocola_61586->self NZ_DS981509|153413 (4)
AR: 0, 0, 0, 0, 0, 0, 1, 0, 0, 0, 0, 0, 0, 0, 0, 0, 0, 0, 0
RA: 0, 0, 0, 0, 0, 0, 0, 0, 1, 0, 0, 1, 0, 0, 0, 0, 0, 0, 0
RR: 0, 0, 0, 0, 1, 0, 0, 0, 0, 0, 0, 0, 0, 0, 0, 0, 0, 0, 0
Bacteroides_coprocola_61586->self NZ_DS981432|7433 (3)
AR: 0, 0, 0, 0, 0, 0, 1, 0, 0, 0, 1, 0, 0, 0, 0, 0, 0, 0, 0
RA: 0, 0, 0, 0, 1, 0, 0, 0, 0, 0, 0, 0, 0, 0, 0, 0, 0, 0, 0
Bacteroides_coprocola_61586->self NZ_DS981454|11490 (3)
AR: 0, 0, 0, 0, 1, 0, 0, 0, 0, 0, 0, 0, 0, 0, 0, 0, 0, 0, 0
RR: 0, 0, 0, 0, 0, 0, 0, 0, 2, 0, 0, 0, 0, 0, 0, 0, 0, 0, 0
Bacteroides_coprocola_61586->self NZ_DS981457|217849 (3)
AR: 0, 0, 0, 0, 0, 0, 0, 0, 0, 0, 0, 1, 0, 0, 0, 0, 0, 0, 1
RA: 0, 0, 0, 0, 0, 0, 0, 0, 1, 0, 0, 0, 0, 0, 0, 0, 0, 0, 0
Bacteroides_coprocola_61586->self NZ_DS981474|9903 (3)
AA: 0, 0, 0, 0, 0, 0, 1, 0, 0, 0, 0, 0, 0, 0, 0, 0, 0, 0, 1
RR: 0, 0, 0, 0, 1, 0, 0, 0, 0, 0, 0, 0, 0, 0, 0, 0, 0, 0, 0
Bacteroides_coprocola_61586->self NZ_DS981505|58461 (3)
AA: 0, 0, 0, 0, 0, 0, 0, 0, 0, 0, 0, 2, 0, 0, 0, 0, 0, 0, 0
RR: 0, 0, 0, 0, 0, 0, 0, 0, 1, 0, 0, 0, 0, 0, 0, 0, 0, 0, 0
Bacteroides_coprocola_61586->Bacteroides_eggerthii_54457 NZ_GL622538|489738 (3)
AA: 0, 0, 0, 0, 0, 0, 0, 0, 0, 0, 1, 1, 0, 1, 0, 0, 0, 0, 0
-


Focal feature: Bacteroides_coprocola_61586, NZ_DS981461|30345
Total barcodes:
A: 0, 198, 2, 6, 151, 14, 394, 91, 311, 118, 368, 491, 439, 517, 174, 248, 132, 11, 417
R: 21, 80, 38, 7, 556, 21, 116, 37, 769, 272, 210, 74, 39, 42, 31, 31, 5, 0, 0
Bacteroides_coprocola_61586->self 470145.6.peg.2598 (252)
A: 0, 17, 0, 1, 5, 0, 6, 5, 8, 4, 17, 8, 20, 9, 16, 11, 4, 1, 42
R: 0, 1, 1, 0, 24, 1, 5, 2, 21, 6, 13, 1, 1, 1, 0, 1, 0, 0, 0
Bacteroides_coprocola_61586->self 470145.6.peg.1756 (205)
A: 0, 8, 0, 0, 5, 1, 9, 4, 8, 3, 11, 9, 9, 8, 7, 16, 1, 1, 32
R: 0, 2, 0, 0, 28, 0, 3, 0, 23, 8, 5, 0, 3, 0, 0, 1, 0, 0, 0
Bacteroides_coprocola_61586->self 470145.6.peg.2599 (136)
A: 0, 7, 0, 1, 5, 0, 3, 0, 6, 2, 13, 1, 9, 2, 7, 6, 1, 0, 28
R: 0, 1, 0, 0, 14, 1, 4, 1, 12, 1, 10, 1, 0, 0, 0, 0, 0, 0, 0
Bacteroides_coprocola_61586->self 470145.6.peg.2601 (135)
A: 0, 6, 0, 0, 4, 0, 4, 4, 9, 1, 13, 6, 10, 2, 6, 5, 0, 0, 27
R: 0, 0, 1, 0, 12, 0, 2, 0, 11, 3, 7, 1, 0, 0, 0, 1, 0, 0, 0
Bacteroides_coprocola_61586->self 470145.6.peg.1757 (126)
A: 0, 4, 0, 0, 5, 0, 3, 6, 5, 3, 6, 5, 7, 3, 4, 6, 0, 0, 24
R: 0, 2, 0, 0, 16, 0, 2, 0, 15, 7, 2, 0, 1, 0, 0, 0, 0, 0, 0
Bacteroides_coprocola_61586->self NZ_DS981474|9903 (7)
AA: 0, 1, 0, 0, 0, 0, 1, 0, 0, 0, 0, 1, 0, 0, 1, 0, 0, 0, 1
RA: 0, 0, 0, 0, 1, 0, 0, 0, 0, 0, 0, 0, 0, 0, 0, 0, 0, 0, 0
RR: 0, 0, 0, 0, 0, 0, 0, 0, 1, 0, 0, 0, 0, 0, 0, 0, 0, 0, 0
Bacteroides_coprocola_61586->self NZ_DS981512|47092 (7)
AA: 0, 0, 0, 0, 1, 0, 0, 0, 0, 0, 0, 0, 1, 2, 0, 0, 0, 0, 1
RA: 0, 0, 0, 0, 0, 0, 0, 0, 0, 0, 0, 1, 0, 0, 0, 0, 0, 0, 0
RR: 0, 0, 0, 0, 0, 0, 0, 0, 0, 1, 0, 0, 0, 0, 0, 0, 0, 0, 0
Bacteroides_coprocola_61586->self NZ_DS981466|26865 (6)
AA: 0, 0, 0, 0, 0, 0, 0, 0, 0, 0, 0, 0, 1, 0, 0, 0, 0, 0, 0
AR: 0, 0, 0, 0, 0, 0, 0, 0, 0, 0, 1, 0, 0, 0, 0, 0, 0, 0, 0
RA: 0, 0, 0, 0, 0, 0, 0, 0, 1, 0, 1, 0, 0, 0, 0, 0, 0, 0, 0
RR: 0, 1, 0, 0, 0, 1, 0, 0, 0, 0, 0, 0, 0, 0, 0, 0, 0, 0, 0
Bacteroides_coprocola_61586->self NZ_DS981505|142557 (6)
AA: 0, 0, 0, 0, 0, 0, 0, 0, 1, 0, 0, 0, 0, 0, 0, 0, 0, 0, 0
AR: 0, 0, 0, 0, 0, 0, 0, 0, 1, 0, 0, 0, 0, 1, 0, 0, 0, 0, 0
RA: 0, 0, 0, 0, 0, 0, 0, 0, 1, 0, 0, 0, 0, 0, 0, 0, 0, 0, 0
RR: 0, 0, 0, 0, 0, 0, 0, 0, 0, 0, 1, 1, 0, 0, 0, 0, 0, 0, 0
Bacteroides_coprocola_61586->self NZ_DS981457|112686 (5)
AA: 0, 0, 0, 0, 0, 0, 0, 0, 0, 0, 0, 0, 0, 1, 0, 0, 0, 0, 0
AR: 0, 0, 0, 0, 0, 0, 0, 0, 2, 0, 1, 0, 0, 0, 0, 0, 0, 0, 0
RR: 0, 0, 0, 0, 0, 0, 0, 0, 1, 0, 0, 0, 0, 0, 0, 0, 0, 0, 0
Bacteroides_coprocola_61586->self NZ_DS981457|258660 (5)
AA: 0, 1, 0, 0, 0, 0, 0, 0, 0, 0, 0, 0, 0, 0, 0, 0, 0, 0, 0
AR: 0, 0, 0, 0, 0, 0, 1, 0, 1, 0, 0, 0, 0, 0, 0, 0, 0, 0, 0
RA: 0, 0, 0, 0, 1, 0, 0, 0, 0, 0, 0, 0, 0, 0, 0, 0, 0, 0, 0
RR: 0, 0, 0, 0, 1, 0, 0, 0, 0, 0, 0, 0, 0, 0, 0, 0, 0, 0, 0
Bacteroides_coprocola_61586->self NZ_DS981502|14578 (5)
AA: 0, 1, 0, 0, 0, 0, 0, 0, 0, 0, 0, 0, 1, 0, 1, 0, 0, 0, 0
AR: 0, 0, 0, 0, 0, 0, 1, 0, 0, 0, 1, 0, 0, 0, 0, 0, 0, 0, 0
Bacteroides_coprocola_61586->self NZ_DS981505|130320 (5)
AA: 0, 0, 0, 0, 0, 0, 0, 0, 0, 0, 0, 0, 0, 1, 0, 0, 0, 0, 0
AR: 0, 1, 0, 0, 0, 0, 1, 0, 0, 0, 0, 0, 0, 0, 1, 0, 0, 0, 0
RA: 0, 0, 0, 0, 0, 0, 0, 0, 1, 0, 0, 0, 0, 0, 0, 0, 0, 0, 0
Bacteroides_coprocola_61586->self NZ_DS981506|2133 (5)
AA: 0, 0, 0, 0, 0, 0, 0, 0, 0, 0, 0, 1, 0, 0, 0, 0, 0, 0, 1
[truncated: 200,434 more chars]
