# Supplementary material for: Longitudinal linked-read sequencing reveals ecological and evolutionary responses of a human gut microbiome during antibiotic treatment
Source: Genome Res. 2021 Aug;31(8):1433–46. doi: 10.1101/gr.265058.120 (PMC8327913; doi:10.1101/gr.265058.120)
Supplement: Supplemental Material [file supp_gr.265058.120_Supplemental_Data_S7.txt]

Clade1	Clade2	B_ab	B_AB	B_Ab	B_aB	third_gamete_fraction
#1f77b4 (5516)	#1f77b4 (5516)	87068531.0	25788520.0	243266.0	243269.0	0.004292567556491463
#1f77b4 (5516)	#ff7f0e (4475)	34274867.0	27167.0	12005039.0	6054268.0	0.3448977175737344
#1f77b4 (5516)	#2ca02c (4080)	31127342.0	11004013.0	111515.0	5636054.0	0.12004382136908506
#1f77b4 (5516)	#d62728 (639)	2730427.0	4676.0	442658.0	567812.0	0.26977714758195875
#1f77b4 (5516)	#9467bd (194)	1971048.0	703778.0	6000.0	7674.0	0.005086107494885624
#1f77b4 (5516)	#8c564b (187)	3148617.0	385359.0	12636.0	5004.0	0.0049667531625040545
#1f77b4 (5516)	#e377c2 (166)	3678323.0	748113.0	8817.0	6626.0	0.0034766818276679755
#1f77b4 (5516)	#7f7f7f (136)	968933.0	434285.0	3013.0	227054.0	0.14086151528973817
#1f77b4 (5516)	#bcbd22 (120)	1735574.0	124210.0	4998.0	4455.0	0.005057143636681705
#1f77b4 (5516)	#17becf (113)	411218.0	267248.0	1619.0	132803.0	0.16536349410988968
#ff7f0e (4475)	#ff7f0e (4475)	67033014.0	8366995.0	107825.0	107808.0	0.002851698329824403
#ff7f0e (4475)	#2ca02c (4080)	26054838.0	4583444.0	53539.0	9479041.0	0.23730085752205168
#ff7f0e (4475)	#d62728 (639)	3807348.0	642256.0	6773.0	18532.0	0.005654863596108881
#ff7f0e (4475)	#9467bd (194)	1091006.0	1434.0	181032.0	462977.0	0.37087700243427824
#ff7f0e (4475)	#8c564b (187)	1507375.0	1225.0	252181.0	206379.0	0.23310762723926878
#ff7f0e (4475)	#e377c2 (166)	1709208.0	839.0	292372.0	380149.0	0.2822672847112863
#ff7f0e (4475)	#7f7f7f (136)	823741.0	181831.0	1439.0	389472.0	0.27992535533909113
#ff7f0e (4475)	#bcbd22 (120)	871896.0	1483.0	131117.0	73904.0	0.19011591246290802
#ff7f0e (4475)	#17becf (113)	346812.0	108463.0	800.0	234570.0	0.3407973705738838
#2ca02c (4080)	#2ca02c (4080)	39532532.0	21477085.0	152102.0	152130.0	0.00496188063483015
#2ca02c (4080)	#d62728 (639)	1767133.0	376599.0	343214.0	7245.0	0.1405100892433659
#2ca02c (4080)	#9467bd (194)	1124027.0	479391.0	193723.0	4690.0	0.11011743054703799
#2ca02c (4080)	#8c564b (187)	1076725.0	155772.0	179768.0	1866.0	0.12844213159884055
#2ca02c (4080)	#e377c2 (166)	1200439.0	292206.0	217732.0	2567.0	0.128608407513614
#2ca02c (4080)	#7f7f7f (136)	1138578.0	792859.0	3913.0	7113.0	0.005676298596163736
#2ca02c (4080)	#bcbd22 (120)	783585.0	71421.0	100640.0	1360.0	0.10658240387207604
#2ca02c (4080)	#17becf (113)	505484.0	497124.0	2209.0	3787.0	0.005944850506244275
#d62728 (639)	#d62728 (639)	7041678.0	1250746.0	10763.0	10761.0	0.0025889024083383732
#d62728 (639)	#9467bd (194)	129451.0	230.0	29615.0	17934.0	0.26828979292444843
#d62728 (639)	#8c564b (187)	546071.0	333.0	102403.0	29205.0	0.19410865884379627
#d62728 (639)	#e377c2 (166)	571959.0	712.0	115634.0	67168.0	0.24197026233895852
#d62728 (639)	#7f7f7f (136)	174592.0	47475.0	267.0	71462.0	0.24414559762556332
#d62728 (639)	#bcbd22 (120)	264189.0	247.0	47466.0	8774.0	0.17537951078346992
#d62728 (639)	#17becf (113)	117954.0	39524.0	136.0	74703.0	0.32214172875854974
#9467bd (194)	#9467bd (194)	723502.0	322806.0	987.0	987.0	0.0018830810793278908
#9467bd (194)	#8c564b (187)	128500.0	19381.0	544.0	185.0	0.004905457237063455
#9467bd (194)	#e377c2 (166)	152456.0	39292.0	388.0	277.0	0.0034561074355682828
#9467bd (194)	#7f7f7f (136)	122217.0	70474.0	218.0	28554.0	0.1299178643836668
#9467bd (194)	#bcbd22 (120)	87250.0	8275.0	157.0	243.0	0.004169924420119885
#9467bd (194)	#17becf (113)	58506.0	46645.0	100.0	18701.0	0.15167968245772556
#8c564b (187)	#8c564b (187)	2723802.0	253232.0	2188.0	2188.0	0.0014677618978939494
#8c564b (187)	#e377c2 (166)	1557911.0	165286.0	1306.0	1828.0	0.001815410833727715
#8c564b (187)	#7f7f7f (136)	116307.0	20082.0	106.0	28107.0	0.17140131954654256
#8c564b (187)	#bcbd22 (120)	1139965.0	67922.0	790.0	1608.0	0.0019813514998533403
#8c564b (187)	#17becf (113)	42345.0	10362.0	33.0	13269.0	0.20151797482161524
#e377c2 (166)	#e377c2 (166)	2841604.0	510404.0	2877.0	2877.0	0.0017136414075804062
#e377c2 (166)	#7f7f7f (136)	173828.0	52474.0	249.0	41432.0	0.155535985491617
#e377c2 (166)	#bcbd22 (120)	749798.0	46681.0	1024.0	1688.0	0.0033934316077133
#e377c2 (166)	#17becf (113)	55158.0	23259.0	84.0	17122.0	0.17993578950670863
#7f7f7f (136)	#7f7f7f (136)	625498.0	501680.0	969.0	969.0	0.0017163869788400837
#7f7f7f (136)	#bcbd22 (120)	70263.0	8138.0	15020.0	122.0	0.16187208021979196
#7f7f7f (136)	#17becf (113)	263322.0	277249.0	593.0	551.0	0.0021118115614299033
#bcbd22 (120)	#bcbd22 (120)	991890.0	51704.0	1174.0	1174.0	0.002244866350141786
#bcbd22 (120)	#17becf (113)	29688.0	4665.0	56.0	8012.0	0.19018882157422032
#17becf (113)	#17becf (113)	477514.0	559402.0	871.0	871.0	0.0016771641868642037
