# Supplementary material for: Longitudinal linked-read sequencing reveals ecological and evolutionary responses of a human gut microbiome during antibiotic treatment
Source: Genome Res. 2021 Aug;31(8):1433–46. doi: 10.1101/gr.265058.120 (PMC8327913; doi:10.1101/gr.265058.120)
Supplement: Supplemental Material [file supp_gr.265058.120_Supplemental_Code_S1.zip]

Archive with 3 entries (2 files):
- Supplemental_Code_S1.tar.gz
- __MACOSX/
- __MACOSX/._Supplemental_Code_S1.tar.gz
