# Supplementary material for: Longitudinal linked-read sequencing reveals ecological and evolutionary responses of a human gut microbiome during antibiotic treatment
Source: Genome Res. 2021 Aug;31(8):1433–46. doi: 10.1101/gr.265058.120 (PMC8327913; doi:10.1101/gr.265058.120)
Supplement: Supplemental Material [file supp_gr.265058.120_Supplemental_Table_S1_JDedit.csv]

Supplemental Table S1: List of samples and associated metadata.
Timepoint	Sample ID	Date	Epoch	Target coverage (HiSeq4000 lanes)
t1	6037	5/13/15	baseline	1
t2	6037.2	5/17/15	baseline	0.33
t3	6037.3	5/23/15	baseline	0.33
t4	6038.1	6/7/15	baseline	1
t5	1021	6/17/15	disease	1
t6	1022	6/19/15	disease	0.33
t7	1022.1	6/28/15	disease	1
t8	1023	7/1/15	disease	0.33
t9	1014.2	7/19/15	antibiotics	1
t10	1025	7/21/15	antibiotics	0.33
t11	4021A	7/24/15	post-antibiotics	1
t12	4021.1A	7/26/15	post-antibiotics	0.33
t13	4022	7/29/15	post-antibiotics	0.33
t14	4023	8/1/15	post-antibiotics	1
t15	4024.1	8/13/15	pre-final	0.33
t16	4025.4	8/31/15	pre-final	0.33
t17	4026	9/8/15	final	0.33
t18	4026.2	9/19/15	final	0.33
t19	6041	10/13/15	final	1
