# Supplementary material for: Longitudinal linked-read sequencing reveals ecological and evolutionary responses of a human gut microbiome during antibiotic treatment
Source: Genome Res. 2021 Aug;31(8):1433–46. doi: 10.1101/gr.265058.120 (PMC8327913; doi:10.1101/gr.265058.120)
Supplement: Supplemental Material [file supp_gr.265058.120_Supplemental_Table_S2_JDedit.csv]

Supplemental Table S2: DNA yield and purity from di erent extraction methods described in Supplemental Materials, Section 2.
Method	Type	DNA conc (ng/uL)	260/280	260/230
Human Microbiome Project Extraction Method	Heat;Mechanical;Spin Column	57	1.85	1.14
MoBio PowerSoil DNA Isolation Kit	Mechanical;Spin Column"	28.1	1.85	1.35
QIAamp DNA stool mini Kit	Heat; Chemical; Enzymatic; Spin Column	19	2.11	1.22
Phenol Chloroform Based DNA Isolation	Mechanical; Organic Chemical; Phase Separation	115.5	2.02	0.57
Qiagen HMW DNA MagAttract	Chemical; Mechanical; Magnetic	23.3	1.48	0.62
MoBio PowerFecal DNA Isolation Kit	Mechanical; Spin Column	8.64	1.22	0.55
QIAgen DNeasy Blood and Tissue Kit	Mechanical; Spin Column	5.81	2.39	0.36
