# Supplementary material for: Longitudinal linked-read sequencing reveals ecological and evolutionary responses of a human gut microbiome during antibiotic treatment
Source: Genome Res. 2021 Aug;31(8):1433–46. doi: 10.1101/gr.265058.120 (PMC8327913; doi:10.1101/gr.265058.120)
Supplement: Supplemental Material [file supp_gr.265058.120_Supplemental_Table_S3_JDedit.csv]

Supplemental Table S3: Evidence for natural selection in SNV frequency trajectories. Results of the natural selection test in Supplemental Materials, Section 9 for each of the species in Fig. 3.
Haplotype ID	Last pre-ABX day	First post-ABX day	Ne from all timepoints (1/days)	Ne without ABX (1/days)	Ne before ABX (1/days)	Ne after ABX (1/days)	Pvalue (all Ne)	pre-ABX-Pvalue (all Ne)	post-ABX-Pvalue (all Ne)	Pvalue (w/o-ABX Ne)	pre-ABX-Pvalue (w/o-ABX Ne)	post-ABX-Pvalue (w/o-ABX Ne)	Pvalue (separate Nes)	pre-ABX-Pvalue (pre-ABX-Ne)	post-ABX-Pvalue (post-ABX-Ne)
Alistipes_finegoldii	49	110	61	96.67848474	61	484.5402232	0.057594241	0.259074093	0.158584142	0.087091291	0.220777922	0.204979502	0.099390061	0.253474653	0.122487751
Bacteroides_coprocola_blue	10	69	36	45.32131482	36	90.42791153	1.00E-04	1.00E-04	0.064293571	1.00E-04	1.00E-04	0.222977702	1.00E-04	1.00E-04	0.339466053
Bacteroides_coprocola_orange	49	74	39.34141912	39.34141912	31.25	62.35194734	0.00129987	0.00289971	0.096090391	0.00229977	0.00249975	0.088791121	0.00329967	0.01089891	0.086191381
Bacteroides_coprocola_green	35	69	24.90546445	24.90546445	15.71428571	31.35412209	1.00E-04	1.00E-04	0.00629937	1.00E-04	1.00E-04	0.01149885	1.00E-04	0.00049995	0.01539846
Alistipes_onderdonkii	49	69	22.66065741	113.572322	226.6065741	71.6592907	0.00019998	0.00479952	0.01979802	0.00429957	0.055694431	0.01119888	0.00269973	0.02549745	0.02679732
Phascolactobacterium	49	69	21.7922814	68.91324462	43.48131783	109.2201323	1.00E-04	0.00249975	1.00E-04	1.00E-04	1.00E-04	0.00209979	1.00E-04	0.00079992	0.0019998
Eubacterium_eligens	49	74	22.70561903	45.303666	113.7976639	28.58468079	0.00019998	0.00389961	0.0009999	0.00139986	0.155384462	0.00029997	0.00259974	0.182581742	0.00169983
